# Supplementary material for: Crystal structure of bis­(1,10-phenanthroline-κ2 N,N′)(1,3-thia­zole-2-thiol­ato-κ2 S 2,N)nickel(II) hexa­fluorido­phosphate 1,4-dioxane sesquisolvate
Source: Acta Crystallogr E Crystallogr Commun. 2017 Mar 24;73(Pt 4):590–3. doi: 10.1107/S205698901700456X (PMC5382628; doi:10.1107/S205698901700456X)
Supplement: Supplementary file 1 [file e-73-00590-sup1.cif]

##############################################################################
#                                                                            #
# This CIF contains the data in a paper accepted for publication in          #
# Acta Crystallographica Section E. It conforms to the requirements of       #
# Notes for Authors for Acta Crystallographica Section E, and has been       #
# peer reviewed under the auspices of the IUCr Commission on Journals.       #
#                                                                            #
# Full details of the Crystallographic Information File format               #
# are given in the paper "The Crystallographic Information File (CIF):       #
# a New Standard Archive File for Crystallography" by S. R. Hall, F. H.      #
# Allen and I. D. Brown [Acta Cryst. (1991), A47, 655-685].                  #
#                                                                            #
# The current version of the core CIF dictionary is obtainable from          #
# ftp://ftp.iucr.org/pub/cif_core.dic.                                       #
#                                                                            #
# Software is freely available for graphical display of the structure(s)     #
# in this CIF. For information consult the CIF software page                 #
# http://www.iucr.org/resources/cif/software.                                #
#                                                                            #
# This file may be used for bona fide research purposes within the           #
# scientific community so long as proper attribution is given to the journal # 
# article from which it was obtained.                                        #
#                                                                            #
##############################################################################
data_I
_audit_creation_method     'SHELXL-2016/6'
_journal_date_recd_electronic     2017-03-06
_journal_date_accepted     2017-03-22
_journal_name_full     'Acta Crystallographica, Section E'
_journal_year     2017
_journal_volume     73
_journal_issue      4
_journal_page_first     590
_journal_page_last     593
_journal_paper_category     GM
_journal_paper_doi     10.1107/S205698901700456X
_journal_coeditor_code     WM5374
_publ_contact_author_name     'Tomohiko Hamaguchi'
_publ_contact_author_address
;
Department of Chemistry, Faculty of Science, Fukuoka University
8-19-1 Nanakuma, Jonan-ku, Fukuoka 814-0180, Japan
;
_publ_contact_author_email     thama@fukuoka-u.ac.jp
_publ_contact_author_fax     '+81-92-865-6030'
_publ_contact_author_phone     '+81-92-871-6631 ex6213'
_publ_section_title
;\
Crystal structure of
bis(1,10-phenanthroline-\k^2^<i>N</i>,<i>N</i>')(1,3-thiazole-2-thiolato-\
\k^2^<i>S</i>^2^,<i>N</i>)nickel(II) hexafluoridophosphate 1,4-dioxane
sesquisolvate
;
_publ_section_title_footnote     .
loop_
    _publ_author_name
    _publ_author_footnote
    _publ_author_address
    'Kai, Keisuke' .
;
Department of Chemistry, Faculty of Science, Fukuoka University
8-19-1 Nanakuma, Jonan-ku, Fukuoka 814-0180,
Japan
;
    'Hamaguchi, Tomohiko' .
;
Department of Chemistry, Faculty of Science, Fukuoka University
8-19-1 Nanakuma, Jonan-ku, Fukuoka 814-0180,
Japan
;
    'Ando, Isao' .
;
Department of Chemistry, Faculty of Science, Fukuoka University
8-19-1 Nanakuma, Jonan-ku, Fukuoka 814-0180,
Japan
;
_publ_section_synopsis
;
2-Mercaptothiazolate is generally used as a monodentate and bridging ligand. We
report here the crystal structure of a new type of nickel(II) complex in which
the 2-mercaptothiazolate ligand acts as a chelating and non-bridging ligand.
;
_chemical_name_systematic
;\
Bis(1,10-phenanthroline-\k^2^<i>N</i>,<i>N</i>')(1,3-thiazole-2-\
thiolato-\k^2^<i>S</i>^2^,<i>N</i>)nickel(II) hexafluoridophosphate
1,4-dioxane sesquisolvate
;
_chemical_name_common     ?
_chemical_formula_moiety     'C27 H18 N5 Ni S2 +, F6 P -, 1.5(C4 H8 O2)'
_chemical_formula_sum     'C33 H30 F6 N5 Ni O3 P S2'
_chemical_formula_iupac     '[Ni (C3 H2 N1 S2) (C12 H8 N2)2] P F6, 1.5C4 H8 O2'
_chemical_formula_weight     812.42
_chemical_melting_point     ?
_shelx_space_group_comment
;
The symmetry employed for this shelxl refinement is uniquely defined
by the following loop, which should always be used as a source of
symmetry information in preference to the above space-group names.
They are only intended as comments.
;
_space_group_crystal_system     triclinic
_space_group_name_H-M_alt     'P -1'
_space_group_name_Hall     '-P 1'
loop_
    _space_group_symop_operation_xyz
    'x, y, z'
    '-x, -y, -z'
_cell_length_a     9.1800(2)
_cell_length_b     12.1460(2)
_cell_length_c     14.9005(3)
_cell_angle_alpha     88.490(2)
_cell_angle_beta     89.166(2)
_cell_angle_gamma     83.278(2)
_cell_volume     1649.31(6)
_cell_formula_units_Z     2
_cell_measurement_reflns_used     17089
_cell_measurement_theta_min     2.6590
_cell_measurement_theta_max     31.2680
_cell_measurement_temperature     110(2)
_exptl_crystal_description     block
_exptl_crystal_colour     'pale brown'
_exptl_crystal_size_max     0.270
_exptl_crystal_size_mid     0.240
_exptl_crystal_size_min     0.160
_exptl_crystal_density_diffrn     1.636
_exptl_crystal_density_meas     ?
_exptl_crystal_density_method     ?
_exptl_crystal_F_000     832
_exptl_absorpt_coefficient_mu     0.842
_exptl_absorpt_correction_type     multi-scan
_exptl_absorpt_process_details
;
(<i>CrysAlis PRO</i>; Rigaku Oxford Diffraction, 2015)
;
_shelx_estimated_absorpt_T_min     0.804
_shelx_estimated_absorpt_T_max     0.877
_exptl_absorpt_correction_T_min     0.94199
_exptl_absorpt_correction_T_max     1.00000
_diffrn_ambient_temperature     110(2)
_diffrn_radiation_type     MoK\a
_diffrn_radiation_wavelength     0.71073
_diffrn_measurement_device_type
                           'Rigaku Saturn 724+ CCD area-detector diffractometer'
_diffrn_measurement_method     \w
_diffrn_detector_area_resol_mean     ?
_diffrn_reflns_number     30580
_diffrn_reflns_av_R_equivalents     0.0366
_diffrn_reflns_theta_min     2.639
_diffrn_reflns_theta_max     31.143
_diffrn_reflns_theta_full     25.242
_diffrn_measured_fraction_theta_max     0.900
_diffrn_measured_fraction_theta_full     0.998
_diffrn_reflns_limit_h_min     -13
_diffrn_reflns_limit_h_max     12
_diffrn_reflns_limit_k_min     -17
_diffrn_reflns_limit_k_max     17
_diffrn_reflns_limit_l_min     -21
_diffrn_reflns_limit_l_max     21
_refine_special_details     ?
_reflns_number_total     9593
_reflns_number_gt     8109
_reflns_threshold_expression     'I > 2\s(I)'
_refine_ls_structure_factor_coef     Fsqd
_refine_ls_matrix_type     full
_refine_ls_R_factor_all     0.0519
_refine_ls_R_factor_gt     0.0412
_refine_ls_wR_factor_gt     0.0889
_refine_ls_wR_factor_ref     0.0941
_refine_ls_goodness_of_fit_ref     1.023
_refine_ls_restrained_S_all     1.023
_refine_ls_number_reflns     9593
_refine_ls_number_parameters     460
_refine_ls_number_restraints     0
_refine_ls_hydrogen_treatment     constr
_refine_ls_weighting_scheme     calc
_refine_ls_weighting_details
              'w=1/[\s^2^(Fo^2^)+(0.0353P)^2^+1.5145P] where P=(Fo^2^+2Fc^2^)/3'
_atom_sites_solution_hydrogens     geom
_atom_sites_solution_primary     direct
_atom_sites_solution_secondary     difmap
_refine_ls_shift/su_max     0.001
_refine_ls_shift/su_mean     0.000
_refine_diff_density_max     1.066
_refine_diff_density_min     -0.551
_refine_ls_extinction_method     none
_refine_ls_extinction_coef     .
loop_
    _atom_type_symbol
    _atom_type_description
    _atom_type_scat_dispersion_real
    _atom_type_scat_dispersion_imag
    _atom_type_scat_source
    'C' 'C' 0.0033 0.0016
                         'International Tables Vol C Tables 4.2.6.8 and 6.1.1.4'
    'H' 'H' 0.0000 0.0000
                         'International Tables Vol C Tables 4.2.6.8 and 6.1.1.4'
    'N' 'N' 0.0061 0.0033
                         'International Tables Vol C Tables 4.2.6.8 and 6.1.1.4'
    'O' 'O' 0.0106 0.0060
                         'International Tables Vol C Tables 4.2.6.8 and 6.1.1.4'
    'F' 'F' 0.0171 0.0103
                         'International Tables Vol C Tables 4.2.6.8 and 6.1.1.4'
    'P' 'P' 0.1023 0.0942
                         'International Tables Vol C Tables 4.2.6.8 and 6.1.1.4'
    'S' 'S' 0.1246 0.1234
                         'International Tables Vol C Tables 4.2.6.8 and 6.1.1.4'
    'Ni' 'Ni' 0.3393 1.1124
                         'International Tables Vol C Tables 4.2.6.8 and 6.1.1.4'
_computing_data_collection
;
CrystalClear (Molecular Structure Corporation & Rigaku , 2001)
;
_computing_cell_refinement
;
CrysAlis PRO (Rigaku Oxford Diffraction, 2015)
;
_computing_data_reduction
;
CrysAlis PRO (Rigaku Oxford Diffraction, 2015)
;
_computing_structure_solution
;
SHELXT2014 (Sheldrick, 2015<i>a</i>)
;
_computing_structure_refinement
;
SHELXL2016 (Sheldrick, 2015<i>b</i>)
;
_computing_molecular_graphics
;
Mercury (Macrae <i>et al.</i>,  2006) and <i>Yadokari-XG</i> (Kabuto
<i>et al.</i>,  2009;
Wakita, 2001)
;
_computing_publication_material
;
<i>Yadokari-XG</i> (Kabuto <i>et al.</i>,  2009; Wakita, 2001),
PLATON (Spek, 2009) and
publCIF (Westrip, 2010)
;
loop_
    _atom_site_type_symbol
    _atom_site_label
    _atom_site_fract_x
    _atom_site_fract_y
    _atom_site_fract_z
    _atom_site_U_iso_or_equiv
    _atom_site_adp_type
    _atom_site_calc_flag
    _atom_site_occupancy
    _atom_site_disorder_assembly
    _atom_site_disorder_group
    Ni Ni1 0.73044(2) 0.61812(2) 0.24062(2) 0.01241(6) Uani d 1 . .
    S S1 0.53398(5) 0.58427(4) 0.12496(3) 0.02027(10) Uani d 1 . .
    S S2 0.27542(5) 0.74630(4) 0.20072(3) 0.02077(10) Uani d 1 . .
    N N1 0.53418(17) 0.71330(13) 0.26332(10) 0.0156(3) Uani d 1 . .
    N N2 0.67416(17) 0.49693(12) 0.33146(10) 0.0149(3) Uani d 1 . .
    N N3 0.83585(16) 0.66322(12) 0.35503(10) 0.0141(3) Uani d 1 . .
    N N4 0.80703(16) 0.73517(12) 0.15381(10) 0.0135(3) Uani d 1 . .
    N N5 0.91276(17) 0.52383(12) 0.18870(10) 0.0145(3) Uani d 1 . .
    C C1 0.4540(2) 0.68055(15) 0.19814(12) 0.0168(3) Uani d 1 . .
    C C2 0.4575(2) 0.79119(15) 0.31651(12) 0.0163(3) Uani d 1 . .
    H H1 0.500491 0.823032 0.365735 0.020 Uiso calc 1 . .
    C C3 0.3158(2) 0.81894(16) 0.29321(13) 0.0200(4) Uani d 1 . .
    H H2 0.248221 0.870981 0.323482 0.024 Uiso calc 1 . .
    C C4 0.5919(2) 0.41613(15) 0.31850(13) 0.0193(4) Uani d 1 . .
    H H3 0.556632 0.407017 0.259865 0.023 Uiso calc 1 . .
    C C5 0.5550(2) 0.34380(16) 0.38736(14) 0.0233(4) Uani d 1 . .
    H H4 0.496199 0.286649 0.375371 0.028 Uiso calc 1 . .
    C C6 0.6045(2) 0.35620(16) 0.47238(14) 0.0235(4) Uani d 1 . .
    H H5 0.579898 0.307848 0.519931 0.028 Uiso calc 1 . .
    C C7 0.6921(2) 0.44098(16) 0.48883(12) 0.0191(4) Uani d 1 . .
    C C8 0.7474(2) 0.46125(17) 0.57547(13) 0.0249(4) Uani d 1 . .
    H H6 0.726221 0.415078 0.625286 0.030 Uiso calc 1 . .
    C C9 0.8292(2) 0.54520(18) 0.58738(13) 0.0254(4) Uani d 1 . .
    H H7 0.864927 0.556815 0.645483 0.030 Uiso calc 1 . .
    C C10 0.8632(2) 0.61703(16) 0.51402(12) 0.0191(4) Uani d 1 . .
    C C11 0.9467(2) 0.70618(17) 0.52245(14) 0.0239(4) Uani d 1 . .
    H H8 0.984806 0.721607 0.579105 0.029 Uiso calc 1 . .
    C C12 0.9726(2) 0.77056(16) 0.44835(14) 0.0222(4) Uani d 1 . .
    H H9 1.029589 0.830557 0.453062 0.027 Uiso calc 1 . .
    C C13 0.9142(2) 0.74704(15) 0.36545(13) 0.0178(4) Uani d 1 . .
    H H10 0.931415 0.792980 0.314734 0.021 Uiso calc 1 . .
    C C14 0.8106(2) 0.59880(15) 0.42826(12) 0.0151(3) Uani d 1 . .
    C C15 0.7239(2) 0.50946(15) 0.41569(12) 0.0156(3) Uani d 1 . .
    C C16 0.7508(2) 0.83886(15) 0.13609(12) 0.0169(3) Uani d 1 . .
    H H11 0.667891 0.869149 0.169923 0.020 Uiso calc 1 . .
    C C17 0.8085(2) 0.90583(15) 0.06957(13) 0.0194(4) Uani d 1 . .
    H H12 0.764610 0.979628 0.058505 0.023 Uiso calc 1 . .
    C C18 0.9287(2) 0.86359(15) 0.02080(12) 0.0179(4) Uani d 1 . .
    H H13 0.968495 0.907501 -0.024998 0.021 Uiso calc 1 . .
    C C19 0.9929(2) 0.75454(15) 0.03913(12) 0.0152(3) Uani d 1 . .
    C C20 1.1203(2) 0.70379(16) -0.00691(12) 0.0190(4) Uani d 1 . .
    H H14 1.163820 0.744055 -0.053612 0.023 Uiso calc 1 . .
    C C21 1.1801(2) 0.59931(16) 0.01492(12) 0.0193(4) Uani d 1 . .
    H H15 1.266761 0.568516 -0.015128 0.023 Uiso calc 1 . .
    C C22 1.1142(2) 0.53469(15) 0.08271(12) 0.0161(3) Uani d 1 . .
    C C23 1.1700(2) 0.42569(16) 0.10745(13) 0.0202(4) Uani d 1 . .
    H H16 1.258641 0.392175 0.081252 0.024 Uiso calc 1 . .
    C C24 1.0956(2) 0.36811(16) 0.16959(13) 0.0210(4) Uani d 1 . .
    H H17 1.131644 0.294102 0.186555 0.025 Uiso calc 1 . .
    C C25 0.9656(2) 0.41942(15) 0.20793(12) 0.0178(4) Uani d 1 . .
    H H18 0.913046 0.377820 0.249434 0.021 Uiso calc 1 . .
    C C26 0.98624(19) 0.58098(14) 0.12670(11) 0.0140(3) Uani d 1 . .
    C C27 0.92727(19) 0.69317(14) 0.10620(11) 0.0134(3) Uani d 1 . .
    P P1 -0.06216(5) 1.07671(4) 0.28379(3) 0.01764(10) Uani d 1 . .
    F F1 0.08571(15) 1.13260(13) 0.29517(10) 0.0407(4) Uani d 1 . .
    F F2 -0.07497(16) 1.12468(12) 0.18336(8) 0.0367(3) Uani d 1 . .
    F F3 -0.20929(14) 1.02145(11) 0.27239(9) 0.0330(3) Uani d 1 . .
    F F4 -0.04921(18) 1.02975(13) 0.38455(9) 0.0462(4) Uani d 1 . .
    F F5 -0.15412(16) 1.18707(11) 0.31890(10) 0.0372(3) Uani d 1 . .
    F F6 0.02958(15) 0.96652(11) 0.24816(11) 0.0407(4) Uani d 1 . .
    O O1 0.46687(16) 0.11530(11) 0.48337(10) 0.0246(3) Uani d 1 . .
    C C28 0.6101(2) 0.05903(18) 0.46710(15) 0.0275(4) Uani d 1 . .
    H H19 0.684348 0.110335 0.476684 0.033 Uiso calc 1 . .
    H H20 0.618213 0.035696 0.403887 0.033 Uiso calc 1 . .
    C C29 0.3598(2) 0.04078(17) 0.47172(15) 0.0267(4) Uani d 1 . .
    H H21 0.361853 0.017159 0.408583 0.032 Uiso calc 1 . .
    H H22 0.260907 0.079038 0.484938 0.032 Uiso calc 1 . .
    O O2 0.43879(16) 0.25330(12) 0.19127(10) 0.0258(3) Uani d 1 . .
    C C30 0.4199(2) 0.14818(19) 0.23091(14) 0.0279(5) Uani d 1 . .
    H H23 0.345190 0.157520 0.279569 0.034 Uiso calc 1 . .
    H H24 0.513406 0.114588 0.257485 0.034 Uiso calc 1 . .
    C C31 0.3720(3) 0.07302(19) 0.16157(16) 0.0343(5) Uani d 1 . .
    H H25 0.358712 0.000165 0.189903 0.041 Uiso calc 1 . .
    H H26 0.276598 0.105373 0.136657 0.041 Uiso calc 1 . .
    O O3 0.4778(2) 0.05827(13) 0.09123(12) 0.0406(4) Uani d 1 . .
    C C32 0.5003(3) 0.16329(19) 0.05165(15) 0.0298(5) Uani d 1 . .
    H H27 0.408580 0.197032 0.023020 0.036 Uiso calc 1 . .
    H H28 0.577340 0.152711 0.004431 0.036 Uiso calc 1 . .
    C C33 0.5455(2) 0.23982(19) 0.12063(15) 0.0275(4) Uani d 1 . .
    H H29 0.641539 0.209207 0.145690 0.033 Uiso calc 1 . .
    H H30 0.556615 0.312911 0.092026 0.033 Uiso calc 1 . .
loop_
    _atom_site_aniso_label
    _atom_site_aniso_U_11
    _atom_site_aniso_U_22
    _atom_site_aniso_U_33
    _atom_site_aniso_U_12
    _atom_site_aniso_U_13
    _atom_site_aniso_U_23
    Ni1 0.01357(11) 0.01267(11) 0.01108(11) -0.00176(8) -0.00075(8) -0.00039(8)
    S1 0.0239(2) 0.0193(2) 0.0174(2) -0.00050(18) -0.00023(18) -0.00451(17)
    S2 0.0155(2) 0.0246(2) 0.0219(2) -0.00020(18) -0.00392(17) -0.00288(18)
    N1 0.0160(7) 0.0166(7) 0.0140(7) -0.0014(6) -0.0003(6) 0.0004(6)
    N2 0.0158(7) 0.0137(7) 0.0152(7) -0.0014(6) 0.0007(6) -0.0004(5)
    N3 0.0132(7) 0.0137(7) 0.0153(7) -0.0006(5) -0.0018(5) -0.0015(5)
    N4 0.0142(7) 0.0141(7) 0.0124(7) -0.0018(5) -0.0019(5) -0.0006(5)
    N5 0.0165(7) 0.0136(7) 0.0133(7) -0.0016(6) -0.0016(6) -0.0008(5)
    C1 0.0178(9) 0.0165(8) 0.0159(8) -0.0009(7) -0.0001(7) -0.0001(7)
    C2 0.0208(9) 0.0152(8) 0.0134(8) -0.0041(7) 0.0001(7) 0.0006(6)
    C3 0.0205(9) 0.0201(9) 0.0189(9) 0.0001(7) 0.0019(7) -0.0026(7)
    C4 0.0216(9) 0.0160(9) 0.0209(9) -0.0044(7) -0.0007(7) -0.0009(7)
    C5 0.0263(10) 0.0153(9) 0.0288(10) -0.0055(8) 0.0045(8) 0.0001(7)
    C6 0.0289(11) 0.0147(9) 0.0257(10) -0.0004(8) 0.0080(8) 0.0060(7)
    C7 0.0217(9) 0.0177(9) 0.0163(8) 0.0039(7) 0.0030(7) 0.0028(7)
    C8 0.0312(11) 0.0260(10) 0.0155(9) 0.0032(8) 0.0018(8) 0.0054(7)
    C9 0.0310(11) 0.0309(11) 0.0126(8) 0.0042(9) -0.0036(8) -0.0005(8)
    C10 0.0192(9) 0.0211(9) 0.0155(8) 0.0050(7) -0.0034(7) -0.0032(7)
    C11 0.0233(10) 0.0272(10) 0.0206(9) 0.0021(8) -0.0081(8) -0.0086(8)
    C12 0.0196(9) 0.0196(9) 0.0278(10) -0.0021(7) -0.0057(8) -0.0074(8)
    C13 0.0174(9) 0.0151(8) 0.0209(9) -0.0014(7) -0.0016(7) -0.0021(7)
    C14 0.0158(8) 0.0149(8) 0.0136(8) 0.0032(6) -0.0009(6) -0.0022(6)
    C15 0.0171(9) 0.0137(8) 0.0153(8) 0.0005(7) 0.0008(7) -0.0003(6)
    C16 0.0172(9) 0.0146(8) 0.0184(8) 0.0005(7) -0.0003(7) -0.0016(7)
    C17 0.0234(10) 0.0142(8) 0.0203(9) -0.0009(7) -0.0023(7) 0.0020(7)
    C18 0.0219(9) 0.0174(9) 0.0151(8) -0.0052(7) -0.0009(7) 0.0022(7)
    C19 0.0161(8) 0.0177(8) 0.0125(8) -0.0039(7) -0.0023(6) -0.0008(6)
    C20 0.0180(9) 0.0244(9) 0.0152(8) -0.0046(7) 0.0023(7) -0.0005(7)
    C21 0.0164(9) 0.0240(9) 0.0173(9) -0.0013(7) 0.0023(7) -0.0043(7)
    C22 0.0162(8) 0.0175(8) 0.0148(8) -0.0011(7) -0.0020(7) -0.0031(6)
    C23 0.0173(9) 0.0194(9) 0.0229(9) 0.0036(7) -0.0021(7) -0.0061(7)
    C24 0.0235(10) 0.0151(8) 0.0233(9) 0.0030(7) -0.0049(8) -0.0014(7)
    C25 0.0213(9) 0.0154(8) 0.0168(8) -0.0019(7) -0.0039(7) -0.0005(7)
    C26 0.0138(8) 0.0142(8) 0.0138(8) -0.0005(6) -0.0032(6) -0.0017(6)
    C27 0.0143(8) 0.0142(8) 0.0119(7) -0.0019(6) -0.0032(6) -0.0010(6)
    P1 0.0179(2) 0.0176(2) 0.0175(2) -0.00266(18) -0.00070(18) 0.00178(17)
    F1 0.0282(7) 0.0550(9) 0.0433(8) -0.0218(7) 0.0021(6) -0.0075(7)
    F2 0.0479(9) 0.0412(8) 0.0197(6) -0.0024(7) -0.0003(6) 0.0089(6)
    F3 0.0254(7) 0.0397(8) 0.0370(7) -0.0140(6) 0.0059(5) -0.0143(6)
    F4 0.0601(10) 0.0546(10) 0.0254(7) -0.0157(8) -0.0099(7) 0.0166(7)
    F5 0.0406(8) 0.0258(7) 0.0450(8) -0.0014(6) 0.0112(6) -0.0130(6)
    F6 0.0302(7) 0.0273(7) 0.0615(10) 0.0095(6) 0.0039(7) -0.0039(7)
    O1 0.0298(8) 0.0153(7) 0.0285(8) -0.0022(6) 0.0013(6) -0.0007(6)
    C28 0.0279(11) 0.0232(10) 0.0314(11) -0.0048(8) 0.0076(9) 0.0008(8)
    C29 0.0253(11) 0.0221(10) 0.0325(11) -0.0013(8) -0.0005(9) -0.0006(8)
    O2 0.0232(7) 0.0280(8) 0.0265(7) -0.0036(6) 0.0015(6) -0.0043(6)
    C30 0.0207(10) 0.0383(12) 0.0241(10) -0.0018(9) -0.0007(8) 0.0059(9)
    C31 0.0444(14) 0.0247(11) 0.0345(12) -0.0083(10) 0.0017(10) 0.0040(9)
    O3 0.0588(12) 0.0220(8) 0.0392(10) 0.0015(8) 0.0122(8) -0.0051(7)
    C32 0.0342(12) 0.0316(12) 0.0231(10) -0.0022(9) 0.0043(9) -0.0001(9)
    C33 0.0198(10) 0.0352(12) 0.0279(11) -0.0059(9) 0.0011(8) 0.0020(9)
_geom_special_details
;
 All esds (except the esd in the dihedral angle between two l.s. planes)
 are estimated using the full covariance matrix.  The cell esds are taken
 into account individually in the estimation of esds in distances, angles
 and torsion angles; correlations between esds in cell parameters are only
 used when they are defined by crystal symmetry.  An approximate (isotropic)
 treatment of cell esds is used for estimating esds involving l.s. planes.
;
loop_
    _geom_bond_atom_site_label_1
    _geom_bond_atom_site_label_2
    _geom_bond_site_symmetry_2
    _geom_bond_distance
    _geom_bond_publ_flag
    Ni1 N1 . 2.0524(16) yes
    Ni1 N5 . 2.0668(15) y
    Ni1 N4 . 2.0735(15) y
    Ni1 N2 . 2.0780(15) y
    Ni1 N3 . 2.0890(15) y
    Ni1 S1 . 2.5871(5) yes
    S1 C1 . 1.7143(19) ?
    S2 C3 . 1.724(2) ?
    S2 C1 . 1.7377(19) ?
    N1 C1 . 1.324(2) ?
    N1 C2 . 1.373(2) ?
    N2 C4 . 1.326(2) ?
    N2 C15 . 1.360(2) ?
    N3 C13 . 1.327(2) ?
    N3 C14 . 1.359(2) ?
    N4 C16 . 1.325(2) ?
    N4 C27 . 1.359(2) ?
    N5 C25 . 1.329(2) ?
    N5 C26 . 1.359(2) ?
    C2 C3 . 1.353(3) ?
    C2 H1 . 0.9500 ?
    C3 H2 . 0.9500 ?
    C4 C5 . 1.397(3) ?
    C4 H3 . 0.9500 ?
    C5 C6 . 1.370(3) ?
    C5 H4 . 0.9500 ?
    C6 C7 . 1.407(3) ?
    C6 H5 . 0.9500 ?
    C7 C15 . 1.402(2) ?
    C7 C8 . 1.431(3) ?
    C8 C9 . 1.352(3) ?
    C8 H6 . 0.9500 ?
    C9 C10 . 1.434(3) ?
    C9 H7 . 0.9500 ?
    C10 C14 . 1.405(2) ?
    C10 C11 . 1.407(3) ?
    C11 C12 . 1.370(3) ?
    C11 H8 . 0.9500 ?
    C12 C13 . 1.403(3) ?
    C12 H9 . 0.9500 ?
    C13 H10 . 0.9500 ?
    C14 C15 . 1.436(2) ?
    C16 C17 . 1.403(3) ?
    C16 H11 . 0.9500 ?
    C17 C18 . 1.369(3) ?
    C17 H12 . 0.9500 ?
    C18 C19 . 1.407(3) ?
    C18 H13 . 0.9500 ?
    C19 C27 . 1.402(2) ?
    C19 C20 . 1.432(3) ?
    C20 C21 . 1.355(3) ?
    C20 H14 . 0.9500 ?
    C21 C22 . 1.433(3) ?
    C21 H15 . 0.9500 ?
    C22 C26 . 1.403(2) ?
    C22 C23 . 1.404(3) ?
    C23 C24 . 1.368(3) ?
    C23 H16 . 0.9500 ?
    C24 C25 . 1.401(3) ?
    C24 H17 . 0.9500 ?
    C25 H18 . 0.9500 ?
    C26 C27 . 1.433(2) ?
    P1 F3 . 1.5901(13) ?
    P1 F2 . 1.5925(13) ?
    P1 F4 . 1.5929(14) ?
    P1 F5 . 1.5944(14) ?
    P1 F6 . 1.5946(14) ?
    P1 F1 . 1.6002(14) ?
    O1 C29 . 1.427(2) ?
    O1 C28 . 1.430(3) ?
    C28 C29 2_656 1.499(3) ?
    C28 H19 . 0.9900 ?
    C28 H20 . 0.9900 ?
    C29 H21 . 0.9900 ?
    C29 H22 . 0.9900 ?
    O2 C30 . 1.421(3) ?
    O2 C33 . 1.427(3) ?
    C30 C31 . 1.500(3) ?
    C30 H23 . 0.9900 ?
    C30 H24 . 0.9900 ?
    C31 O3 . 1.419(3) ?
    C31 H25 . 0.9900 ?
    C31 H26 . 0.9900 ?
    O3 C32 . 1.427(3) ?
    C32 C33 . 1.498(3) ?
    C32 H27 . 0.9900 ?
    C32 H28 . 0.9900 ?
    C33 H29 . 0.9900 ?
    C33 H30 . 0.9900 ?
loop_
    _geom_angle_atom_site_label_1
    _geom_angle_atom_site_label_2
    _geom_angle_atom_site_label_3
    _geom_angle_site_symmetry_1
    _geom_angle_site_symmetry_3
    _geom_angle
    _geom_angle_publ_flag
    N1 Ni1 N5 . . 167.32(6) ?
    N1 Ni1 N4 . . 93.43(6) ?
    N5 Ni1 N4 . . 80.54(6) y
    N1 Ni1 N2 . . 91.11(6) ?
    N5 Ni1 N2 . . 95.58(6) ?
    N4 Ni1 N2 . . 174.56(6) ?
    N1 Ni1 N3 . . 96.71(6) ?
    N5 Ni1 N3 . . 95.07(6) ?
    N4 Ni1 N3 . . 96.57(6) ?
    N2 Ni1 N3 . . 79.90(6) y
    N1 Ni1 S1 . . 67.71(4) yes
    N5 Ni1 S1 . . 100.94(4) ?
    N4 Ni1 S1 . . 89.91(4) ?
    N2 Ni1 S1 . . 94.59(4) ?
    N3 Ni1 S1 . . 163.53(4) ?
    C1 S1 Ni1 . . 72.66(6) ?
    C3 S2 C1 . . 90.25(9) ?
    C1 N1 C2 . . 112.89(16) ?
    C1 N1 Ni1 . . 100.84(12) ?
    C2 N1 Ni1 . . 146.25(13) ?
    C4 N2 C15 . . 118.14(16) ?
    C4 N2 Ni1 . . 128.68(13) ?
    C15 N2 Ni1 . . 113.07(12) ?
    C13 N3 C14 . . 118.13(16) ?
    C13 N3 Ni1 . . 129.09(13) ?
    C14 N3 Ni1 . . 112.67(11) ?
    C16 N4 C27 . . 118.16(15) ?
    C16 N4 Ni1 . . 129.33(13) ?
    C27 N4 Ni1 . . 112.38(11) ?
    C25 N5 C26 . . 117.93(16) ?
    C25 N5 Ni1 . . 129.51(13) ?
    C26 N5 Ni1 . . 112.56(11) ?
    N1 C1 S1 . . 118.78(14) ?
    N1 C1 S2 . . 111.99(14) ?
    S1 C1 S2 . . 129.24(11) ?
    C3 C2 N1 . . 114.64(17) ?
    C3 C2 H1 . . 122.7 ?
    N1 C2 H1 . . 122.7 ?
    C2 C3 S2 . . 110.23(14) ?
    C2 C3 H2 . . 124.9 ?
    S2 C3 H2 . . 124.9 ?
    N2 C4 C5 . . 122.83(18) ?
    N2 C4 H3 . . 118.6 ?
    C5 C4 H3 . . 118.6 ?
    C6 C5 C4 . . 119.28(18) ?
    C6 C5 H4 . . 120.4 ?
    C4 C5 H4 . . 120.4 ?
    C5 C6 C7 . . 119.59(18) ?
    C5 C6 H5 . . 120.2 ?
    C7 C6 H5 . . 120.2 ?
    C15 C7 C6 . . 117.20(18) ?
    C15 C7 C8 . . 119.17(18) ?
    C6 C7 C8 . . 123.63(18) ?
    C9 C8 C7 . . 120.92(18) ?
    C9 C8 H6 . . 119.5 ?
    C7 C8 H6 . . 119.5 ?
    C8 C9 C10 . . 121.29(18) ?
    C8 C9 H7 . . 119.4 ?
    C10 C9 H7 . . 119.4 ?
    C14 C10 C11 . . 117.21(18) ?
    C14 C10 C9 . . 118.94(18) ?
    C11 C10 C9 . . 123.85(18) ?
    C12 C11 C10 . . 119.52(18) ?
    C12 C11 H8 . . 120.2 ?
    C10 C11 H8 . . 120.2 ?
    C11 C12 C13 . . 119.36(18) ?
    C11 C12 H9 . . 120.3 ?
    C13 C12 H9 . . 120.3 ?
    N3 C13 C12 . . 122.67(18) ?
    N3 C13 H10 . . 118.7 ?
    C12 C13 H10 . . 118.7 ?
    N3 C14 C10 . . 123.10(17) ?
    N3 C14 C15 . . 117.20(15) ?
    C10 C14 C15 . . 119.70(17) ?
    N2 C15 C7 . . 122.97(17) ?
    N2 C15 C14 . . 117.04(16) ?
    C7 C15 C14 . . 119.99(17) ?
    N4 C16 C17 . . 122.88(17) ?
    N4 C16 H11 . . 118.6 ?
    C17 C16 H11 . . 118.6 ?
    C18 C17 C16 . . 119.20(17) ?
    C18 C17 H12 . . 120.4 ?
    C16 C17 H12 . . 120.4 ?
    C17 C18 C19 . . 119.37(17) ?
    C17 C18 H13 . . 120.3 ?
    C19 C18 H13 . . 120.3 ?
    C27 C19 C18 . . 117.60(17) ?
    C27 C19 C20 . . 118.87(17) ?
    C18 C19 C20 . . 123.53(17) ?
    C21 C20 C19 . . 121.19(17) ?
    C21 C20 H14 . . 119.4 ?
    C19 C20 H14 . . 119.4 ?
    C20 C21 C22 . . 120.89(17) ?
    C20 C21 H15 . . 119.6 ?
    C22 C21 H15 . . 119.6 ?
    C26 C22 C23 . . 117.41(17) ?
    C26 C22 C21 . . 119.09(17) ?
    C23 C22 C21 . . 123.49(17) ?
    C24 C23 C22 . . 119.49(18) ?
    C24 C23 H16 . . 120.3 ?
    C22 C23 H16 . . 120.3 ?
    C23 C24 C25 . . 119.32(18) ?
    C23 C24 H17 . . 120.3 ?
    C25 C24 H17 . . 120.3 ?
    N5 C25 C24 . . 122.78(18) ?
    N5 C25 H18 . . 118.6 ?
    C24 C25 H18 . . 118.6 ?
    N5 C26 C22 . . 122.98(16) ?
    N5 C26 C27 . . 117.26(16) ?
    C22 C26 C27 . . 119.76(16) ?
    N4 C27 C19 . . 122.76(16) ?
    N4 C27 C26 . . 117.15(15) ?
    C19 C27 C26 . . 120.09(16) ?
    F3 P1 F2 . . 90.17(8) ?
    F3 P1 F4 . . 90.13(8) ?
    F2 P1 F4 . . 179.51(9) ?
    F3 P1 F5 . . 90.39(8) ?
    F2 P1 F5 . . 90.13(8) ?
    F4 P1 F5 . . 89.48(9) ?
    F3 P1 F6 . . 89.55(8) ?
    F2 P1 F6 . . 89.58(8) ?
    F4 P1 F6 . . 90.81(9) ?
    F5 P1 F6 . . 179.70(9) ?
    F3 P1 F1 . . 179.86(10) ?
    F2 P1 F1 . . 89.74(8) ?
    F4 P1 F1 . . 89.96(8) ?
    F5 P1 F1 . . 89.50(8) ?
    F6 P1 F1 . . 90.56(8) ?
    C29 O1 C28 . . 109.56(15) ?
    O1 C28 C29 . 2_656 111.04(17) ?
    O1 C28 H19 . . 109.4 ?
    C29 C28 H19 2_656 . 109.4 ?
    O1 C28 H20 . . 109.4 ?
    C29 C28 H20 2_656 . 109.4 ?
    H19 C28 H20 . . 108.0 ?
    O1 C29 C28 . 2_656 110.46(18) ?
    O1 C29 H21 . . 109.6 ?
    C28 C29 H21 2_656 . 109.6 ?
    O1 C29 H22 . . 109.6 ?
    C28 C29 H22 2_656 . 109.6 ?
    H21 C29 H22 . . 108.1 ?
    C30 O2 C33 . . 109.66(16) ?
    O2 C30 C31 . . 110.18(17) ?
    O2 C30 H23 . . 109.6 ?
    C31 C30 H23 . . 109.6 ?
    O2 C30 H24 . . 109.6 ?
    C31 C30 H24 . . 109.6 ?
    H23 C30 H24 . . 108.1 ?
    O3 C31 C30 . . 110.5(2) ?
    O3 C31 H25 . . 109.5 ?
    C30 C31 H25 . . 109.5 ?
    O3 C31 H26 . . 109.5 ?
    C30 C31 H26 . . 109.5 ?
    H25 C31 H26 . . 108.1 ?
    C31 O3 C32 . . 109.84(17) ?
    O3 C32 C33 . . 111.09(18) ?
    O3 C32 H27 . . 109.4 ?
    C33 C32 H27 . . 109.4 ?
    O3 C32 H28 . . 109.4 ?
    C33 C32 H28 . . 109.4 ?
    H27 C32 H28 . . 108.0 ?
    O2 C33 C32 . . 110.56(17) ?
    O2 C33 H29 . . 109.5 ?
    C32 C33 H29 . . 109.5 ?
    O2 C33 H30 . . 109.5 ?
    C32 C33 H30 . . 109.5 ?
    H29 C33 H30 . . 108.1 ?
loop_
    _geom_torsion_atom_site_label_1
    _geom_torsion_atom_site_label_2
    _geom_torsion_atom_site_label_3
    _geom_torsion_atom_site_label_4
    _geom_torsion_site_symmetry_1
    _geom_torsion_site_symmetry_2
    _geom_torsion_site_symmetry_3
    _geom_torsion_site_symmetry_4
    _geom_torsion
    _geom_torsion_publ_flag
    C2 N1 C1 S1 . . . . 179.41(13) ?
    Ni1 N1 C1 S1 . . . . -1.39(16) ?
    C2 N1 C1 S2 . . . . -0.3(2) ?
    Ni1 N1 C1 S2 . . . . 178.89(9) ?
    Ni1 S1 C1 N1 . . . . 1.14(13) ?
    Ni1 S1 C1 S2 . . . . -179.20(15) ?
    C3 S2 C1 N1 . . . . 0.03(15) ?
    C3 S2 C1 S1 . . . . -179.65(14) ?
    C1 N1 C2 C3 . . . . 0.5(2) ?
    Ni1 N1 C2 C3 . . . . -178.06(17) ?
    N1 C2 C3 S2 . . . . -0.5(2) ?
    C1 S2 C3 C2 . . . . 0.25(15) ?
    C15 N2 C4 C5 . . . . -0.1(3) ?
    Ni1 N2 C4 C5 . . . . -175.92(14) ?
    N2 C4 C5 C6 . . . . 0.3(3) ?
    C4 C5 C6 C7 . . . . -0.3(3) ?
    C5 C6 C7 C15 . . . . 0.2(3) ?
    C5 C6 C7 C8 . . . . 179.18(19) ?
    C15 C7 C8 C9 . . . . 0.0(3) ?
    C6 C7 C8 C9 . . . . -179.0(2) ?
    C7 C8 C9 C10 . . . . 0.2(3) ?
    C8 C9 C10 C14 . . . . -0.4(3) ?
    C8 C9 C10 C11 . . . . 179.5(2) ?
    C14 C10 C11 C12 . . . . 0.2(3) ?
    C9 C10 C11 C12 . . . . -179.65(19) ?
    C10 C11 C12 C13 . . . . 0.6(3) ?
    C14 N3 C13 C12 . . . . 0.7(3) ?
    Ni1 N3 C13 C12 . . . . 176.59(14) ?
    C11 C12 C13 N3 . . . . -1.1(3) ?
    C13 N3 C14 C10 . . . . 0.1(3) ?
    Ni1 N3 C14 C10 . . . . -176.42(14) ?
    C13 N3 C14 C15 . . . . 179.19(16) ?
    Ni1 N3 C14 C15 . . . . 2.7(2) ?
    C11 C10 C14 N3 . . . . -0.5(3) ?
    C9 C10 C14 N3 . . . . 179.28(17) ?
    C11 C10 C14 C15 . . . . -179.60(17) ?
    C9 C10 C14 C15 . . . . 0.2(3) ?
    C4 N2 C15 C7 . . . . 0.0(3) ?
    Ni1 N2 C15 C7 . . . . 176.42(14) ?
    C4 N2 C15 C14 . . . . -178.94(16) ?
    Ni1 N2 C15 C14 . . . . -2.5(2) ?
    C6 C7 C15 N2 . . . . 0.0(3) ?
    C8 C7 C15 N2 . . . . -179.08(17) ?
    C6 C7 C15 C14 . . . . 178.90(17) ?
    C8 C7 C15 C14 . . . . -0.2(3) ?
    N3 C14 C15 N2 . . . . -0.1(2) ?
    C10 C14 C15 N2 . . . . 179.01(16) ?
    N3 C14 C15 C7 . . . . -179.09(16) ?
    C10 C14 C15 C7 . . . . 0.0(3) ?
    C27 N4 C16 C17 . . . . 1.2(3) ?
    Ni1 N4 C16 C17 . . . . -174.37(14) ?
    N4 C16 C17 C18 . . . . -0.5(3) ?
    C16 C17 C18 C19 . . . . -0.8(3) ?
    C17 C18 C19 C27 . . . . 1.3(3) ?
    C17 C18 C19 C20 . . . . -178.73(18) ?
    C27 C19 C20 C21 . . . . -1.8(3) ?
    C18 C19 C20 C21 . . . . 178.29(18) ?
    C19 C20 C21 C22 . . . . 2.3(3) ?
    C20 C21 C22 C26 . . . . 0.0(3) ?
    C20 C21 C22 C23 . . . . 179.21(18) ?
    C26 C22 C23 C24 . . . . 2.7(3) ?
    C21 C22 C23 C24 . . . . -176.58(18) ?
    C22 C23 C24 C25 . . . . -0.5(3) ?
    C26 N5 C25 C24 . . . . 2.4(3) ?
    Ni1 N5 C25 C24 . . . . -176.95(13) ?
    C23 C24 C25 N5 . . . . -2.2(3) ?
    C25 N5 C26 C22 . . . . 0.0(3) ?
    Ni1 N5 C26 C22 . . . . 179.44(13) ?
    C25 N5 C26 C27 . . . . 179.54(15) ?
    Ni1 N5 C26 C27 . . . . -1.01(19) ?
    C23 C22 C26 N5 . . . . -2.5(3) ?
    C21 C22 C26 N5 . . . . 176.79(16) ?
    C23 C22 C26 C27 . . . . 177.96(16) ?
    C21 C22 C26 C27 . . . . -2.8(3) ?
    C16 N4 C27 C19 . . . . -0.5(2) ?
    Ni1 N4 C27 C19 . . . . 175.75(13) ?
    C16 N4 C27 C26 . . . . 179.86(15) ?
    Ni1 N4 C27 C26 . . . . -3.88(19) ?
    C18 C19 C27 N4 . . . . -0.7(3) ?
    C20 C19 C27 N4 . . . . 179.34(16) ?
    C18 C19 C27 C26 . . . . 178.90(16) ?
    C20 C19 C27 C26 . . . . -1.0(2) ?
    N5 C26 C27 N4 . . . . 3.4(2) ?
    C22 C26 C27 N4 . . . . -177.08(15) ?
    N5 C26 C27 C19 . . . . -176.28(15) ?
    C22 C26 C27 C19 . . . . 3.3(2) ?
    C29 O1 C28 C29 . . . 2_656 -57.7(2) ?
    C28 O1 C29 C28 . . . 2_656 57.4(2) ?
    C33 O2 C30 C31 . . . . -58.8(2) ?
    O2 C30 C31 O3 . . . . 59.4(2) ?
    C30 C31 O3 C32 . . . . -57.7(3) ?
    C31 O3 C32 C33 . . . . 56.7(3) ?
    C30 O2 C33 C32 . . . . 57.7(2) ?
    O3 C32 C33 O2 . . . . -57.0(2) ?
loop_
    _geom_hbond_atom_site_label_D
    _geom_hbond_atom_site_label_H
    _geom_hbond_atom_site_label_A
    _geom_hbond_site_symmetry_A
    _geom_hbond_distance_DH
    _geom_hbond_distance_HA
    _geom_hbond_distance_DA
    _geom_hbond_angle_DHA
    C2 H1 O1 2_666 0.95 2.42 3.330(2) 159.7
    C3 H2 F6 . 0.95 2.47 3.074(2) 121.7
    C4 H3 O2 . 0.95 2.51 3.226(2) 132.1
    C5 H4 O1 . 0.95 2.63 3.269(2) 124.7
    C12 H9 F4 1_655 0.95 2.63 3.249(3) 123.5
    C13 H10 F6 1_655 0.95 2.56 3.412(2) 149.6
    C24 H17 F1 1_645 0.95 2.58 3.386(3) 143.0
    C28 H20 F3 1_645 0.99 2.50 3.336(3) 142.2
    C30 H23 F1 1_545 0.99 2.44 3.225(3) 135.6
_shelx_hkl_file
;
   0   0  -2 68457.0 581.125   2
   0   0   2 42126.3 478.291   4
   0   0  -2 14466.4 287.760   4
   0   0   2 85351.8 626.360   1
   0   0   3 63463.4 704.445   4
   0   0  -3 60838.2 698.098   4
   0   0  -3 59875.9 662.492   2
   0   0  -3 60653.0 667.839   1
   0   0   3 62576.3 658.760   1
   0   0  -4 37091.4 630.913   4
   0   0   4 36744.4 619.835   2
   0   0  -4 38569.6 615.991   2
   0   0  -4 36470.9 599.312   1
   0   0  -4 36732.7 420.669   3
   0   0   4 36162.3 616.974   4
   0   0   4 37239.7 588.440   1
   0   0  -5 4443.70 247.400   4
   0   0   5 4572.53 232.610   1
   0   0   5 4357.02 237.165   4
   0   0  -5 4865.80 172.447   3
   0   0  -5 5101.16 253.960   2
   0   0   5 4323.43 239.880   2
   0   0  -5 4628.44 240.487   1
   0   0   6 88.5113 47.4470   1
   0   0   6 78.7760 34.1034   4
   0   0  -6 54.6246 29.3981   3
   0   0  -6 90.8749 53.2477   2
   0   0   6 120.721 64.9670   2
   0   0  -6 125.577 63.9226   4
   0   0  -6 120.897 57.6429   1
   0   0  -7 115.845 37.3300   3
   0   0  -7 307.499 82.6767   1
   0   0   7 155.935 55.9079   1
   0   0  -7 90.7460 51.7888   4
   0   0  -7 195.030 65.3903   2
   0   0   7 220.953 65.3080   4
   0   0  -8 9089.78 433.384   2
   0   0   8 9556.72 450.103   4
   0   0   8 8176.87 397.400   1
   0   0  -9 553.892 122.546   2
   0   0  -9 442.224 75.7728   3
   0   0   9 596.861 116.958   1
   0   0   9 415.980 108.164   4
   0   0  10 6123.89 385.801   1
   0   0  10 6328.72 415.344   4
   0   0 -10 6173.54 405.000   2
   0   0 -10 6585.17 281.451   3
   0   0 -11 359.195 78.1894   3
   0   0  11 318.259 102.254   1
   0   0  11 431.050 151.124   4
   0   0 -11 174.305 92.2294   2
   0   0  12 47.0943 66.0276   1
   0   0 -12 393.805 143.454   2
   0   0  12 310.803 113.714   4
   0   0 -12 392.539 89.3124   3
   0   0  13 1469.26 223.437   1
   0   0  13 1094.96 232.801   4
   0   0  13 1951.37 175.590   3
   0   0 -13 1522.04 249.801   2
   0   0  14 1293.31 224.493   1
   0   0  14 1658.36 273.475   4
   0   0  14 1565.77 167.647   3
   0   0 -14 1333.79 238.203   2
   0   0  15 423.140 157.035   1
   0   0  15 601.548 193.042   4
   0   0  15 332.506 86.8596   3
   0   0 -15 300.055 170.050   2
   0   0 -16 4770.65 479.661   2
   0   0  16 4274.60 461.318   4
   0   0  16 4134.18 413.438   1
   0   0  17 4974.97 513.834   4
   0   0  17 4316.92 453.692   1
   0   0 -17 4029.03 468.043   2
   0   0 -18 5552.09 577.926   2
   0   0  18 4473.87 518.235   4
   0   0 -19 1077.77 268.473   1
   0   0 -19 437.568 202.243   2
   0   0  19 863.329 267.358   4
   0   0 -20 723.656 268.591   2
   0   0  20 850.175 282.589   4
   0   0 -20 779.634 278.275   1
   0   0 -21 4514.92 552.794   1
   0   1 -21 772.571 278.341   1
   0   1 -20-42.7502 150.621   1
   0  -1  20 98.3180 185.432   4
   0   1 -20 348.900 238.828   2
   0   1 -19 5089.00 538.662   1
   0   1 -19 4150.27 512.381   2
   0  -1  19 5603.02 593.831   4
   0  -1  18 1644.83 329.993   4
   0   1 -18 1310.29 296.739   1
   0   1 -18 1162.16 305.071   2
   0   1 -17 9215.33 650.375   1
   0  -1  17 7622.17 646.835   4
   0   1 -17 8440.22 675.814   2
   0   1 -16 10048.6 655.944   1
   0   1 -16 11549.3 750.070   2
   0  -1  16 10554.5 720.630   4
   0  -1  15 2570.74 227.302   3
   0   1 -15 2539.89 343.965   2
   0  -1  15 2315.77 331.603   4
   0  -1  14 44.8469 57.0055   3
   0   1 -14 70.8420 78.5645   2
   0  -1  14-16.8687 77.0155   1
   0  -1  14 133.086 116.009   4
   0  -1  13 8297.75 508.324   1
   0  -1  13 10487.1 629.564   4
   0   1 -13 9632.27 595.811   2
   0  -1  13 10061.6 416.838   3
   0  -1  12 19686.1 741.304   1
   0   1 -12 18722.0 786.224   2
   0  -1  12 17972.5 547.823   3
   0  -1  12 20711.2 842.824   4
   0  -1  12 19306.3 560.722   3
   0  -1  11 48160.2 850.189   3
   0  -1  11 45564.4 1084.00   1
   0   1 -11 50383.5 1220.71   2
   0  -1  11 48131.5 1219.35   4
   0  -1  11 46392.9 855.436   3
   0  -1  10 14337.8 455.977   3
   0   1 -10 14373.8 618.994   2
   0  -1  10 14126.7 568.565   1
   0  -1  10 13821.9 625.871   4
   0  -1  10 14328.3 447.397   3
   0  -1   9 107559. 1638.39   4
   0  -1   9 107003. 1171.31   3
   0  -1   9 104343. 1452.01   1
   0   1  -8 3992.83 214.837   3
   0   1  -8 4274.33 300.125   2
   0  -1   8 3648.24 288.994   4
   0  -1   8 3899.77 216.960   3
   0  -1   8 4208.50 276.671   1
   0  -1   7 40308.1 880.364   4
   0  -1   7 42394.9 803.008   1
   0   1  -7 41110.7 835.262   1
   0  -1   7 41050.8 651.410   3
   0   1  -7 42166.1 658.245   3
   0  -1   6 3788.81 248.937   2
   0   1  -6 3801.02 262.503   4
   0   1  -6 3684.20 184.965   3
   0   1  -6 3610.05 238.217   2
   0  -1   6 3544.76 215.885   1
   0  -1   6 3675.71 186.057   3
   0  -1   6 3572.31 247.883   4
   0   1  -6 3736.68 234.243   1
   0  -1   5 32632.1 669.340   2
   0  -1   5 32206.7 667.255   4
   0   1  -5 34199.4 520.943   3
   0   1  -5 34138.5 626.893   1
   0   1  -5 32763.8 655.255   2
   0  -1   5 34391.7 606.562   1
   0  -1   5 34255.2 524.133   3
   0   1  -5 34035.5 710.049   4
   0   1  -4 29101.7 557.828   2
   0  -1   4 29584.2 451.797   3
   0   1  -4 31597.3 619.381   4
   0  -1   4 30312.6 577.736   2
   0  -1   4 29886.8 584.386   4
   0  -1   4 30637.1 502.197   1
   0   1  -4 30692.0 456.050   3
   0   1  -4 30234.4 531.001   1
   0  -1   3 46578.1 510.236   3
   0   1  -3 47756.8 560.398   1
   0  -1   3 44817.1 518.052   3
   0   1  -3 48306.9 635.220   2
   0  -1   3 46926.4 641.492   4
   0  -1   3 46566.1 630.598   2
   0  -1   3 48664.1 552.008   1
   0  -1   2 28409.1 361.163   3
   0   1  -2 27872.2 406.953   2
   0   1  -2 29251.8 437.058   4
   0  -1   2 27530.1 411.781   2
   0   1  -2 28457.6 351.282   1
   0  -1   2 28177.4 421.568   4
   0  -1   1-2.98296 9.28444   2
   0   1  -1-4.30153 12.6659   2
   0  -1   1-6.01503 8.82135   1
   0  -1   1-5.84420 8.97597   3
   0   1  -1 4.43550 7.62161   4
   0  -1   1-2.26758 11.5862   4
   0   1  -1-0.54076 9.49821   1
   0   1  -1-29.4974 17.7419   3
   0  -1  -1 7.25843 9.17836   3
   0   1   1-7.70255 14.1959   1
   0  -1  -1-4.66481 11.2113   2
   0  -1  -2 1234.25 86.9183   2
   0   1   2 1288.59 88.1920   2
   0  -1  -2 1164.43 60.0135   3
   0  -1  -2 1032.89 85.7809   1
   0   1   2 1387.70 95.5675   1
   0  -1  -2 1239.71 74.8868   4
   0   1   2 1244.08 74.2309   4
   0   1   3 14255.3 347.767   1
   0   1   3 14766.0 349.174   2
   0  -1  -3 14162.3 227.287   3
   0  -1  -3 13505.5 345.711   1
   0   1   3 13324.9 304.176   4
   0  -1  -3 13212.2 325.218   2
   0  -1  -3 13428.1 304.670   4
   0  -1  -4 19218.6 431.074   4
   0  -1  -4 19398.3 294.867   3
   0  -1  -4 19291.8 444.226   2
   0  -1  -4 18200.0 453.359   1
   0   1   4 18606.2 422.322   4
   0   1   4 18857.4 450.763   1
   0   1   4 17763.4 436.330   2
   0   1   5 15184.4 447.676   1
   0  -1  -5 15457.5 442.779   4
   0  -1  -5 14222.0 441.638   1
   0   1   5 15004.1 424.714   4
   0  -1  -5 13975.2 425.960   2
   0  -1  -5 13861.1 277.901   3
   0   1   6 18279.0 517.585   4
   0   1   6 19161.6 559.140   2
   0  -1  -6 18641.1 541.757   4
   0  -1  -6 17381.8 537.656   1
   0   1   6 18881.7 539.372   1
   0  -1  -6 18646.2 351.340   3
   0   1   7 7813.11 367.446   4
   0  -1  -7 8299.97 388.868   2
   0   1   7 7699.90 372.238   1
   0  -1  -7 7984.44 246.918   3
   0  -1  -7 7278.38 374.770   1
   0  -1  -7 6923.45 359.081   4
   0   1   8 14259.3 544.265   1
   0  -1  -8 13751.0 528.869   2
   0   1   8 15030.6 550.897   4
   0  -1  -8 14802.1 361.559   3
   0   1   9 17223.7 627.591   1
   0  -1  -9 15639.4 391.783   3
   0   1   9 16319.5 615.445   4
   0  -1 -10 30608.1 577.473   3
   0  -1 -10 32871.6 925.601   2
   0   1  10 31659.9 911.981   1
   0  -1 -11 2547.24 175.515   3
   0   1  11 2420.57 273.943   4
   0   1  11 2071.44 247.944   1
   0  -1 -11 2605.07 287.915   2
   0   1  12 3875.29 354.613   1
   0  -1 -12 3525.66 216.361   3
   0   1  12 3381.82 334.357   4
   0  -1 -12 3378.88 335.007   2
   0   1  13 35.2226 76.2009   4
   0  -1 -13 52.7886 51.6102   3
   0   1  13 146.897 77.7993   1
   0  -1 -13 19.8262 71.0947   2
   0   1  14 4530.71 426.641   4
   0  -1 -14 4440.85 424.890   2
   0   1  14 4057.47 390.901   1
   0  -1 -15 986.591 222.375   2
   0   1  15 592.113 197.207   4
   0   1  15 993.293 214.976   1
   0  -1 -16 3459.88 412.060   2
   0   1  16 3413.55 390.972   1
   0   1  16 3495.26 418.479   4
   0   1  17 265.876 140.485   1
   0   1  17 153.706 126.504   4
   0  -1 -17 506.274 205.692   2
   0   1  18 4796.69 499.700   1
   0   1  18 4534.07 503.020   4
   0  -1 -18 3917.03 484.442   2
   0   1  19 2726.65 416.425   4
   0   1  19 3076.40 433.342   1
   0  -1 -19 4090.60 519.572   2
   0   1  20 173.876 207.064   4
   0  -1 -20 63.3625 140.899   2
   0  -1 -21 114.697 165.000   1
   0   2 -21-127.082 195.212   1
   0  -2  20 17050.9 1091.07   4
   0   2 -20 15621.6 940.877   1
   0   2 -20 17988.4 1107.58   2
   0   2 -19 2650.79 420.983   2
   0   2 -19 2358.90 364.672   1
   0  -2  18 10192.6 782.971   4
   0   2 -18 8843.89 653.935   1
   0   2 -18 10920.5 793.165   2
   0   2 -17 4976.85 528.038   2
   0  -2  17 4502.70 506.988   4
   0   2 -17 4845.02 470.413   1
   0   2 -16 8959.03 659.241   2
   0  -2  16 10384.6 722.906   4
   0   2 -16 10241.4 650.991   1
   0  -2  15 1848.35 309.274   4
   0   2 -15 1848.23 288.849   1
   0  -2  15 2221.72 222.883   3
   0  -2  14 344.940 91.4160   3
   0   2 -14 549.414 161.409   1
   0  -2  14 318.098 140.222   4
   0   2 -14 801.709 223.086   2
   0  -2  13 163.822 103.457   4
   0   2 -13 83.5262 103.359   1
   0  -2  13 176.428 80.6628   3
   0   2 -13 186.674 116.445   2
   0   2 -12 8825.31 500.909   1
   0  -2  12 8190.09 387.339   3
   0   2 -12 8997.54 557.037   2
   0  -2  12 8418.19 552.129   4
   0  -2  11 2230.13 274.103   4
   0   2 -11 2595.69 259.865   1
   0   2 -11 2117.25 268.571   2
   0  -2  11 2005.29 189.419   3
   0   2 -10 2441.90 269.863   2
   0  -2  10 2482.07 210.130   3
   0  -2  10 2551.69 278.794   4
   0  -2  10 2312.41 194.436   3
   0   2 -10 2846.53 255.884   1
   0  -2   9 1549.01 160.302   3
   0   2  -9 1450.78 195.710   2
   0  -2   9 1234.99 137.026   3
   0   2  -9 1120.67 151.000   1
   0  -2   9 1098.27 172.672   4
   0   2  -8 4844.48 311.984   1
   0  -2   8 5190.52 354.643   4
   0  -2   8 5803.16 283.622   3
   0   2  -8 4745.26 288.706   1
   0   2  -8 5033.43 334.643   2
   0  -2   8 5071.23 273.079   3
   0  -2   7 6335.23 362.586   4
   0  -2   7 6026.84 279.909   3
   0   2  -7 6088.68 317.737   1
   0  -2   7 5877.54 271.059   3
   0   2  -7 5697.81 296.299   1
   0   2  -7 6591.21 358.505   2
   0   2  -6 67539.6 1065.84   2
   0  -2   6 68320.9 883.545   3
   0  -2   6 69459.8 1106.40   4
   0   2  -6 67252.2 972.837   1
   0   2  -6 71524.9 1174.43   4
   0   2  -6 65329.2 924.225   1
   0  -2   6 70151.6 1106.79   2
   0  -2   6 69323.3 902.679   3
   0  -2   5 73.1294 39.7903   2
   0   2  -5 29.7900 30.5308   1
   0   2  -5 150.206 67.3677   4
   0  -2   5 14.1802 25.2737   3
   0   2  -5 177.135 67.5621   2
   0  -2   5 85.3979 35.6700   4
   0   2  -5 39.4549 38.6372   1
   0  -2   5 15.6934 31.4256   3
   0  -2   4 2228.22 170.856   2
   0   2  -4 2617.72 180.043   2
   0  -2   4 2376.95 155.091   3
   0  -2   4 2374.16 149.802   3
   0   2  -4 2504.67 149.668   1
   0  -2   4 2335.87 172.083   4
   0   2  -4 2207.64 140.079   1
   0   2  -4 2402.13 182.617   4
   0  -2   3 23314.2 439.793   3
   0   2  -3 23751.9 449.980   3
   0  -2   3 24181.0 497.391   2
   0  -2   3 24166.1 491.296   4
   0  -2   3 23846.5 412.204   1
   0   2  -3 24327.8 413.791   1
   0   2  -3 25122.4 518.053   4
   0   2  -3 22697.1 468.842   2
   0  -2   2 27932.2 396.525   1
   0   2  -2 28675.9 481.119   2
   0  -2   2 28325.3 458.663   3
   0   2  -2 28167.0 399.628   1
   0   2  -2 28100.5 460.442   3
   0  -2   2 25948.2 463.114   2
   0   2  -2 28847.0 479.688   4
   0  -2   2 28333.2 450.985   4
   0   2  -1 88370.8 771.872   2
   0  -2   1 84882.8 773.571   2
   0  -2   1 88909.4 766.399   3
   0  -2   1 88297.5 673.731   1
   0   2  -1 84238.3 652.353   1
   0   2  -1 88326.6 781.741   3
   0  -2   0 5976.19 196.631   2
   0   2   0 5398.68 172.093   1
   0  -2   0 5475.48 183.962   3
   0   2   0 5478.58 185.722   2
   0   2   0 5707.14 189.745   3
   0  -2   0 5588.21 175.771   1
   0  -2  -2 979.526 88.9627   2
   0  -2  -2 932.878 93.0339   2
   0   2   2 1384.54 110.110   1
   0  -2  -2 1334.58 88.7077   3
   0   2   2 1386.93 66.5740   4
   0   2   2 1246.94 89.3645   3
   0  -2  -2 1404.41 66.6783   4
   0  -2  -2 1229.63 104.370   1
   0   2   3 24941.2 385.039   3
   0   2   3 25937.3 524.801   1
   0  -2  -3 25436.4 376.216   3
   0  -2  -3 23991.1 473.175   2
   0   2   3 25007.7 384.438   4
   0  -2  -3 24144.8 373.684   4
   0  -2  -3 25726.1 529.191   1
   0   2   3 26365.9 503.463   2
   0  -2  -4 930.943 122.247   1
   0  -2  -4 1103.60 84.7325   3
   0   2   4 877.251 109.373   1
   0   2   4 994.828 116.717   2
   0   2   4 1034.36 102.176   4
   0  -2  -4 779.668 83.6436   4
   0  -2  -4 1026.07 114.812   2
   0  -2  -5 51231.9 578.168   3
   0  -2  -5 52709.9 911.749   1
   0   2   5 51772.9 869.106   2
   0  -2  -5 52892.8 852.992   2
   0   2   5 54226.9 775.072   4
   0   2   5 51384.3 872.895   1
   0  -2  -5 51267.6 759.260   4
   0   2   6 21052.9 598.268   1
   0   2   6 21995.8 550.866   4
   0  -2  -6 22022.4 560.028   4
   0  -2  -6 22630.7 646.204   1
   0   2   6 22578.5 625.463   2
   0  -2  -6 22941.9 408.167   3
   0  -2  -6 22329.5 594.740   2
   0   2   7 43808.2 856.329   4
   0  -2  -7 44363.8 901.401   2
   0  -2  -7 42925.0 588.075   3
   0  -2  -7 44164.5 865.170   4
   0   2   8 8099.18 425.778   1
   0  -2  -8 8293.30 271.792   3
   0  -2  -8 8700.04 430.161   2
   0   2   8 8521.51 405.660   4
   0   2   9 15470.7 582.261   4
   0  -2  -9 14879.3 604.969   2
   0   2   9 15695.1 625.226   1
   0  -2  -9 14627.8 379.173   3
   0   2  10 2298.32 246.138   4
   0  -2 -10 2349.75 161.539   3
   0  -2 -10 1984.46 232.840   2
   0   2  10 1576.36 215.871   1
   0   2  11 287.165 115.870   1
   0  -2 -11 167.061 51.1024   3
   0  -2 -11 331.177 123.146   2
   0   2  11 274.089 112.674   4
   0   2  12 3210.13 319.293   4
   0  -2 -12 2741.83 306.293   2
   0  -2 -12 3604.42 213.408   3
   0   2  12 3080.38 324.873   1
   0   2  13 116.086 90.0665   1
   0  -2 -13 97.3537 97.9335   2
   0  -2 -13 36.9577 33.9486   3
   0   2  13 100.938 109.342   4
   0   2  14 88.4639 121.394   1
   0  -2 -14 217.541 127.444   2
   0  -2 -14 40.0776 40.7290   3
   0   2  14 204.937 129.225   4
   0   2  15 2095.97 298.069   4
   0   2  15 1608.44 275.674   1
   0  -2 -15 2372.94 336.074   2
   0   2  16 2774.76 366.332   1
   0   2  16 2291.35 325.189   4
   0  -2 -16 2018.48 325.127   2
   0   2  17 153.951 128.187   4
   0   2  17 182.480 111.434   1
   0  -2 -17 191.661 149.068   2
   0   2  18 4099.06 474.055   1
   0   2  18 4205.42 490.628   4
   0  -2 -18 4731.40 525.084   2
   0  -2 -19 1073.23 281.955   2
   0   2  19 1029.24 272.280   1
   0   2  19 761.980 255.281   4
   0   2  20 180.694 206.129   4
   0  -2 -20 368.770 198.944   2
   0   2  20 130.600 146.504   1
   0   2  21 515.315 248.101   1
   0   2  21 376.196 204.423   4
   0   3 -20 2402.05 395.504   1
   0  -3  19-183.264 173.153   4
   0   3 -19-54.0520 152.336   1
   0  -3  18 13227.1 894.982   4
   0   3 -18 13229.9 879.780   2
   0   3 -18 12354.6 775.598   1
   0  -3  17 7395.59 650.373   4
   0   3 -17 7865.27 657.976   2
   0   3 -16 881.638 209.589   1
   0  -3  16 1075.30 274.529   4
   0   3 -16 712.413 205.773   2
   0  -3  15 4781.76 347.881   3
   0   3 -15 5199.20 488.210   2
   0  -3  15 5465.37 522.359   4
   0   3 -15 4984.46 436.986   1
   0   3 -14 5406.38 484.488   2
   0  -3  14 6080.24 379.784   3
   0  -3  14 5556.56 497.541   4
   0   3 -14 5675.85 439.673   1
   0  -3  13 381.361 141.044   3
   0  -3  13 176.367 130.055   4
   0   3 -13 274.182 107.357   1
   0   3 -13 411.605 148.816   2
   0   3 -12 3426.07 314.819   1
   0   3 -12 2609.44 302.223   2
   0  -3  12 2781.24 248.811   3
   0  -3  12 2648.17 309.998   4
   0  -3  11 47417.8 1264.83   4
   0  -3  11 48175.4 973.003   3
   0   3 -11 46759.0 1214.34   2
   0   3 -11 48418.4 1107.91   1
   0   3 -10 91153.0 1442.24   1
   0  -3  10 88075.1 1639.09   4
   0   3 -10 88709.3 1591.66   2
   0   3  -9 20004.7 642.498   1
   0  -3   9 21136.5 607.470   3
   0  -3   9 20658.8 754.460   4
   0   3  -9 20281.5 721.602   2
   0   3  -8 74564.7 1202.15   1
   0  -3   8 74329.1 1350.69   4
   0  -3   8 76075.5 1142.22   3
   0  -3   8 75649.1 1104.85   3
   0   3  -8 73982.3 1154.38   1
   0   3  -7 14981.5 557.456   2
   0  -3   7 15432.7 485.731   3
   0  -3   7 15727.4 580.262   4
   0   3  -7 16025.0 516.164   1
   0   3  -7 15692.5 494.544   1
   0  -3   7 15768.8 501.718   3
   0  -3   6 37560.2 726.543   3
   0  -3   6 37555.3 745.547   3
   0   3  -6 36389.7 718.894   1
   0   3  -6 37710.6 831.089   2
   0  -3   6 38021.0 842.736   4
   0  -3   5 1963.80 180.889   4
   0   3  -5 2001.59 180.950   2
   0   3  -5 2257.61 161.180   1
   0  -3   5 2277.00 178.819   3
   0  -3   5 2198.93 199.169   2
   0  -3   5 2110.38 174.440   3
   0   3  -5 2109.55 156.400   1
   0   3  -5 2423.08 212.881   4
   0   3  -4 10709.6 322.406   1
   0  -3   4 10157.3 388.702   2
   0  -3   4 10301.6 352.517   3
   0   3  -4 10490.2 378.221   2
   0  -3   4 9808.12 314.299   1
   0   3  -4 11085.1 374.787   3
   0   3  -4 10617.1 398.930   4
   0  -3   4 10577.7 377.290   4
   0   3  -3 18715.1 483.045   2
   0   3  -3 19599.9 483.596   4
   0  -3   3 17664.0 472.017   2
   0  -3   3 18563.2 450.258   4
   0  -3   3 18272.2 452.364   3
   0  -3   3 17972.4 394.381   1
   0   3  -3 16969.0 382.828   1
   0   3  -3 18215.3 458.980   3
   0  -3   2 46642.1 725.487   2
   0   3  -2 48701.4 664.308   4
   0  -3   2 46045.3 611.033   4
   0  -3   2 45754.4 589.398   1
   0   3  -2 46510.5 703.683   2
   0  -3   2 44315.8 680.274   3
   0   3  -2 46443.8 600.970   1
   0   3  -2 46282.5 705.784   3
   0   3  -1 16890.3 355.869   1
   0  -3   1 18324.3 318.028   4
   0   3  -1 17224.9 418.353   3
   0  -3   1 17168.0 417.395   2
   0  -3   1 17303.5 364.130   1
   0   3  -1 17482.5 412.965   2
   0   3   0 5076.74 206.082   1
   0   3   0 4049.63 200.230   2
   0  -3   0 4667.39 215.299   2
   0  -3   0 4654.20 121.519   4
   0  -3   0 4412.42 192.614   1
   0  -3   0 4703.69 211.039   3
   0   3   0 4337.62 204.990   3
   0   3   1 59428.5 736.911   3
   0  -3  -1 57550.7 760.797   2
   0   3   1 57986.9 735.986   1
   0  -3  -1 61063.7 765.420   1
   0  -3  -1 60171.9 719.114   3
   0   3   1 58993.1 768.868   2
   0   3   2 8845.97 313.391   1
   0  -3  -2 8862.59 274.292   3
   0  -3  -2 9852.37 331.485   1
   0   3   2 8738.91 308.349   2
   0   3   2 9547.18 293.400   3
   0  -3  -2 9184.14 321.670   2
   0  -3  -3 3550.53 213.852   2
   0  -3  -3 4232.21 140.805   4
   0   3   3 4291.35 194.981   3
   0  -3  -3 4073.78 233.127   1
   0  -3  -3 4337.44 189.911   3
   0   3   3 4092.94 139.624   4
   0   3   3 4259.61 233.797   1
   0  -3  -3 3878.80 210.786   2
   0   3   4 19188.4 514.413   2
   0   3   4 18504.7 525.877   1
   0  -3  -4 18501.3 392.771   3
   0  -3  -4 18811.1 539.024   1
   0   3   4 19057.7 375.359   4
   0   3   4 19711.2 420.198   3
   0  -3  -4 18696.1 369.094   4
   0   3   5 10465.9 323.811   4
   0   3   5 10481.8 411.410   2
   0  -3  -5 10161.9 395.592   2
   0  -3  -5 10528.0 438.718   1
   0   3   5 11168.5 436.595   1
   0   3   5 10786.9 316.672   3
   0  -3  -5 11109.9 308.521   3
   0  -3  -5 9329.82 307.890   4
   0   3   6 8767.86 410.681   1
   0  -3  -6 8837.26 339.199   4
   0   3   6 9091.49 298.000   3
   0  -3  -6 9601.35 408.557   2
   0   3   6 8618.60 333.401   4
   0  -3  -6 8864.74 284.291   3
   0  -3  -7 91200.1 926.336   3
   0   3   7 93216.2 1198.08   4
   0   3   7 95459.0 1427.36   1
   0  -3  -7 91859.0 1205.12   4
   0   3   7 92474.5 974.164   3
   0   3   8 47271.6 1065.04   1
   0  -3  -8 47069.6 686.183   3
   0  -3  -8 47323.5 939.070   4
   0   3   8 48317.1 928.914   4
   0  -3  -9 9453.07 487.126   2
   0  -3  -9 10225.4 332.595   3
   0   3   9 10343.5 528.087   1
   0   3   9 10003.8 458.886   4
   0   3  10 21211.1 715.537   4
   0   3  10 21569.5 795.835   1
   0  -3 -10 21719.3 497.907   3
   0  -3 -10 21650.8 768.170   2
   0   3  11 2897.13 282.389   4
   0  -3 -11 3046.72 314.891   2
   0   3  11 3194.60 324.400   1
   0  -3 -11 3311.91 201.402   3
   0  -3 -12 445.831 150.522   2
   0   3  12 607.507 152.257   1
   0  -3 -12 726.989 105.284   3
   0   3  12 704.479 152.068   4
   0  -3 -13 5639.50 276.029   3
   0  -3 -13 5359.31 444.950   2
   0   3  13 6142.45 484.736   1
   0   3  13 4971.26 405.157   4
   0   3  14 9.13557 83.0586   1
   0   3  14 293.991 110.368   4
   0  -3 -14 133.516 130.536   2
   0   3  15 9897.57 676.011   1
   0  -3 -15 9567.78 660.238   2
   0   3  15 9446.80 613.819   4
   0   3  16 755.633 204.698   4
   0   3  16 795.208 222.710   1
   0   3  17 15453.9 890.923   1
   0   3  17 16176.5 874.416   4
   0  -3 -17 17581.0 966.620   2
   0   3  18 17227.5 983.640   1
   0  -3 -18 18228.2 1023.17   2
   0   3  18 18621.9 991.246   4
   0   3  19 1087.77 287.590   1
   0   3  19 1670.48 340.024   4
   0  -3 -19 1404.55 326.071   2
   0   3  20 148.672 172.803   1
   0   3  20 489.885 234.329   4
   0   3  21 54.2048 188.850   4
   0   4 -19 12045.8 794.208   1
   0  -4  19 14137.8 1000.46   4
   0   4 -18 2313.40 384.565   2
   0   4 -18 2791.53 384.996   1
   0  -4  17 8659.95 720.749   4
   0   4 -17 8600.57 687.411   2
   0   4 -17 7255.66 566.678   1
   0   4 -16 683.315 166.838   1
   0  -4  16 853.379 230.797   4
   0   4 -16 934.900 245.725   2
   0  -4  15 12190.6 578.413   3
   0   4 -15 12775.7 774.810   2
   0  -4  15 12025.2 774.845   4
   0   4 -15 11848.8 666.131   1
   0   4 -14 2307.64 324.248   2
   0  -4  14 2188.82 241.936   3
   0  -4  14 2404.04 339.621   4
   0   4 -14 1735.91 247.727   1
   0  -4  13 12784.5 564.822   3
   0   4 -13 10470.9 648.017   2
   0  -4  13 11788.1 696.639   4
   0   4 -13 11214.6 595.110   1
   0   4 -12 2494.58 310.811   2
   0   4 -12 2197.61 251.462   1
   0  -4  12 2341.36 303.322   4
   0  -4  12 2655.72 261.858   3
   0  -4  11 22471.2 716.854   3
   0  -4  11 24842.2 931.362   4
   0   4 -11 24721.7 901.975   2
   0   4 -11 22295.1 759.517   1
   0   4 -10 1211.91 202.890   2
   0  -4  10 1314.05 175.391   3
   0  -4  10 1164.16 207.619   4
   0   4 -10 1523.10 192.835   1
   0   4  -9 529.667 127.895   2
   0  -4   9 406.300 107.218   3
   0   4  -9 380.941 102.713   1
   0  -4   9 427.289 136.439   4
   0   4  -8 3601.02 264.694   1
   0  -4   8 4163.19 330.753   4
   0  -4   8 4170.43 284.684   3
   0   4  -8 3854.17 312.191   2
   0   4  -7 1047.84 134.646   1
   0  -4   7 1337.75 187.241   4
   0   4  -7 901.073 144.294   2
   0   4  -7 1082.98 137.335   1
   0  -4   7 1007.30 138.160   3
   0   4  -6 19242.2 620.429   2
   0  -4   6 19455.4 618.690   4
   0   4  -6 18167.5 514.600   1
   0  -4   6 18226.6 556.547   3
   0   4  -6 18832.1 517.225   1
   0  -4   6 18825.1 590.052   3
   0   4  -5 20442.6 624.261   4
   0  -4   5 19992.1 563.574   3
   0   4  -5 19505.3 596.235   2
   0  -4   5 20362.9 600.774   3
   0  -4   5 19936.3 584.623   4
   0   4  -5 19851.2 503.394   1
   0  -4   5 19937.1 506.067   1
   0  -4   4 63958.2 978.799   3
   0  -4   4 62484.0 1033.88   2
   0   4  -4 62756.4 1016.21   2
   0   4  -4 63575.1 860.126   1
   0   4  -4 63375.4 1005.31   4
   0  -4   4 59675.3 924.099   4
   0  -4   4 58428.3 826.646   1
   0   4  -4 62619.1 992.975   3
   0  -4   3 31986.7 674.346   3
   0  -4   3 33395.2 626.469   4
   0   4  -3 32455.1 594.448   1
   0  -4   3 35455.0 604.210   1
   0   4  -3 33398.9 705.738   3
   0   4  -3 34574.4 679.053   4
   0  -4   3 33546.9 719.229   2
   0   4  -3 34142.6 711.750   2
   0   4  -2 1166.66 131.360   3
   0   4  -2 1202.83 112.789   1
   0  -4   2 1346.52 122.788   1
   0  -4   2 1170.53 132.045   3
   0  -4   2 935.927 115.563   2
   0  -4   2 1093.60 102.443   4
   0   4  -2 1369.51 144.941   2
   0   4  -2 1134.71 110.780   4
   0  -4   1 2512.16 184.414   3
   0  -4   1 2440.86 184.886   2
   0  -4   1 2481.92 164.813   1
   0   4  -1 2580.58 185.530   2
   0  -4   1 2744.73 136.456   4
   0   4  -1 2811.64 198.389   3
   0   4  -1 2414.77 157.169   1
   0   4   0 10931.1 351.804   1
   0  -4   0 11469.1 213.993   4
   0   4   0 11842.1 391.039   3
   0   4   0 11104.8 374.280   2
   0  -4   0 11243.7 373.699   3
   0  -4   0 11577.3 356.971   1
   0  -4   0 11373.5 386.510   2
   0  -4  -1 20598.0 530.590   2
   0  -4  -1 23133.5 533.986   1
   0  -4  -1 22532.4 513.240   3
   0   4   1 22048.5 533.614   2
   0   4   1 21633.0 518.471   3
   0   4   1 21497.4 511.280   1
   0   4   2 278.558 60.3146   3
   0   4   2 247.057 65.8895   2
   0   4   2 223.868 67.8571   1
   0  -4  -2 243.684 69.6364   1
   0  -4  -2 247.116 62.9879   2
   0  -4  -2 314.336 60.3103   3
   0   4   3 13117.3 402.913   3
   0  -4  -3 12179.9 415.568   2
   0  -4  -3 12176.3 442.301   1
   0  -4  -3 13211.8 382.801   3
   0  -4  -3 12591.5 203.429   4
   0  -4  -3 11954.9 437.255   2
   0   4   3 12589.8 211.825   4
   0   4   3 12562.6 438.810   1
   0  -4  -4 10887.2 434.102   2
   0   4   4 10813.6 432.015   1
   0  -4  -4 10409.5 405.143   2
   0   4   4 10576.0 256.028   4
   0  -4  -4 10373.9 249.321   4
   0   4   4 10901.3 364.768   3
   0  -4  -4 10444.5 338.170   3
   0  -4  -4 10458.3 437.964   1
   0   4   5 7685.61 307.213   3
   0   4   5 7488.54 384.870   1
   0  -4  -5 7202.40 282.625   3
   0   4   5 6816.76 245.755   4
   0  -4  -5 7660.49 263.876   4
   0  -4  -5 7201.97 352.212   2
   0   4   6 39983.6 701.868   3
   0  -4  -6 38971.7 661.133   3
   0   4   6 39117.6 669.816   4
   0  -4  -6 39750.9 678.253   4
   0   4   6 38582.2 912.016   1
   0   4   7 266.141 62.3406   4
   0  -4  -7 336.231 75.9039   4
   0  -4  -7 473.191 80.9937   3
   0  -4  -7 471.234 120.867   2
   0   4   7 335.358 103.924   1
   0   4   7 583.699 94.6171   3
   0  -4  -8 64154.5 871.089   3
   0  -4  -8 62944.4 1047.71   4
   0   4   8 60591.7 893.358   3
   0  -4  -8 65480.6 1255.79   2
   0   4   8 62564.7 1275.14   1
   0   4   8 61379.7 1022.21   4
   0  -4  -9 6855.00 292.419   3
   0  -4  -9 7449.36 439.972   2
   0   4   9 6669.34 365.878   4
   0   4   9 7107.52 313.269   3
   0   4   9 8070.53 479.289   1
   0   4  10 13868.0 563.667   4
   0   4  10 14980.4 683.411   1
   0  -4 -10 13691.2 418.985   3
   0   4  11 133.487 84.5290   4
   0   4  11 144.280 86.9008   1
   0  -4 -11 228.320 67.3224   3
   0  -4 -11 208.229 114.134   2
   0   4  12 2597.49 285.381   4
   0   4  12 3551.55 369.707   1
   0  -4 -12 2688.98 195.860   3
   0  -4 -12 3268.94 347.231   2
   0   4  13 2798.78 312.250   4
   0  -4 -13 3919.07 413.132   2
   0   4  13 3372.35 381.852   1
   0  -4 -13 3311.48 219.459   3
   0   4  14 509.395 184.929   1
   0   4  14 326.826 132.501   4
   0  -4 -14 11.8945 121.325   2
   0   4  15 4346.07 423.489   4
   0  -4 -15 5601.93 504.884   2
   0   4  15 5060.77 492.381   1
   0   4  16 2316.85 361.678   1
   0  -4 -16 1856.35 320.442   2
   0   4  16 1969.94 295.451   4
   0   4  17 18059.0 996.928   1
   0   4  17 17450.7 895.063   4
   0  -4 -17 16474.9 950.551   2
   0   4  18 5971.61 563.375   4
   0  -4 -18 5273.88 574.351   2
   0   4  18 4518.47 516.757   1
   0   4  19 1649.13 326.602   4
   0  -4 -19 2290.94 402.338   2
   0   4  19 1677.53 343.914   1
   0   4  20 5546.04 583.455   4
   0   4  20 5433.94 608.993   1
   0   4  21 180.173 220.128   4
   0   5 -19 648.889 261.877   2
   0  -5  19 1122.65 318.536   4
   0  -5  18 998.838 310.206   4
   0   5 -18 1173.26 260.046   1
   0   5 -18 617.202 232.127   2
   0   5 -17 205.918 163.664   1
   0   5 -17 175.938 158.790   2
   0  -5  17 83.8912 149.268   4
   0   5 -16 5508.26 475.107   1
   0   5 -16 6210.48 579.948   2
   0  -5  16 4536.32 509.986   4
   0  -5  15 341.522 144.361   3
   0   5 -15 505.751 169.296   1
   0   5 -15 518.443 193.434   2
   0  -5  15 184.790 113.042   4
   0  -5  14 550.118 177.908   4
   0   5 -14 613.472 162.919   1
   0  -5  14 729.917 163.338   3
   0   5 -14 176.039 120.197   2
   0  -5  13 8596.34 499.562   3
   0   5 -13 7826.13 570.108   2
   0   5 -13 8612.65 518.287   1
   0  -5  13 8910.75 619.539   4
   0  -5  12 237.471 105.043   3
   0  -5  12 38.1405 95.1032   4
   0   5 -12 188.333 105.172   2
   0  -5  11 20691.4 858.422   4
   0  -5  11 19964.0 717.883   3
   0   5 -11 19034.5 699.937   1
   0   5 -10 8843.11 458.726   1
   0   5 -10 9729.58 560.998   2
   0  -5  10 8670.03 536.482   4
   0  -5  10 8469.58 460.613   3
   0   5  -9 30985.4 806.618   1
   0  -5   9 32011.7 867.602   3
   0   5  -9 31893.3 968.054   2
   0   5  -8 17497.0 578.063   1
   0  -5   8 18466.9 638.364   3
   0   5  -8 17185.4 685.159   2
   0  -5   8 18408.2 702.520   4
   0   5  -7 6991.10 351.705   1
   0   5  -7 6895.05 414.557   2
   0   5  -7 6227.13 334.610   1
   0  -5   7 6553.37 395.439   4
   0  -5   7 6929.89 385.635   3
   0   5  -6 23050.9 723.856   2
   0  -5   6 22535.5 686.951   4
   0  -5   6 22836.8 603.911   1
   0   5  -6 24265.8 618.092   1
   0   5  -5 119.818 51.1743   1
   0   5  -5 99.3908 63.6575   2
   0  -5   5 135.970 55.3410   1
   0  -5   5 105.602 57.1971   3
   0  -5   5 143.992 44.3135   4
   0   5  -4 10178.9 442.227   2
   0  -5   4 9849.12 388.496   4
   0   5  -4 9550.94 409.296   4
   0   5  -4 9573.66 366.464   1
   0  -5   4 9275.70 409.714   3
   0  -5   4 9050.34 345.889   1
   0  -5   3 25.4512 28.3074   1
   0   5  -3 84.6426 51.3922   1
   0   5  -3 95.4358 57.1807   4
   0   5  -3 13.4205 50.0040   2
   0  -5   3-58.4402 50.4836   3
   0  -5   3 93.0821 38.7602   4
   0  -5   2 34102.3 748.870   3
   0   5  -2 34164.3 763.247   2
   0   5  -2 35501.5 786.856   3
   0   5  -2 33454.3 649.210   1
   0  -5   2 33594.2 583.720   4
   0  -5   2 32332.4 656.173   1
   0   5  -2 34859.5 639.170   4
   0  -5   2 32336.8 761.514   2
   0  -5   1 17.7690 31.8286   1
   0  -5   1 101.243 58.1069   2
   0  -5   1 28.3796 47.4617   3
   0   5  -1 38.1871 54.7722   3
   0   5  -1 26.5073 46.8163   2
   0  -5   1 31.5682 20.3971   4
   0   5  -1 101.017 39.1103   1
   0   5   0 10697.2 421.013   3
   0  -5   0 10656.3 407.751   3
   0  -5   0 10936.8 229.721   4
   0  -5   0 11351.7 437.295   2
   0   5   0 9971.70 375.139   1
   0   5   0 10154.9 406.619   2
   0  -5   0 11173.1 396.365   1
   0  -5  -1 309.157 84.3413   2
   0   5   1 333.861 74.9383   1
   0   5   1 180.337 53.6694   3
   0  -5  -1 362.069 82.6845   3
   0  -5  -1 298.849 71.2876   1
   0   5   1 315.094 72.4654   2
   0  -5  -2 3191.73 242.247   2
   0  -5  -2 3351.47 223.483   3
   0   5   2 3554.07 244.247   1
   0   5   2 3669.34 255.186   2
   0  -5  -2 3279.72 238.687   1
   0   5   2 3602.19 238.331   3
   0   5   3 2276.50 189.270   3
   0   5   3 2224.50 204.223   2
   0  -5  -3 2242.61 175.741   3
   0  -5  -3 2003.60 198.383   1
   0   5   3 2605.69 220.190   1
   0   5   4 1572.19 175.974   1
   0   5   4 1483.01 83.9132   4
   0   5   4 1396.62 148.578   3
   0  -5  -4 1476.98 163.368   2
   0  -5  -4 1141.96 132.542   3
   0  -5  -4 1386.31 78.7110   4
   0  -5  -5 5396.39 192.444   4
   0   5   5 4869.69 331.309   1
   0   5   5 4637.55 184.430   4
   0  -5  -5 4896.15 259.752   3
   0  -5  -5 4762.61 307.790   2
   0   5   5 5010.86 279.828   3
   0   5   6 2910.66 268.090   1
   0   5   6 2928.92 216.663   3
   0  -5  -6 2804.27 198.847   3
   0  -5  -6 3010.61 257.686   2
   0  -5  -6 2997.66 174.524   4
   0   5   6 2751.30 168.451   4
   0   5   7 16664.2 660.060   1
   0   5   7 17245.7 519.875   3
   0  -5  -7 17339.3 644.534   2
   0  -5  -7 15963.9 471.314   3
   0  -5  -7 17651.0 478.966   4
   0   5   7 17728.3 476.717   4
   0   5   8 24561.1 839.281   1
   0  -5  -8 23577.1 578.723   3
   0   5   8 23805.5 612.509   4
   0   5   8 23146.4 607.558   3
   0  -5  -8 25107.1 641.582   4
   0   5   9 6212.34 341.061   4
   0  -5  -9 4380.59 356.907   2
   0   5   9 5711.49 421.858   1
   0   5   9 5240.12 293.809   3
   0  -5  -9 4697.25 302.200   4
   0  -5  -9 5595.41 284.709   3
   0  -5 -10 9156.29 529.626   2
   0  -5 -10 8008.62 347.198   3
   0   5  10 7801.94 412.305   4
   0   5  10 7718.62 360.927   3
   0   5  10 8431.01 531.417   1
   0   5  11 19279.5 573.180   3
   0  -5 -11 20195.6 553.968   3
   0   5  11 20602.6 707.512   4
   0  -5 -11 18956.4 791.967   2
   0   5  11 21381.8 883.757   1
   0   5  12 243.697 158.509   1
   0   5  12 177.943 91.7652   4
   0  -5 -12 100.906 48.7093   3
   0  -5 -12 104.434 79.2986   2
   0  -5 -13 49.1098 116.488   2
   0   5  13-40.8282 94.9395   1
   0  -5 -13-41.9310 47.3411   3
   0   5  13 29.6290 82.8107   4
   0   5  14 10536.7 594.180   4
   0  -5 -14 11904.2 728.891   2
   0  -5 -15 6003.27 546.582   2
   0   5  15 5789.17 544.118   1
   0   5  15 6195.48 477.952   4
   0  -5 -16 12511.2 786.058   2
   0   5  16 13639.5 857.918   1
   0   5  16 13579.8 745.709   4
   0  -5 -17 2262.62 377.374   2
   0   5  17 2453.82 389.650   1
   0   5  17 2442.56 343.112   4
   0   5  18 2652.89 416.398   1
   0   5  18 2853.60 392.533   4
   0  -5 -18 2681.54 421.217   2
   0   5  19 1131.93 327.033   1
   0   5  19 1606.03 307.796   4
   0  -5 -19 2028.99 383.672   2
   0  -6  18 3053.62 463.692   4
   0   6 -18 3574.86 540.338   2
   0  -6  17 1690.84 341.495   4
   0   6 -17 1917.66 368.392   2
   0  -6  16 2413.26 387.788   4
   0  -6  16 2313.57 298.160   3
   0   6 -16 2428.17 319.491   1
   0   6 -16 2502.90 384.805   2
   0   6 -15 1499.81 246.962   1
   0   6 -15 1168.57 262.942   2
   0  -6  15 1211.83 283.663   4
   0  -6  15 1092.56 205.973   3
   0  -6  14 6242.13 459.717   3
   0   6 -14 6809.92 488.536   1
   0   6 -14 6281.29 546.789   2
   0  -6  14 7808.53 635.650   4
   0   6 -13 134.440 107.728   1
   0  -6  13 141.776 125.960   4
   0  -6  13 41.1652 73.6836   3
   0   6 -13 28.8538 93.9185   2
   0   6 -12 16739.5 826.349   2
   0  -6  12 18773.9 869.632   4
   0   6 -12 17793.5 715.135   1
   0  -6  12 16620.2 711.245   3
   0  -6  11 4831.66 430.794   4
   0   6 -11 5011.43 437.921   2
   0  -6  11 3967.26 340.792   3
   0   6 -11 4244.21 341.427   1
   0  -6  10 16467.0 675.892   3
   0  -6  10 17618.8 772.249   4
   0   6 -10 17077.0 646.320   1
   0   6 -10 17053.5 771.181   2
   0  -6   9 10612.3 534.929   3
   0  -6   9 11156.5 584.204   4
   0   6  -9 10984.4 496.289   1
   0   6  -9 11738.1 616.418   2
   0   6  -8 485.805 136.120   2
   0   6  -8 423.212 109.037   1
   0  -6   8 299.973 94.4425   3
   0  -6   7 295.695 91.8892   4
   0  -6   7 236.454 77.5948   3
   0   6  -7 276.934 102.649   2
   0   6  -7 219.996 84.8843   1
   0  -6   6 1181.44 167.905   4
   0  -6   6 1274.99 178.938   3
   0   6  -6 1455.97 166.668   1
   0  -6   6 1200.15 147.948   1
   0   6  -6 891.089 159.316   2
   0  -6   5 5965.15 370.256   3
   0  -6   5 6266.25 345.403   4
   0   6  -5 5929.28 316.744   1
   0  -6   5 5745.73 310.247   1
   0  -6   4 23.3388 37.0821   4
   0   6  -4 193.184 78.4563   1
   0  -6   4 146.777 61.4176   1
   0   6  -4 218.420 75.9520   2
   0  -6   4 56.2692 60.4802   3
   0   6  -4 66.5316 47.1191   4
   0  -6   3 150975. 1432.44   4
   0  -6   3 146911. 1731.60   3
   0   6  -3 148294. 1506.91   1
   0   6  -3 148500. 1530.19   4
   0   6  -3 150181. 1759.55   2
   0  -6   2 3840.49 279.277   3
   0  -6   2 4132.10 214.014   4
   0   6  -2 3787.72 221.305   4
   0   6  -2 4198.06 294.783   2
   0   6  -2 4038.01 250.143   1
   0  -6   2 3869.14 249.063   1
   0  -6   1 33017.2 730.976   1
   0  -6   1 33534.7 806.599   3
   0  -6   1 34045.4 530.439   4
   0   6  -1 33759.6 733.647   1
   0   6  -1 33401.9 809.218   2
   0   6   0 45340.4 932.266   2
   0  -6   0 44237.2 870.577   1
   0   6   0 44369.9 872.477   1
   0  -6   0 46146.1 921.646   3
   0   6   0 45029.2 548.169   4
   0  -6  -1 6003.36 133.116   4
   0  -6  -1 6476.45 341.975   1
   0  -6  -1 5932.12 326.714   3
   0   6   1 6338.61 149.659   4
   0   6   1 6421.22 357.563   2
   0   6   1 6566.25 346.725   1
   0   6   2 1423.27 173.367   2
   0  -6  -2 1805.54 182.989   3
   0   6   2 1587.35 178.506   1
   0   6   3 90.0364 65.3456   1
   0   6   3 69.3688 57.9659   2
   0  -6  -3 14.5577 53.7284   3
   0   6   4 2284.32 232.654   1
   0  -6  -4 2260.77 220.104   2
   0  -6  -4 1922.17 180.628   3
   0   6   5 24790.1 787.894   1
   0   6   5 23521.4 357.889   4
   0  -6  -5 24652.0 647.183   3
   0  -6  -5 24367.4 353.455   4
   0  -6  -5 24300.9 733.383   2
   0  -6  -6 4026.64 263.678   3
   0  -6  -6 3691.77 172.317   4
   0  -6  -6 3391.95 292.818   2
   0   6   6 3590.94 173.611   4
   0   6   7 5519.74 248.763   4
   0  -6  -7 5784.79 251.862   4
   0   6   7 5944.95 421.379   1
   0  -6  -7 5042.66 291.973   3
   0   6   8 7054.16 479.089   1
   0  -6  -8 6640.58 446.578   2
   0   6   8 7877.83 331.221   4
   0  -6  -8 6507.73 331.326   3
   0  -6  -8 6810.25 312.386   4
   0  -6  -9 2162.03 198.318   4
   0  -6  -9 1900.50 257.221   2
   0   6   9 1509.60 228.607   1
   0  -6  -9 1909.66 186.163   3
   0   6   9 2165.15 196.493   4
   0   6  10 4765.22 304.740   4
   0  -6 -10 3945.50 364.257   2
   0  -6 -10 5041.29 295.783   3
   0   6  10 5014.33 430.946   1
   0  -6 -11 3327.43 347.836   2
   0   6  11 3638.38 383.123   1
   0  -6 -11 3745.62 262.213   3
   0   6  11 3994.32 304.011   4
   0   6  12 139.820 89.8604   4
   0   6  12 261.032 144.734   1
   0  -6 -12 24.2744 83.9031   2
   0  -6 -12 90.2550 66.1439   3
   0   6  13 8564.65 626.261   1
   0  -6 -13 8556.61 600.180   2
   0  -6 -13 7827.54 378.225   3
   0   6  13 8616.03 496.469   4
   0   6  14 568.557 148.336   4
   0   6  14 432.944 174.396   1
   0  -6 -14 481.223 177.893   2
   0   6  15 3913.42 378.404   4
   0  -6 -15 3420.35 435.086   2
   0   6  15 3513.67 427.220   1
   0   6  16 13622.2 874.076   1
   0   6  16 11933.0 688.895   4
   0  -6 -16 13369.1 840.245   2
   0  -6 -17 1771.96 346.046   2
   0   6  17 2004.46 318.785   4
   0   6  17 1370.74 303.582   1
   0   6  18 5973.57 632.421   1
   0  -6 -18 4180.32 530.774   2
   0   6  19-117.763 187.258   1
   0  -7  18 368.002 228.525   4
   0   7 -17 71.8196 131.073   2
   0  -7  17 213.754 175.350   4
   0  -7  16 2990.24 432.070   4
   0  -7  16 2592.75 329.029   3
   0   7 -16 3155.08 441.696   2
   0   7 -15 4.34602 108.012   2
   0  -7  15 118.569 188.732   4
   0  -7  15 5.18201 97.9197   3
   0   7 -15 64.3069 103.503   1
   0  -7  14 3661.26 440.480   4
   0   7 -14 2502.67 365.745   2
   0   7 -14 4107.54 390.911   1
   0  -7  14 3416.30 366.188   3
   0   7 -13 2406.51 296.580   1
   0  -7  13 1968.83 314.591   4
   0   7 -13 2284.65 343.926   2
   0  -7  13 1596.90 245.333   3
   0   7 -12 13989.9 650.477   1
   0  -7  12 13790.1 689.382   3
   0   7 -12 13566.0 780.609   2
   0  -7  12 13255.0 758.550   4
   0   7 -11 3067.88 299.987   1
   0  -7  11 2895.48 346.584   4
   0   7 -11 1870.17 281.182   2
   0  -7  11 2761.34 310.441   3
   0   7 -10 16344.2 658.154   1
   0   7 -10 17468.0 814.857   2
   0  -7  10 15374.0 700.208   3
   0  -7  10 15486.4 743.774   4
   0  -7   9 20116.1 802.099   4
   0   7  -9 20840.1 712.344   1
   0  -7   9 20504.8 793.299   3
   0   7  -9 20407.4 854.126   2
   0   7  -8 2101.87 269.234   2
   0  -7   8 2301.48 261.164   4
   0  -7   8 2163.25 254.420   3
   0   7  -8 2946.42 262.355   1
   0   7  -7 2621.89 290.534   2
   0   7  -7 2169.65 220.490   1
   0  -7   7 1686.11 215.317   4
   0  -7   7 2599.53 269.796   3
   0   7  -6 11576.2 483.861   1
   0   7  -6 13772.9 626.362   2
   0  -7   6 13426.5 555.495   4
   0  -7   6 12122.8 571.946   3
   0  -7   5 14579.6 612.759   3
   0   7  -5 14409.4 622.667   2
   0  -7   5 14405.9 537.433   4
   0   7  -5 14327.0 522.173   1
   0  -7   4 1565.99 167.967   4
   0  -7   4 1307.88 161.200   1
   0  -7   4 1621.88 209.501   3
   0   7  -4 1523.48 197.078   2
   0   7  -4 1346.77 161.519   1
   0  -7   3 2813.47 214.775   4
   0   7  -3 2944.27 270.502   2
   0  -7   3 2899.98 264.662   3
   0   7  -3 3157.41 235.639   4
   0  -7   3 2398.99 211.952   1
   0   7  -3 2646.70 219.677   1
   0  -7   2 345.685 98.8661   3
   0   7  -2 395.549 83.7417   4
   0  -7   2 365.370 96.8612   1
   0   7  -2 574.768 117.960   1
   0   7  -2 529.663 121.975   2
   0  -7   2 393.377 69.7780   4
   0  -7   1 39028.0 948.661   3
   0  -7   1 42176.2 610.418   4
   0   7  -1 41275.8 977.822   2
   0   7  -1 40939.2 885.931   1
   0   7   0 1441.20 105.699   4
   0   7   0 1522.51 187.187   2
   0  -7   0 1589.12 100.960   4
   0  -7   0 1524.76 185.893   3
   0   7   0 1647.97 186.560   1
   0   7   1 525.542 129.389   2
   0  -7  -1 813.865 136.233   3
   0  -7  -1 561.243 43.7510   4
   0   7   1 666.794 53.7698   4
   0   7   1 458.246 98.3696   1
   0   7   2 6052.31 381.362   2
   0   7   2 7101.90 403.732   1
   0   7   3 6270.42 393.738   2
   0  -7  -3 7446.33 392.142   3
   0   7   3 6669.11 398.251   1
   0  -7  -4 1117.13 158.177   3
   0   7   4 1047.46 163.318   1
   0  -7  -5 8279.55 456.857   2
   0   7   5 7534.39 459.442   1
   0  -7  -5 8883.94 420.955   3
   0   7   6 725.122 146.513   1
   0  -7  -6 666.154 114.592   3
   0   7   6 604.356 62.2343   4
   0  -7  -6 585.622 139.261   2
   0   7   7 14589.9 360.511   4
   0   7   7 14079.2 669.109   1
   0  -7  -7 13852.6 346.644   4
   0  -7  -7 13721.5 518.944   3
   0  -7  -7 14983.2 657.260   2
   0  -7  -8 8045.96 309.327   4
   0   7   8 8857.34 552.589   1
   0   7   8 8591.18 319.450   4
   0  -7  -8 8557.99 515.637   2
   0  -7  -9 5503.20 290.326   4
   0   7   9 4718.54 422.275   1
   0   7   9 4902.05 269.104   4
   0  -7  -9 5393.99 335.159   3
   0  -7  -9 4697.26 402.233   2
   0   7  10 741.738 120.333   4
   0   7  10 641.699 184.218   1
   0  -7 -10 720.644 135.029   3
   0  -7 -10 566.165 162.358   2
   0  -7 -11 176.444 127.751   2
   0   7  11 100.011 101.600   1
   0   7  11-14.6118 59.3253   4
   0  -7 -11 167.652 81.9748   3
   0  -7 -12 75.0375 68.7441   3
   0   7  12 41.7634 61.6332   4
   0  -7 -12 46.9425 113.168   2
   0   7  12 245.350 134.582   1
   0   7  13 6952.08 440.762   4
   0   7  13 7727.96 621.918   1
   0   7  14 63.9056 126.514   1
   0  -7 -14-63.3955 164.528   2
   0   7  14 260.243 141.367   4
   0   7  15 6488.57 471.504   4
   0  -7 -15 6630.32 598.075   2
   0   7  15 7784.28 673.585   1
   0  -7 -16 943.612 271.900   2
   0   7  16 815.507 260.051   1
   0   7  17 1215.03 300.771   1
   0  -7 -17 600.990 223.885   2
   0  -7 -18 338.072 211.398   2
   0   7  18 799.705 287.812   1
   0   8 -17 312.096 227.364   2
   0  -8  16 3160.96 454.755   4
   0   8 -16 2077.06 377.449   2
   0  -8  16 2289.41 336.940   3
   0  -8  15 1712.69 329.834   4
   0   8 -15 1552.09 327.028   2
   0  -8  15 1645.18 292.823   3
   0   8 -14 1844.54 276.260   1
   0  -8  14 2235.21 363.536   4
   0  -8  14 1118.18 232.458   3
   0   8 -14 1227.59 287.313   2
   0   8 -13 350.731 117.658   1
   0  -8  13 268.957 139.791   4
   0   8 -13 293.633 160.191   2
   0  -8  13 185.360 112.568   3
   0   8 -12 3280.32 408.399   2
   0   8 -12 3827.05 366.909   1
   0  -8  12 3245.60 354.166   3
   0  -8  12 3342.12 396.852   4
   0   8 -11 1667.87 272.391   2
   0  -8  11 1100.64 206.705   3
   0  -8  11 1674.63 285.206   4
   0   8 -11 1875.08 248.133   1
   0  -8  10 16672.4 786.681   4
   0   8 -10 14129.8 627.305   1
   0  -8  10 14837.4 725.246   3
   0   8 -10 14567.2 771.421   2
   0   8  -9 9083.29 487.631   1
   0  -8   9 8620.60 540.730   3
   0   8  -9 9586.71 602.443   2
   0  -8   9 9091.03 557.299   4
   0   8  -8 3025.74 336.770   2
   0  -8   8 2221.07 268.390   4
   0  -8   8 2932.41 310.904   3
   0   8  -8 3070.80 274.067   1
   0   8  -7 59.1291 59.0323   1
   0  -8   7 246.745 122.323   3
   0   8  -7 191.656 91.7053   2
   0  -8   7 44.3977 77.8634   4
   0   8  -6 6926.38 466.923   2
   0  -8   6 5658.30 371.826   4
   0  -8   6 5409.10 402.016   3
   0   8  -6 6602.85 384.647   1
   0   8  -5 35894.0 880.989   1
   0  -8   5 34887.5 863.675   4
   0   8  -5 34431.8 1015.21   2
   0  -8   5 36325.7 1028.94   3
   0   8  -4 23079.0 816.857   2
   0   8  -4 22635.5 691.563   1
   0  -8   4 22470.7 800.584   3
   0  -8   4 21141.1 617.959   4
   0   8  -3 881.729 137.141   4
   0  -8   3 843.203 120.064   4
   0   8  -3 852.603 158.754   2
   0   8  -3 1102.47 160.326   1
   0   8  -2 35857.0 883.913   1
   0   8  -2 34486.4 719.430   4
   0  -8   2 37013.5 998.180   3
   0   8  -2 35563.3 985.438   2
   0  -8   2 36236.1 671.188   4
   0  -8   1 3183.78 289.736   3
   0   8  -1 3280.71 274.602   1
   0   8  -1 3072.30 294.378   2
   0  -8   1 3328.43 179.888   4
   0  -8   0 10633.4 523.138   3
   0   8   0 11429.6 303.351   4
   0  -8   0 11540.9 275.723   4
   0   8   0 11949.1 560.306   2
   0   8   0 11780.9 522.037   1
   0   8   1 2962.82 107.771   4
   0  -8  -1 2698.38 260.213   3
   0   8   1 2909.55 272.664   1
   0   8   2 1397.96 196.428   1
   0   8   2 1381.14 201.068   2
   0  -8  -2 1261.25 180.416   3
   0   8   3 16635.3 665.684   1
   0  -8  -3 16939.8 632.173   3
   0   8   3 16271.8 673.294   2
   0   8   4 8911.70 523.517   2
   0  -8  -4 8862.33 455.726   3
   0  -8  -5 31201.9 850.320   3
   0  -8  -5 31556.3 937.656   2
   0  -8  -6 8246.14 437.885   3
   0  -8  -6 8278.83 498.852   2
   0   8   6 9187.89 550.461   1
   0   8   7 38437.0 1171.29   1
   0  -8  -7 37088.4 913.625   3
   0  -8  -7 39716.3 1113.99   2
   0  -8  -8 7224.92 497.300   2
   0   8   8 6354.97 236.778   4
   0  -8  -8 6921.31 399.278   3
   0   8   8 6500.39 493.305   1
   0   8   9 9868.56 627.935   1
   0  -8  -9 11674.4 655.916   2
   0   8   9 10808.4 358.595   4
   0  -8  -9 10413.1 490.846   3
   0  -8 -10 283.658 106.869   3
   0   8  10 344.260 152.835   1
   0  -8 -10 298.029 139.669   2
   0   8  10 173.129 61.6118   4
   0  -8 -11 97.6955 86.6624   2
   0   8  11 80.7607 67.8701   4
   0  -8 -11 87.0284 70.4175   3
   0  -8 -12 3217.36 276.055   3
   0   8  12 3533.88 280.080   4
   0  -8 -12 3366.94 393.181   2
   0   8  12 2416.70 342.707   1
   0  -8 -13 168.565 134.239   2
   0   8  13 183.592 170.260   1
   0  -8 -14 3026.22 400.563   2
   0   8  14 2707.96 401.345   1
   0  -8 -15 1259.57 275.021   2
   0   8  15 1188.64 299.821   1
   0  -8 -16 404.876 222.878   2
   0   8  16 917.782 272.181   1
   0  -8 -17 458.475 223.643   2
   0   8  17 655.634 248.675   1
   0  -9  17 230.368 171.901   4
   0  -9  16-80.0949 145.987   3
   0   9 -16 253.854 197.806   2
   0  -9  15 1033.61 293.578   4
   0   9 -15 1294.89 305.046   2
   0  -9  15 1255.43 277.642   3
   0  -9  14 231.594 134.183   3
   0   9 -14 636.722 244.720   2
   0  -9  14 513.347 203.365   4
   0   9 -13 2707.94 393.576   2
   0  -9  13 2749.88 382.595   4
   0  -9  13 2564.75 351.419   3
   0   9 -13 2977.32 334.229   1
   0   9 -12 3851.34 366.174   1
   0  -9  12 4668.67 453.711   3
   0   9 -12 4083.98 458.810   2
   0   9 -11 4471.14 376.663   1
   0   9 -11 2925.42 382.286   2
   0  -9  11 3724.20 392.157   3
   0  -9  11 3916.49 406.587   4
   0   9 -10 4246.09 445.956   2
   0  -9  10 4383.49 421.454   3
   0  -9  10 4473.24 419.783   4
   0   9 -10 4196.84 358.485   1
   0  -9   9 157.584 134.372   3
   0   9  -9 343.305 147.167   2
   0  -9   9 243.925 124.963   4
   0   9  -9 107.111 94.1485   1
   0   9  -8 4117.18 408.083   2
   0   9  -8 3694.95 315.202   1
   0  -9   8 2966.56 340.213   3
   0  -9   8 3531.57 338.653   4
   0  -9   7 3480.95 361.311   3
   0   9  -7 3206.17 289.066   1
   0  -9   7 3883.34 338.299   4
   0   9  -7 3959.40 380.520   2
   0  -9   6 59.1701 72.8859   4
   0   9  -6 63.3052 92.0529   2
   0  -9   6 142.402 127.573   3
   0   9  -6 182.748 89.5412   1
   0  -9   5 6281.47 374.530   4
   0   9  -5 6356.21 396.166   1
   0  -9   5 5571.53 438.042   3
   0   9  -5 6422.69 472.564   2
   0  -9   4 12294.5 487.418   4
   0   9  -4 11125.2 516.921   1
   0   9  -4 12100.8 628.490   2
   0  -9   4 11508.3 616.518   3
   0  -9   3 12110.8 444.100   4
   0   9  -3 12380.2 632.691   2
   0   9  -3 12253.2 551.295   1
   0   9  -3 11653.9 477.442   4
   0  -9   3 13407.1 654.561   3
   0  -9   2 18060.9 742.189   3
   0   9  -2 18263.8 757.411   2
   0   9  -2 17996.8 680.109   1
   0  -9   2 19339.2 507.045   4
   0  -9   1 8400.83 502.641   3
   0   9  -1 9041.62 530.221   2
   0  -9   1 8943.93 304.968   4
   0   9  -1 8343.56 320.702   4
   0   9  -1 9002.62 484.391   1
   0   9   0 21034.2 744.513   1
   0   9   0 20332.1 409.805   4
   0  -9   0 20664.6 773.022   3
   0  -9   0 20183.0 370.034   4
   0   9   0 19333.3 767.235   2
   0   9   1 559.526 148.436   2
   0  -9  -1 754.097 153.363   3
   0   9   1 600.770 139.526   1
   0   9   2 8583.24 504.214   1
   0  -9  -2 7474.89 458.504   3
   0   9   2 7793.42 498.935   2
   0   9   3 8936.11 534.112   2
   0   9   3 8425.83 507.441   1
   0  -9  -3 8755.67 492.591   3
   0  -9  -4 9099.26 502.429   3
   0   9   4 9958.49 572.378   2
   0  -9  -5 3990.11 333.146   3
   0  -9  -5 3968.36 361.553   2
   0   9   5 4215.38 379.368   1
   0  -9  -6 22520.8 861.983   2
   0  -9  -6 23836.3 792.906   3
   0   9   7 868.388 210.977   1
   0  -9  -7 684.527 167.825   2
   0  -9  -7 761.942 142.652   3
   0   9   8 6100.24 498.817   1
   0  -9  -8 5724.44 393.033   3
   0  -9  -8 6332.56 486.998   2
   0   9   9 2854.20 363.134   1
   0  -9  -9 3281.02 296.728   3
   0  -9  -9 3169.41 364.492   2
   0  -9 -10 4337.61 441.942   2
   0  -9 -10 4479.58 347.561   3
   0   9  10 4790.33 471.078   1
   0  -9 -11 31.3168 106.867   2
   0   9  11-51.5625 105.338   1
   0  -9 -12 2390.56 348.719   2
   0   9  12 2918.41 398.667   1
   0  -9 -12 2437.76 261.797   3
   0   9  13 1027.12 262.353   1
   0  -9 -13 1028.48 255.364   2
   0   9  14 5598.93 592.244   1
   0  -9 -14 5901.83 568.261   2
   0   9  15 5001.15 573.006   1
   0  -9 -15 4346.68 508.684   2
   0   9  16 226.555 167.871   1
   0  -9 -16 178.804 185.899   2
   0   9  17 2013.33 403.762   1
   0  -9 -17 1633.88 342.008   2
   0 -10  16 715.284 268.228   4
   0  10 -15 1091.91 292.957   2
   0 -10  15 810.525 235.347   3
   0 -10  14 839.849 251.615   4
   0 -10  14 1094.07 278.370   3
   0  10 -14 1159.52 290.891   2
   0  10 -13 4208.20 494.942   2
   0 -10  13 4788.91 504.642   3
   0 -10  13 5389.76 531.863   4
   0  10 -12 89.7166 135.151   2
   0 -10  12-93.9951 130.278   3
   0 -10  12-20.0683 123.290   4
   0  10 -11 7466.29 628.107   2
   0 -10  11 6783.35 558.973   3
   0  10 -11 7092.79 483.490   1
   0 -10  11 7270.26 572.351   4
   0  10 -10 21.5288 98.2331   2
   0 -10  10 100.409 121.734   3
   0  10 -10 98.4096 93.2283   1
   0 -10  10 219.283 125.574   4
   0  10  -9 2204.97 324.894   2
   0 -10   9 2260.28 323.153   3
   0  10  -9 2806.97 298.938   1
   0 -10   9 3022.22 335.587   4
   0 -10   8 249.577 119.483   3
   0 -10   8 87.1878 113.700   4
   0  10  -8 188.237 152.638   2
   0  10  -8 1.63368 76.8817   1
   0 -10   7 305.939 122.639   4
   0  10  -7 257.577 136.651   2
   0  10  -7 113.466 77.9621   1
   0  10  -6 2871.36 354.994   2
   0 -10   6 3976.58 399.282   3
   0  10  -6 3292.23 308.915   1
   0 -10   6 3749.70 322.941   4
   0  10  -5 131.265 100.208   1
   0 -10   5 47.6512 89.7097   3
   0 -10   5 82.2167 78.2931   4
   0  10  -5 70.3550 91.3562   2
   0 -10   4 1092.51 211.326   3
   0  10  -4 624.328 161.264   2
   0  10  -4 838.607 170.197   1
   0 -10   4 840.449 137.879   4
   0 -10   3 679.378 113.336   4
   0  10  -3 838.743 181.199   2
   0 -10   3 904.619 202.482   3
   0  10  -3 564.925 138.767   1
   0  10  -2 897.189 192.690   2
   0 -10   2 1456.79 237.191   3
   0 -10   2 1071.68 128.104   4
   0  10  -2 860.557 171.712   1
   0  10  -1 3381.89 345.141   2
   0  10  -1 3659.70 216.811   4
   0 -10   1 3672.03 355.733   3
   0 -10   1 3492.41 191.389   4
   0  10  -1 4286.45 359.045   1
   0  10   0 61.9742 35.1167   4
   0  10   0 220.930 127.981   2
   0 -10   0 58.5551 32.4802   4
   0 -10   0 82.1794 87.7387   3
   0  10   0 68.7293 67.1917   1
   0  10   1 2729.89 298.004   1
   0  10   1 3374.21 352.352   2
   0 -10  -1 3533.26 345.419   3
   0 -10  -2 464.392 132.624   3
   0  10   2 519.573 152.752   1
   0  10   2 471.442 133.822   2
   0  10   3 21040.3 870.925   2
   0  10   3 19759.9 815.110   1
   0 -10  -3 22816.1 837.178   3
   0 -10  -4 8907.90 530.556   3
   0  10   4 8394.27 545.973   1
   0  10   4 8579.74 570.544   2
   0 -10  -5 22458.2 898.843   2
   0  10   5 23647.1 946.526   1
   0 -10  -5 21768.3 814.283   3
   0  10   6 9753.04 619.254   1
   0 -10  -6 9693.66 548.480   3
   0 -10  -6 9366.87 588.898   2
   0 -10  -7 15399.7 680.252   3
   0 -10  -7 15143.9 765.778   2
   0  10   8 6167.40 534.302   1
   0 -10  -8 5648.31 485.683   2
   0 -10  -8 5962.56 434.005   3
   0 -10  -9 2780.00 355.617   2
   0 -10  -9 3068.12 310.177   3
   0  10   9 3162.00 402.049   1
   0  10  10 4.52636 122.891   1
   0 -10 -10 192.504 108.938   3
   0 -10 -10 189.893 137.175   2
   0 -10 -11 44.7397 150.643   2
   0 -10 -11-7.93667 90.9451   3
   0  10  11 75.8611 110.162   1
   0  10  12 9602.91 734.440   1
   0 -10 -12 10833.4 744.064   2
   0 -10 -13 1876.25 357.248   2
   0  10  13 2638.40 415.713   1
   0  10  14 3627.46 493.615   1
   0 -10 -14 2571.23 401.577   2
   0  10  15 240.615 169.489   1
   0 -10 -15 536.115 235.266   2
   0  10  16 2421.71 425.556   1
   0 -10 -16 3560.15 497.662   2
   0 -11  15 31.4327 212.333   3
   0 -11  15 12.6585 149.797   4
   0 -11  14 322.303 196.246   4
   0  11 -14 273.647 200.605   2
   0 -11  14 339.363 180.939   3
   0  11 -13 452.373 188.153   2
   0 -11  13 545.943 206.993   4
   0 -11  13 479.644 206.268   3
   0  11 -12 3496.72 467.779   2
   0 -11  12 3132.26 410.143   4
   0 -11  12 3159.22 415.912   3
   0 -11  11 5953.98 551.991   3
   0 -11  11 4855.66 485.848   4
   0  11 -11 4836.67 524.404   2
   0 -11  10 995.260 246.322   3
   0  11 -10 833.546 224.483   2
   0 -11  10 1127.65 229.576   4
   0  11  -9 7190.97 485.514   1
   0  11  -9 6031.59 548.136   2
   0 -11   9 6802.19 565.792   3
   0 -11   9 7110.06 524.253   4
   0  11  -8 766.930 212.818   2
   0 -11   8 546.984 144.105   4
   0 -11   8 523.040 169.995   3
   0  11  -8 304.564 119.757   1
   0  11  -7 4782.54 389.409   1
   0 -11   7 4219.62 367.612   4
   0  11  -7 3747.52 415.742   2
   0 -11   6 118.115 89.9401   3
   0 -11   6-30.8644 69.3788   4
   0  11  -6 183.872 114.474   2
   0  11  -6 74.4164 71.5771   1
   0 -11   5 14868.0 599.611   4
   0 -11   5 14938.4 789.905   3
   0  11  -5 16162.0 708.329   1
   0  11  -5 15247.6 811.145   2
   0 -11   4 836.220 144.434   4
   0 -11   4 957.027 208.546   3
   0  11  -4 1207.55 206.962   1
   0  11  -4 685.947 164.724   2
   0 -11   3 8418.85 386.049   4
   0  11  -3 9746.04 628.314   2
   0 -11   3 8800.99 585.502   3
   0  11  -3 9526.75 553.570   1
   0 -11   2 1722.45 160.515   4
   0 -11   2 1231.41 233.592   3
   0  11  -2 1625.88 234.874   1
   0 -11   1 12269.9 680.942   3
   0  11  -1 13433.0 663.068   1
   0 -11   1 12931.1 364.145   4
   0  11  -1 14285.7 745.316   2
   0  11   0 1059.90 234.188   2
   0  11   0 738.670 159.062   1
   0 -11   0 772.400 172.634   3
   0 -11  -1 3878.14 382.022   3
   0  11   1 3940.36 373.770   1
   0  11   1 3438.73 374.122   2
   0 -11  -2 1797.52 262.277   3
   0  11   2 2371.48 298.272   1
   0  11   2 2077.80 299.247   2
   0  11   3 4230.77 415.966   2
   0 -11  -3 4739.73 408.244   3
   0  11   3 4738.02 427.672   1
   0  11   4 6282.49 504.686   1
   0  11   4 6626.99 525.866   2
   0 -11  -4 6559.96 476.196   3
   0  11   5 15521.4 802.070   1
   0 -11  -5 16976.5 829.594   2
   0 -11  -6 757.416 181.101   3
   0 -11  -6 255.000 124.557   2
   0  11   6 561.413 184.763   1
   0 -11  -7 12585.4 659.436   3
   0 -11  -7 13161.0 745.719   2
   0  11   7 12178.4 748.096   1
   0  11   8 1258.13 244.356   1
   0 -11  -8 1184.65 208.061   3
   0 -11  -8 1328.65 258.554   2
   0 -11  -9 13475.0 787.272   2
   0  11   9 12204.6 792.155   1
   0 -11  -9 12570.7 662.504   3
   0 -11 -10 30.3563 107.574   2
   0  11  10 151.657 122.452   1
   0 -11 -10-46.8619 93.1012   3
   0  11  11 2337.11 371.472   1
   0 -11 -11 2614.66 308.801   3
   0  11  12 1168.17 281.751   1
   0 -11 -12 1086.21 257.912   2
   0  11  13 11097.6 830.276   1
   0 -11 -13 11685.3 827.238   2
   0 -11 -14 9161.23 765.866   2
   0  11  14 9271.40 788.354   1
   0 -11 -15 3543.75 494.421   2
   0  11  15 3271.98 509.750   1
   0 -12  15 903.725 289.067   4
   0 -12  15 646.658 245.530   3
   0 -12  14 3826.21 494.469   3
   0 -12  14 4605.65 566.617   4
   0 -12  13 489.667 228.990   3
   0 -12  13 529.436 204.296   4
   0  12 -13 676.232 273.606   2
   0  12 -12 14199.7 938.285   2
   0 -12  12 13085.1 827.141   4
   0 -12  12 13207.3 867.161   3
   0 -12  11 134.819 145.147   4
   0 -12  11-86.8006 159.433   3
   0  12 -10 5994.51 594.204   2
   0 -12  10 5617.76 558.087   3
   0 -12  10 4775.12 464.631   4
   0 -12   9 59.1999 102.207   4
   0 -12   9 417.022 170.503   3
   0  12  -9 363.053 183.490   2
   0 -12   8 3629.82 373.444   4
   0 -12   8 5091.97 512.763   3
   0  12  -8 3853.65 459.486   2
   0  12  -8 4415.30 390.214   1
   0 -12   7 527.583 157.557   4
   0 -12   7 1137.44 267.272   3
   0  12  -7 320.063 124.133   1
   0  12  -7 1164.59 261.410   2
   0 -12   6 6551.03 432.358   4
   0  12  -6 6189.15 465.704   1
   0  12  -6 6756.19 579.529   2
   0 -12   6 6481.64 558.721   3
   0 -12   5 635.410 214.613   3
   0  12  -5 207.601 132.439   1
   0  12  -5 194.466 157.587   2
   0 -12   5 504.253 126.641   4
   0  12  -4 33216.5 1066.97   1
   0 -12   4 34137.0 1221.37   3
   0 -12   3 1347.91 245.421   3
   0  12  -3 978.424 204.804   1
   0  12  -3 689.478 208.696   2
   0  12  -2 1380.11 229.346   1
   0  12  -2 984.499 219.977   2
   0 -12   2 1685.53 293.635   3
   0  12  -1 8508.49 617.028   2
   0  12  -1 7888.26 538.157   1
   0 -12   1 7726.29 574.526   3
   0  12   0 1186.69 223.590   1
   0 -12   0 1156.49 241.576   3
   0  12   0 1131.98 232.506   2
   0  12   1 468.975 147.481   1
   0 -12  -1 488.497 150.783   3
   0  12   1 651.299 181.315   2
   0  12   2-9.55430 84.0500   1
   0  12   2-14.7026 86.0259   2
   0 -12  -2 213.383 131.221   3
   0 -12  -3-48.5289 96.5068   3
   0  12   3-47.7484 89.8462   1
   0  12   3 99.3530 99.2718   2
   0 -12  -4 7765.89 547.604   3
   0  12   4 7673.10 597.376   2
   0  12   4 8071.38 591.478   1
   0  12   5 1543.65 276.534   1
   0 -12  -5 2009.63 310.754   2
   0 -12  -5 2233.32 303.846   3
   0 -12  -6 1005.99 230.853   2
   0 -12  -6 1224.95 224.485   3
   0  12   6 1298.11 268.159   1
   0 -12  -7 1332.59 236.237   3
   0  12   7 813.820 212.679   1
   0 -12  -8 852.430 192.489   3
   0 -12  -8 1184.64 245.204   2
   0 -12  -9 168.478 154.038   2
   0  12   9 206.724 197.872   1
   0 -12  -9 208.387 149.716   3
   0 -12 -10 49.3631 106.046   3
   0  12  10-79.2296 154.180   1
   0 -12 -10-13.9749 116.006   2
   0 -12 -11 14.6901 90.0939   3
   0  12  11 281.966 165.202   1
   0 -12 -11 177.238 178.435   2
   0 -12 -12 21198.6 1118.54   2
   0  12  12 22289.9 1200.62   1
   0 -12 -13 17121.8 1038.01   2
   0  12  13 19166.0 1144.76   1
   0 -12 -14 4324.29 560.889   2
   0  12  14 4844.74 615.267   1
   0 -13  13 1183.20 290.623   4
   0 -13  13 1864.98 388.661   3
   0  13 -12 442.523 201.050   2
   0 -13  12 348.948 184.297   4
   0 -13  11 1044.99 325.698   3
   0  13 -11 295.012 173.442   2
   0  13 -10 116.391 141.141   2
   0 -13  10 213.413 141.056   3
   0  13  -9 360.537 195.444   2
   0 -13   9 391.553 207.168   3
   0  13  -8 1132.19 284.305   2
   0 -13   8 916.049 251.706   3
   0 -13   7 730.033 252.165   3
   0  13  -7 981.709 265.936   2
   0  13  -6 8259.12 566.723   1
   0  13  -6 8337.63 682.368   2
   0 -13   6 7309.19 624.050   3
   0  13  -5 805.623 194.761   1
   0 -13   5 682.516 232.649   3
   0  13  -5 656.021 217.667   2
   0 -13   4 23153.5 1065.48   3
   0  13  -4 22260.3 916.883   1
   0  13  -4 22456.9 1074.87   2
   0  13  -3 2907.93 396.160   2
   0 -13   3 3326.29 424.126   3
   0 -13   2 5846.31 538.702   3
   0  13  -2 6879.77 524.073   1
   0  13  -2 5749.99 544.318   2
   0 -13   1 1482.33 271.438   3
   0  13  -1 1107.38 247.427   2
   0  13  -1 803.762 206.793   1
   0  13   0 588.414 186.042   2
   0 -13   0 486.506 166.786   3
   0  13   0 588.413 173.880   1
   0  13   1 5607.37 524.886   2
   0  13   1 5615.84 491.985   1
   0 -13  -1 5487.86 499.680   3
   0 -13  -2-113.417 138.641   3
   0  13   2 263.173 138.755   2
   0  13   2 281.302 157.263   1
   0  13   3 4346.33 449.018   1
   0 -13  -3 5040.84 477.090   3
   0  13   3 4005.44 449.489   2
   0  13   4 2224.65 347.087   2
   0 -13  -4 1492.97 272.226   3
   0  13   4 1993.52 320.530   1
   0  13   5 26.1125 126.167   1
   0 -13  -5-113.826 116.058   3
   0 -13  -5 70.1018 144.678   2
   0  13   6 8746.61 680.849   1
   0 -13  -6 6985.64 552.048   3
   0 -13  -6 8018.77 632.912   2
   0  13   7 1112.11 270.492   1
   0 -13  -7 1793.14 326.958   2
   0 -13  -7 1184.64 239.050   3
   0 -13  -8 238.968 155.306   3
   0  13   8 131.048 166.957   1
   0 -13  -8 39.4179 146.269   2
   0 -13  -9 1089.25 251.531   3
   0  13   9 807.625 243.638   1
   0 -13  -9 883.444 242.411   2
   0  13  10 2779.03 433.376   1
   0 -13 -10 4189.38 500.494   2
   0 -13 -10 3243.19 380.308   3
   0  13  11 4504.08 556.634   1
   0 -13 -11 4314.07 517.619   2
   0 -13 -12 4297.81 541.861   2
   0  13  12 4874.37 591.920   1
   0 -14  11 1153.78 290.878   3
   0  14 -10-39.1303 145.591   2
   0  14  -9 199.756 173.737   2
   0  14  -8 4035.31 518.224   2
   0 -14   8 4371.05 523.004   3
   0 -14   7 9189.13 748.734   3
   0  14  -7 8997.07 754.954   2
   0  14  -6 598.138 240.053   2
   0 -14   6 215.054 181.604   3
   0  14  -5 17147.4 998.564   2
   0 -14   5 16943.2 964.323   3
   0 -14   4 1028.27 249.570   3
   0  14  -4 824.958 194.309   1
   0  14  -4 563.346 207.215   2
   0  14  -3 4956.66 525.727   2
   0  14  -3 4531.03 447.314   1
   0 -14   3 4897.31 527.537   3
   0  14  -2 892.209 233.530   1
   0 -14   2 507.887 206.405   3
   0  14  -2 600.132 195.479   2
   0 -14   1 147.558 146.126   3
   0  14  -1 323.118 190.111   1
   0  14  -1 312.733 165.340   2
   0  14   0 679.660 226.244   2
   0  14   0 1126.24 250.279   1
   0 -14   0 1046.53 268.299   3
   0  14   1 217.294 134.641   1
   0  14   1 346.502 170.021   2
   0 -14  -1 149.614 147.580   3
   0  14   2 95.7370 98.9029   1
   0  14   2 216.590 153.707   2
   0 -14  -2-14.0766 117.707   3
   0  14   3 783.247 285.050   2
   0 -14  -3 329.942 178.895   3
   0  14   3 276.045 174.667   1
   0 -14  -4 1082.99 267.016   2
   0  14   4 857.726 248.657   1
   0 -14  -4 1179.55 256.691   3
   0  14   5-50.8156 148.201   1
   0 -14  -5 152.268 150.934   2
   0 -14  -5 316.165 163.497   3
   0 -14  -6 2912.66 402.532   2
   0  14   6 2464.93 395.682   1
   0 -14  -6 2100.09 326.213   3
   0 -14  -7 1819.65 325.233   3
   0 -14  -7 2537.00 395.127   2
   0  14   7 2512.68 410.286   1
   0 -14  -8 2276.52 343.373   3
   0  14   8 2102.24 376.728   1
   0 -14  -9-110.999 123.396   3
   0 -14  -9 59.6068 178.882   2
   0  14  10 651.349 287.071   1
   0 -14 -10 511.546 200.977   3
   0 -14 -10 227.805 183.007   2
   0  14  11 1168.53 326.780   1
   0 -15   8 2202.83 412.416   3
   0  15  -8 1592.74 333.550   2
   0  15  -7 402.071 231.487   2
   0 -15   7 572.905 230.931   3
   0  15  -6 4930.77 579.176   2
   0 -15   6 5575.76 615.380   3
   0  15  -5 6876.15 666.355   2
   0 -15   5 7753.25 694.203   3
   0 -15   4 393.956 204.577   3
   0  15  -4 103.111 138.354   2
   0 -15   3 5529.72 595.519   3
   0  15  -3 6129.99 621.680   2
   0  15  -2 1884.61 364.216   2
   0 -15   2 1803.44 337.021   3
   0  15  -2 2118.52 335.909   1
   0  15  -1 4851.35 486.132   1
   0  15  -1 5062.44 565.191   2
   0 -15   1 4413.42 516.781   3
   0  15   0 181.939 174.809   1
   0  15   0 130.062 171.249   2
   0 -15   0 57.3007 151.951   3
   0  15   1 3662.92 481.803   2
   0 -15  -1 3140.10 430.775   3
   0  15   2 105.627 174.530   2
   0  15   2-23.3215 122.827   1
   0 -15  -2 104.022 162.386   3
   0 -15  -3 13903.2 885.141   3
   0  15   3 14253.7 883.912   1
   0  15   4 371.410 198.501   1
   0 -15  -4 59.4035 133.731   3
   0 -15  -4 318.576 175.089   2
   0 -15  -5 1886.19 346.226   3
   0 -15  -5 1391.46 294.886   2
   0 -15  -6 3084.11 446.573   2
   0 -15  -6 2667.81 400.493   3
   0  15   6 1965.96 384.403   1
   0 -15  -7 1958.93 327.437   3
   0 -15  -7 1982.01 380.111   2
   0  15   7 2358.85 408.824   1
   0 -15  -8 311.701 216.881   3
   0 -15  -8 384.378 201.192   2
   0 -15  -9 664.045 233.672   3
   0  15   9 166.157 181.134   1
   0  16  -4 5379.11 614.037   2
   0 -16   3 413.117 238.670   3
   0  16  -3 105.006 160.690   2
   0 -16   2 1277.30 323.968   3
   0  16  -1 142.730 168.461   2
   0 -16   1 55.3520 175.003   3
   0  16   0 1644.49 353.159   2
   0 -16   0 1696.01 352.632   3
   0  16   0 1442.12 312.794   1
   0  16   1 69.4912 132.362   2
   0 -16  -1-38.8118 162.440   3
   0  16   1 207.453 180.894   1
   0  16   2 3143.13 477.874   2
   0 -16  -2 2166.01 386.570   3
   0  16   2 3001.41 428.832   1
   0 -16  -3 650.749 254.470   3
   0  16   3 1115.80 297.454   1
   0  16   3 1641.15 355.097   2
   0  16   4 849.745 273.215   1
   0 -16  -4 1277.96 313.794   3
   0 -16  -4 696.404 265.309   2
   0 -16  -5 1225.08 327.331   2
   0  16   5 1335.88 330.919   1
   0 -16  -5 1570.68 332.525   3
   0  16   6 4084.72 535.076   1
   0 -16  -6 3409.80 470.415   3
   0 -16  -7 225.483 169.931   3
   0  16   7 385.844 240.692   1
   0 -16  -8 4554.72 523.258   3
   0  17   3 93.4120 166.908   1
   0  17   4 4925.31 585.997   1
   0  17   5 917.279 292.310   1
  -1  16   7 570.904 268.941   1
   1 -16  -7 410.956 218.441   3
  -1  16   6 177.484 155.179   1
   1 -16  -6 345.334 186.972   3
  -1  16   5 3371.24 476.007   1
   1 -16  -5 3353.81 454.410   3
   1 -16  -4 675.470 240.524   3
  -1  16   4 466.864 207.987   1
  -1  16   3 5265.94 627.347   2
  -1  16   3 3582.76 461.077   1
   1 -16  -3 4378.32 552.528   3
  -1  16   2 811.212 280.452   2
   1 -16  -2 720.370 265.390   3
  -1  16   1 493.001 231.248   2
   1 -16  -1 381.047 203.828   3
  -1  16   0 227.556 187.363   2
   1 -16   0 391.603 211.824   3
  -1  16  -1 1043.15 310.969   2
   1 -16   1 862.486 259.489   3
  -1  16  -2 3971.36 542.574   2
   1 -16   2 5888.47 641.337   3
  -1  15   8 4831.65 585.957   1
   1 -15  -8 4298.06 481.795   3
   1 -15  -7 864.625 269.884   2
   1 -15  -7 1065.73 253.925   3
  -1  15   7 964.483 294.128   1
  -1  15   6 9644.24 755.919   1
   1 -15  -6 10495.1 741.556   3
   1 -15  -6 10844.9 827.925   2
   1 -15  -5-16.3439 138.903   3
  -1  15   5 87.2066 144.335   1
   1 -15  -5-87.1146 147.726   2
   1 -15  -4 4188.98 524.815   2
   1 -15  -4 3520.61 452.480   3
  -1  15   4 4059.70 489.223   1
   1 -15  -3 159.925 148.744   3
  -1  15   3 118.295 165.985   2
  -1  15   3 220.297 173.817   1
  -1  15   2-74.9040 117.182   1
   1 -15  -2 328.025 182.521   3
  -1  15   2 72.1639 130.308   2
  -1  15   1 142.507 154.503   1
  -1  15   1 0.71180 135.271   2
   1 -15  -1-101.301 163.296   3
  -1  15   0 399.169 163.928   1
   1 -15   0 187.006 150.731   3
  -1  15   0 202.910 175.273   2
   1 -15   1 136.507 132.042   3
  -1  15  -1 526.846 229.769   2
  -1  15  -2 994.146 273.076   2
   1 -15   2 1281.39 307.835   3
   1 -15   3 287.282 218.579   3
  -1  15  -3 180.129 161.167   2
   1 -15   4 133.668 149.099   3
  -1  15  -4 148.251 139.018   2
  -1  15  -5 376.388 221.529   2
   1 -15   5 99.3734 186.687   3
  -1  15  -6 261.303 194.722   2
   1 -15   6-88.6462 160.050   3
   1 -15   7 184.279 204.671   3
  -1  15  -7 41.2609 147.270   2
  -1  14  11 4594.21 589.993   1
  -1  14  10 4272.46 542.086   1
   1 -14 -10 5672.15 609.118   2
   1 -14  -9 3271.76 488.613   2
  -1  14   9 2475.74 415.134   1
  -1  14   8 335.420 220.385   1
   1 -14  -8 110.964 129.670   3
   1 -14  -8 188.918 211.670   2
   1 -14  -7 7476.68 673.219   2
  -1  14   7 6639.09 625.897   1
   1 -14  -7 7706.22 607.328   3
   1 -14  -6 675.473 219.651   3
   1 -14  -6 1001.37 277.095   2
  -1  14   6 1112.08 259.366   1
   1 -14  -5 209.132 206.662   2
   1 -14  -5-18.0978 141.749   3
  -1  14   5 23.9053 137.341   1
   1 -14  -4 8646.83 657.120   3
  -1  14   4 7874.20 637.845   1
  -1  14   3 986.309 256.122   2
   1 -14  -3 575.678 191.093   3
  -1  14   3 845.542 231.380   1
   1 -14  -2 140.413 133.998   3
  -1  14   2 309.692 164.304   1
  -1  14   2 279.423 164.868   2
  -1  14   1 40.8164 135.511   1
   1 -14  -1 50.9566 107.317   3
  -1  14   1 235.376 175.145   2
  -1  14   0 920.014 219.989   1
   1 -14   0 918.144 272.881   3
  -1  14   0 510.760 190.966   2
  -1  14  -1 968.347 216.657   1
   1 -14   1 847.353 249.003   3
  -1  14  -1 724.171 247.909   2
  -1  14  -2 11981.4 696.435   1
  -1  14  -2 13739.0 899.029   2
   1 -14   2 12502.1 827.639   3
  -1  14  -3 876.987 239.692   2
   1 -14   3 296.076 190.691   3
   1 -14   4 3192.14 452.432   3
  -1  14  -4 3369.56 458.343   2
  -1  14  -5 459.284 198.817   2
   1 -14   5 564.123 220.506   3
   1 -14   6 369.420 186.470   3
  -1  14  -6 186.677 141.932   2
   1 -14   7 1921.17 381.317   3
  -1  14  -7 1330.48 326.532   2
  -1  14  -8 623.068 234.153   2
   1 -14   8 634.103 276.980   3
   1 -14   9 27.3399 142.922   3
  -1  14  -9-174.229 206.472   2
   1 -14  10 1895.51 394.837   3
   1 -13 -12 92.5560 160.640   2
  -1  13  12-93.6027 157.670   1
   1 -13 -11 322.019 192.542   2
  -1  13  11 750.610 311.905   1
  -1  13  10 834.289 275.966   1
   1 -13 -10 716.202 248.116   2
   1 -13  -9 4572.29 443.086   3
   1 -13  -9 3139.91 433.264   2
  -1  13   9 4063.35 503.913   1
  -1  13   8 2706.53 402.354   1
   1 -13  -8 3851.32 471.608   2
   1 -13  -8 2748.88 341.979   3
  -1  13   7 13406.2 853.323   1
   1 -13  -7 13983.6 866.894   2
   1 -13  -6 1321.42 258.424   3
  -1  13   6 1328.79 273.109   1
   1 -13  -6 845.072 224.547   2
  -1  13   5 22871.5 1051.85   1
   1 -13  -5 22741.4 1073.29   2
   1 -13  -5 19772.6 925.093   3
  -1  13   4 648.379 259.402   2
  -1  13   4 623.964 186.740   1
   1 -13  -4 374.421 113.759   3
  -1  13   3 3014.60 373.235   1
  -1  13   3 3301.94 427.781   2
   1 -13  -3 3000.31 382.302   3
  -1  13   2 1860.23 283.591   1
   1 -13  -2 2333.24 332.399   3
  -1  13   2 2204.82 348.634   2
   1 -13  -1 3795.46 424.083   3
  -1  13   1 3873.09 401.831   1
  -1  13   1 4217.11 476.904   2
  -1  13   0 863.730 253.046   2
  -1  13   0 1159.88 231.115   1
   1 -13   0 935.028 239.175   3
  -1  13  -1 1101.92 272.081   2
  -1  13  -1 1208.15 223.757   1
   1 -13   1 1376.15 282.101   3
  -1  13  -2 17380.4 796.408   1
   1 -13   2 20303.8 990.374   3
  -1  13  -2 20089.4 1013.64   2
  -1  13  -3 3584.92 445.344   2
  -1  13  -3 3683.12 367.402   1
   1 -13   3 4804.48 492.561   3
  -1  13  -4 1766.14 272.508   1
   1 -13   4 1920.81 321.987   3
  -1  13  -4 1686.26 325.701   2
  -1  13  -5 258.743 175.661   2
   1 -13   5 280.619 180.935   3
   1 -13   6 215.360 158.385   3
  -1  13  -6 68.1466 126.865   2
   1 -13   7 1690.84 325.419   3
  -1  13  -7 1627.14 321.433   2
   1 -13   8 1108.50 291.378   3
  -1  13  -8 1436.87 321.671   2
   1 -13   9 462.958 220.121   3
  -1  13  -9 747.582 240.419   2
   1 -13  10 1685.20 345.461   3
  -1  13 -10 1554.87 340.607   2
  -1  13 -11 1098.62 290.413   2
   1 -13  11 1072.93 300.791   3
   1 -13  12 305.618 182.985   3
   1 -12 -13 361.105 204.058   2
  -1  12  13 608.423 232.855   1
   1 -12 -12 1657.26 350.172   2
  -1  12  12 1741.32 359.115   1
  -1  12  11 3917.52 495.233   1
   1 -12 -11 4103.06 499.887   2
   1 -12 -10 522.733 157.955   2
   1 -12 -10 471.592 148.216   3
  -1  12  10 951.544 273.424   1
  -1  12   9 78.2629 113.018   1
   1 -12  -9 195.533 129.474   3
   1 -12  -9 19.5229 114.508   2
   1 -12  -8 1525.03 239.986   3
  -1  12   8 1791.87 327.613   1
   1 -12  -8 1178.24 261.229   2
   1 -12  -7 1659.20 271.638   3
   1 -12  -7 1156.92 231.410   2
  -1  12   7 1183.48 265.955   1
   1 -12  -6 5723.60 474.985   3
   1 -12  -6 4305.48 451.195   2
  -1  12   6 5501.06 516.233   1
   1 -12  -5 949.497 203.534   3
   1 -12  -5 1492.97 285.461   2
  -1  12   5 1238.55 247.956   1
  -1  12   4 2274.14 345.469   2
   1 -12  -4 2220.79 317.981   3
  -1  12   4 3215.21 381.129   1
  -1  12   3 5625.70 521.603   2
   1 -12  -3 5841.79 487.268   3
  -1  12   3 6566.20 528.314   1
   1 -12  -2 4233.44 421.898   3
  -1  12   2 5128.06 492.797   2
  -1  12   2 4364.70 413.274   1
  -1  12   1 175.228 89.6100   1
  -1  12   1 242.278 159.256   2
   1 -12  -1 252.954 143.426   3
  -1  12   0 8322.92 541.506   1
   1 -12   0 8741.67 603.947   3
  -1  12   0 8290.50 617.620   2
  -1  12  -1 909.454 222.999   2
   1 -12   1 1758.20 286.300   3
  -1  12  -1 1733.08 251.351   1
   1 -12   2-64.2954 116.624   3
  -1  12  -2 183.713 123.430   1
  -1  12  -2-165.963 150.970   2
  -1  12  -3 38097.1 1096.48   1
  -1  12  -3 35482.8 1288.21   2
   1 -12   3 35812.3 1274.43   3
  -1  12  -4 2287.87 274.264   1
   1 -12   4 2303.83 324.373   3
  -1  12  -5 9047.15 676.494   2
   1 -12   5 9154.44 663.986   3
  -1  12  -5 9296.86 525.846   1
   1 -12   6 2560.08 368.222   3
  -1  12  -6 3100.39 411.812   2
  -1  12  -6 2708.53 290.139   1
   1 -12   6 2639.43 282.882   4
   1 -12   7 1786.65 243.362   4
   1 -12   7 1550.91 299.328   3
  -1  12  -7 1716.16 319.348   2
   1 -12   8 197.489 192.966   3
  -1  12  -8 71.6251 122.417   2
   1 -12   8 39.2383 91.7837   4
   1 -12   9 4030.35 405.876   4
   1 -12   9 5036.34 526.364   3
  -1  12  -9 4215.89 498.176   2
   1 -12  10 195.875 192.577   3
   1 -12  10 260.526 159.570   4
  -1  12 -10-37.8630 118.340   2
   1 -12  11 1207.69 258.766   4
  -1  12 -11 779.289 242.352   2
   1 -12  11 837.360 266.447   3
   1 -12  12 109.126 148.611   3
  -1  12 -12-155.319 158.817   2
  -1  12 -13 303.201 216.076   2
   1 -12  13 89.0866 148.628   3
   1 -12  13 14.4607 143.847   4
   1 -12  14 1343.46 316.929   4
   1 -12  14 1010.92 301.416   3
  -1  11  15 1585.30 382.661   1
   1 -11 -15 1764.20 379.619   2
   1 -11 -14 4900.55 563.078   2
  -1  11  14 4305.38 556.045   1
  -1  11  13 1059.12 292.808   1
   1 -11 -13 954.501 257.650   2
  -1  11  12 4568.44 540.855   1
   1 -11 -12 5513.92 557.496   2
   1 -11 -11 1899.27 346.146   2
  -1  11  11 1168.40 297.451   1
   1 -11 -10 3511.34 430.108   2
   1 -11 -10 2066.34 272.490   3
  -1  11  10 3205.92 427.730   1
  -1  11   9 3298.23 410.404   1
   1 -11  -9 4136.54 447.683   2
   1 -11  -9 4199.96 377.315   3
  -1  11   8 752.765 209.741   1
   1 -11  -8 1112.45 209.138   3
   1 -11  -8 997.935 231.848   2
   1 -11  -7 4661.35 458.247   2
   1 -11  -7 4219.02 382.060   3
  -1  11   7 5572.75 510.041   1
   1 -11  -6 6593.38 476.090   3
  -1  11   6 7791.89 576.304   1
   1 -11  -6 7251.62 547.840   2
   1 -11  -5 1763.59 245.745   3
   1 -11  -5 1230.00 242.859   2
  -1  11   5 1578.55 262.014   1
  -1  11   4 1147.76 213.178   1
  -1  11   4 943.816 209.805   2
   1 -11  -4 1365.40 236.011   3
  -1  11   3 2604.68 341.119   2
   1 -11  -3 2804.87 334.152   3
  -1  11   3 3156.67 348.501   1
  -1  11   2 4461.39 435.835   2
  -1  11   2 5868.47 457.434   1
   1 -11  -2 5580.34 455.218   3
   1 -11  -1 1766.88 276.288   3
  -1  11   1 1943.25 254.876   1
  -1  11   1 2068.66 304.034   2
  -1  11   0 12050.5 705.422   2
  -1  11   0 12361.5 628.317   1
   1 -11   1 2.19365 77.3446   3
  -1  11  -1 248.368 127.393   2
  -1  11  -1 57.8413 64.9222   1
   1 -11   2 6405.20 508.865   3
   1 -11   2 6463.99 290.149   4
  -1  11  -2 6945.38 538.924   2
  -1  11  -2 7374.79 463.628   1
  -1  11  -3 5779.77 508.493   2
   1 -11   3 6660.39 337.117   4
   1 -11   3 6671.09 525.589   3
  -1  11  -3 6612.91 434.244   1
  -1  11  -4 7012.38 437.359   1
  -1  11  -4 7855.56 589.588   2
   1 -11   4 7837.62 404.253   4
   1 -11   4 7518.17 564.902   3
   1 -11   5-8.50242 62.0141   4
  -1  11  -5-19.8444 69.6429   1
  -1  11  -5 19.9784 83.9083   2
   1 -11   5 14.6374 98.7335   3
   1 -11   6 85.6497 83.9741   4
  -1  11  -6 57.3377 94.5364   2
  -1  11  -6 188.692 98.5649   1
  -1  11  -7 1519.72 281.371   2
   1 -11   7 1202.70 205.263   4
   1 -11   7 1272.06 259.869   3
  -1  11  -7 1276.88 193.058   1
   1 -11   8 424.015 147.611   4
  -1  11  -8 95.6767 134.876   2
   1 -11   8 102.274 103.097   3
   1 -11   9 9284.97 596.344   4
   1 -11   9 9234.24 674.084   3
   1 -11  10 493.105 218.991   3
   1 -11  10 678.443 205.315   4
  -1  11 -10 48.6128 111.324   2
   1 -11  11 4752.04 475.766   4
   1 -11  11 4904.70 519.081   3
  -1  11 -11 5374.15 559.907   2
   1 -11  12 3264.57 437.574   3
  -1  11 -12 2739.31 424.178   2
   1 -11  12 3088.57 405.501   4
  -1  11 -13 2063.68 397.341   2
   1 -11  13 1945.28 355.557   3
   1 -11  13 1601.25 311.331   4
   1 -11  14 983.694 300.332   3
   1 -11  14 492.225 223.342   4
  -1  11 -14 844.460 272.513   2
   1 -11  15 931.453 277.639   3
   1 -11  15 914.157 272.079   4
   1 -11  16 588.458 245.242   3
   1 -10 -16 3740.04 510.277   2
  -1  10  16 3760.24 539.248   1
  -1  10  15 7262.82 706.129   1
   1 -10 -15 6089.87 612.785   2
  -1  10  14 4318.63 542.560   1
   1 -10 -14 5483.46 572.476   2
   1 -10 -13 294.421 174.161   2
  -1  10  13 445.427 242.901   1
   1 -10 -12 8784.77 680.821   2
  -1  10  12 7140.32 642.302   1
   1 -10 -11 8000.94 476.726   3
  -1  10  11 8791.79 682.868   1
   1 -10 -11 8681.77 648.948   2
   1 -10 -10 2727.72 360.542   2
  -1  10  10 2446.27 354.438   1
   1 -10 -10 1670.18 232.095   3
   1 -10  -9 17325.8 708.546   3
  -1  10   9 18306.2 924.661   1
   1 -10  -9 17294.1 868.898   2
   1 -10  -8 681.664 190.010   2
  -1  10   8 696.009 191.987   1
   1 -10  -8 912.076 176.935   3
  -1  10   7 770.463 190.435   1
   1 -10  -7 839.617 201.465   2
   1 -10  -7 589.649 138.923   3
  -1  10   6 887.948 187.627   1
   1 -10  -6 727.635 202.184   2
   1 -10  -6 892.410 161.877   3
  -1  10   5 1042.27 211.810   1
   1 -10  -5 1096.20 214.546   2
   1 -10  -5 1326.93 207.856   3
   1 -10  -4 546.305 135.527   3
  -1  10   4 612.806 176.547   2
  -1  10   4 701.033 177.750   1
   1 -10  -3-91.8006 74.5178   3
  -1  10   3 92.2892 64.1977   1
  -1  10   3 154.063 120.249   2
  -1  10   2 521.500 131.982   1
   1 -10  -2 920.869 189.872   3
  -1  10   2 721.974 186.220   2
  -1  10   1 8975.92 521.864   1
  -1  10   1 8674.94 564.695   2
   1 -10  -1 9363.79 548.406   3
  -1  10   0 4281.58 394.961   2
  -1  10   0 4300.66 351.307   1
  -1  10   0 3870.06 138.728   4
   1 -10   0 4348.26 387.881   3
   1 -10   1 5292.87 225.751   4
   1 -10   1 5593.59 440.284   3
  -1  10  -1 5452.74 386.630   1
  -1  10  -1 5225.42 438.234   2
  -1  10  -1 5703.75 250.565   4
   1 -10   2 40262.2 729.286   4
   1 -10   2 41235.4 1204.09   3
  -1  10  -2 39724.7 1214.67   2
  -1  10  -2 41036.9 1025.50   1
   1 -10   3 722.212 172.647   3
  -1  10  -3 802.798 188.328   2
  -1  10  -3 813.719 154.888   1
   1 -10   3 690.925 110.860   4
  -1  10  -4 10790.1 653.070   2
   1 -10   4 13280.4 703.316   3
   1 -10   4 11633.0 485.833   4
  -1  10  -4 13915.0 581.485   1
   1 -10   5 5006.63 438.110   3
   1 -10   5 3948.97 304.751   4
  -1  10  -5 4389.90 329.289   1
  -1  10  -5 4626.42 433.590   2
  -1  10  -6 14684.7 594.922   1
   1 -10   6 14615.7 762.926   3
  -1  10  -6 13090.9 741.032   2
   1 -10   6 15734.6 652.389   4
  -1  10  -7 38.0665 56.3296   1
   1 -10   7 87.2568 76.0079   4
  -1  10  -7-36.3646 99.3089   2
   1 -10   7 260.427 128.204   3
   1 -10   8 15339.9 715.063   4
  -1  10  -8 14100.8 585.653   1
   1 -10   8 16745.7 842.217   3
  -1  10  -8 15354.6 829.800   2
   1 -10   9 8989.06 628.362   3
  -1  10  -9 7438.43 439.402   1
  -1  10  -9 7878.12 612.223   2
   1 -10   9 7485.69 532.110   4
  -1  10 -10 22214.8 1050.68   2
   1 -10  10 21951.2 945.307   4
   1 -10  10 22590.8 1004.13   3
   1 -10  11 1932.94 299.755   4
   1 -10  11 1717.38 318.315   3
  -1  10 -11 2212.63 347.557   2
  -1  10 -12 6145.00 585.279   2
   1 -10  12 4984.43 500.851   3
   1 -10  12 6067.69 543.516   4
  -1  10 -13 929.829 279.160   2
   1 -10  13 604.611 225.174   4
   1 -10  13 933.387 232.540   3
   1 -10  14 409.954 210.593   3
   1 -10  14 626.181 235.146   4
  -1  10 -14 428.136 197.446   2
   1 -10  15-46.2514 161.947   4
   1 -10  15 230.016 152.616   3
  -1  10 -15 60.3858 156.964   2
   1 -10  16 955.954 297.047   4
   1 -10  16 1065.88 291.164   3
   1  -9 -16 846.650 265.241   2
  -1   9  16 613.958 269.838   1
   1  -9 -15 5951.58 601.321   2
  -1   9  15 6277.80 637.934   1
   1  -9 -14 1233.67 287.046   2
  -1   9  14 2171.59 380.822   1
   1  -9 -13 3455.11 435.179   2
  -1   9  13 4746.65 519.050   1
  -1   9  12 9.05092 98.6320   1
   1  -9 -12 119.013 137.758   2
   1  -9 -11 775.813 228.904   2
   1  -9 -11 997.902 170.770   3
  -1   9  11 991.586 223.143   1
   1  -9 -10 556.023 131.249   3
  -1   9  10 879.833 203.470   1
   1  -9  -9 7494.37 431.304   3
  -1   9   9 8834.26 619.433   1
   1  -9  -9 7657.67 553.627   2
   1  -9  -8 58.3237 74.7769   3
   1  -9  -8 16.3613 79.1884   2
  -1   9   8 90.4967 91.4141   1
  -1   9   7 3125.18 356.492   1
   1  -9  -7 3260.61 348.482   2
   1  -9  -7 3191.21 292.507   3
   1  -9  -6 3508.92 348.685   2
  -1   9   6 3293.23 347.361   1
   1  -9  -6 2625.00 266.185   3
   1  -9  -5 8241.79 470.268   3
   1  -9  -5 8922.05 546.624   2
  -1   9   5 9109.62 552.466   1
  -1   9   4 175.727 69.1660   2
  -1   9   4 568.899 128.661   1
   1  -9  -4 590.313 149.409   3
  -1   9   3 134.340 76.0466   1
   1  -9  -3 95.5417 95.9476   3
  -1   9   3 70.6151 119.101   2
  -1   9   2 2021.97 241.440   1
  -1   9   2 2044.41 269.676   2
   1  -9  -2 1930.73 243.274   3
  -1   9   1 47090.1 1116.83   1
  -1   9   1 49177.5 1277.54   2
   1  -9  -1 47065.3 1169.32   3
  -1   9   0 2713.19 131.445   4
   1  -9   0 2506.58 119.074   4
  -1   9   0 3106.38 323.829   2
  -1   9   0 2911.06 271.298   1
   1  -9   0 3252.24 321.294   3
  -1   9  -1 32624.3 595.300   4
   1  -9   1 33465.4 562.482   4
  -1   9  -1 33393.5 1032.59   2
  -1   9  -1 32984.6 880.901   1
   1  -9   1 31875.0 1001.57   3
   1  -9   2 4203.90 237.497   4
  -1   9  -2 4204.54 310.070   1
   1  -9   2 4655.12 385.905   3
  -1   9  -2 3898.60 363.846   2
  -1   9  -3 20937.5 675.501   1
  -1   9  -3 21096.8 847.011   2
   1  -9   3 22463.9 850.021   3
   1  -9   3 21390.4 589.665   4
   1  -9   4 2186.85 207.268   4
   1  -9   4 1695.18 252.450   3
  -1   9  -4 1812.40 258.584   2
  -1   9  -4 1896.07 209.458   1
   1  -9   5 9945.64 474.402   4
  -1   9  -5 9904.43 593.496   2
  -1   9  -5 9237.36 441.721   1
   1  -9   5 9192.56 559.198   3
  -1   9  -6 578.653 157.005   2
   1  -9   6 336.242 109.116   4
  -1   9  -6 487.481 107.967   1
  -1   9  -7 8518.50 425.909   1
   1  -9   7 8139.99 550.930   3
  -1   9  -7 7578.93 548.825   2
   1  -9   7 7586.92 467.181   4
   1  -9   8 219.517 107.823   4
  -1   9  -8 192.618 88.6725   1
   1  -9   8 395.089 148.327   3
  -1   9  -8 181.983 99.6694   2
  -1   9  -9 2864.29 364.697   2
   1  -9   9 2659.62 319.468   4
  -1   9  -9 2671.50 254.021   1
   1  -9   9 3396.04 372.001   3
   1  -9  10 24672.9 977.960   4
   1  -9  10 24482.2 1009.36   3
  -1   9 -10 24996.6 1067.30   2
  -1   9 -10 25104.6 781.454   1
   1  -9  11 42.5820 107.865   4
  -1   9 -11-32.1595 92.0264   2
   1  -9  11 41.3656 89.6889   3
  -1   9 -12 2526.19 381.241   2
   1  -9  12 2374.97 338.730   3
   1  -9  12 2539.76 357.969   4
  -1   9 -13 1928.34 341.014   2
   1  -9  13 1573.98 301.915   4
   1  -9  13 1233.15 248.707   3
   1  -9  14 282.356 161.498   3
   1  -9  14 296.165 190.957   4
  -1   9 -14 508.399 222.168   2
   1  -9  15 1058.11 284.567   4
  -1   9 -15 1155.84 304.778   2
   1  -9  16-60.6285 137.954   3
  -1   9 -16 47.3079 166.049   2
   1  -9  16-101.279 156.452   4
   1  -8 -17 726.820 230.143   2
  -1   8  17 1139.37 295.484   1
   1  -8 -16 4097.94 510.927   2
  -1   8  16 4141.26 527.533   1
  -1   8  15 145.204 150.328   1
   1  -8 -15-39.3945 151.474   2
   1  -8 -14 2811.34 384.053   2
  -1   8  14 2983.45 421.976   1
  -1   8  13 277.692 148.216   1
   1  -8 -13 525.414 181.844   2
   1  -8 -12 542.469 170.617   2
  -1   8  12 726.388 195.164   1
  -1   8  11 1622.78 167.392   4
   1  -8 -11 1617.63 191.896   3
  -1   8  11 1427.51 280.316   1
   1  -8 -11 1310.84 244.286   2
  -1   8  10 5746.62 497.215   1
   1  -8 -10 6158.83 363.784   3
   1  -8 -10 6518.58 510.490   2
  -1   8  10 6543.46 291.658   4
  -1   8   9 12467.4 351.217   4
  -1   8   9 11734.0 685.894   1
   1  -8  -9 12776.2 523.756   3
  -1   8   8 2391.36 307.119   1
   1  -8  -8 2801.52 246.138   3
   1  -8  -8 3028.80 335.283   2
  -1   8   7 29155.5 1022.39   1
   1  -8  -7 27497.8 777.286   3
  -1   8   6 383.253 141.585   1
   1  -8  -6 188.512 98.8124   2
   1  -8  -6 158.175 66.7113   3
  -1   8   5 5474.85 407.596   1
   1  -8  -5 4802.16 335.073   3
   1  -8  -5 4661.40 373.431   2
   1  -8  -4 855.305 153.514   3
  -1   8   4 811.647 160.267   1
  -1   8   4 707.510 139.380   2
   1  -8  -3 15237.1 606.738   3
  -1   8   3 16128.5 652.636   1
  -1   8   2 792.874 156.993   1
   1  -8  -2 443.297 115.984   3
  -1   8   2 404.891 126.904   2
   1  -8  -1 4275.08 343.205   3
  -1   8   1 4279.39 351.583   2
  -1   8   1 3689.48 295.122   1
  -1   8   0 5081.64 186.013   4
  -1   8   0 4871.82 325.014   1
   1  -8   0 4956.43 362.687   3
   1  -8   0 5272.47 174.952   4
  -1   8   0 4984.27 374.745   2
  -1   8  -1 14618.4 395.685   4
   1  -8   1 14740.7 633.040   3
  -1   8  -1 14689.8 645.879   2
   1  -8   1 14025.7 364.340   4
  -1   8  -1 14773.7 547.300   1
   1  -8   2 1626.90 147.782   4
   1  -8   2 1824.22 230.934   3
  -1   8  -2 1508.82 169.778   1
  -1   8  -2 1615.16 214.367   2
  -1   8  -3 974.752 141.954   1
  -1   8  -3 896.577 132.830   4
   1  -8   3 548.275 131.521   3
   1  -8   3 627.409 119.058   1
   1  -8   3 1180.56 135.283   4
  -1   8  -3 1236.22 210.713   2
   1  -8   4 7653.81 477.504   3
  -1   8  -4 7856.53 489.527   2
  -1   8  -4 8909.81 407.340   1
   1  -8   4 7245.73 366.643   4
   1  -8   4 7387.41 361.077   1
  -1   8  -5 582.455 156.753   2
   1  -8   5 591.208 113.701   1
   1  -8   5 523.311 139.999   3
  -1   8  -5 375.597 91.3580   1
   1  -8   5 534.761 119.010   4
   1  -8   6 120.353 109.584   3
   1  -8   6 44.4233 63.8873   4
  -1   8  -6 102.429 68.4815   1
  -1   8  -6 138.071 97.9263   2
   1  -8   6 37.6745 56.7126   1
   1  -8   7 10355.1 590.648   3
  -1   8  -7 10875.8 455.002   1
  -1   8  -7 12021.9 654.560   2
   1  -8   7 11636.5 565.764   4
  -1   8  -8 501.713 152.049   2
   1  -8   8 615.978 154.873   3
  -1   8  -8 387.918 94.5640   1
   1  -8   8 513.718 145.208   4
  -1   8  -9 9907.20 630.294   2
  -1   8  -9 10824.9 485.085   1
   1  -8   9 11227.0 626.425   4
   1  -8   9 9922.36 595.815   3
  -1   8 -10 1489.25 194.388   1
   1  -8  10 1390.34 245.673   3
   1  -8  10 426.145 148.152   4
  -1   8 -10 741.793 201.280   2
  -1   8 -11 10620.5 699.369   2
   1  -8  11 10373.5 637.633   3
  -1   8 -11 8728.53 467.827   1
   1  -8  11 9476.89 625.626   4
   1  -8  12 881.371 202.237   4
  -1   8 -12 1803.94 316.839   2
   1  -8  12 1217.40 230.528   3
  -1   8 -12 1465.87 212.904   1
   1  -8  13 6376.63 562.156   4
  -1   8 -13 5541.05 542.154   2
   1  -8  13 5733.00 501.432   3
   1  -8  14 307.525 174.815   4
   1  -8  14 262.972 143.022   3
   1  -8  15 9579.29 667.182   3
  -1   8 -15 10854.1 812.390   2
   1  -8  15 8968.68 721.347   4
  -1   8 -16 91.1576 145.154   2
   1  -8  16 254.293 205.427   4
   1  -8  16 231.546 145.255   3
  -1   8 -17 263.384 211.402   2
   1  -8  17-76.9113 212.238   4
  -1   7  18 823.484 263.368   1
   1  -7 -18 1467.01 335.848   2
   1  -7 -17 3680.61 482.397   2
  -1   7  17 3453.76 488.608   1
   1  -7 -16 10134.0 759.962   2
  -1   7  16 10888.3 822.397   1
   1  -7 -15 2446.79 381.068   2
  -1   7  15 2650.26 388.842   1
  -1   7  14 258.200 179.886   1
   1  -7 -14 262.480 121.525   2
  -1   7  14-121.429 104.405   4
   1  -7 -13 57.8715 113.696   2
  -1   7  13 20.0497 69.8593   4
  -1   7  13-23.2165 99.5094   1
  -1   7  12 2790.71 367.774   1
   1  -7 -12 2555.50 335.122   2
  -1   7  12 3490.58 286.262   4
  -1   7  11 989.250 150.540   4
   1  -7 -11 977.592 138.202   3
  -1   7  11 1006.73 218.898   1
   1  -7 -11 820.060 210.679   2
  -1   7  10 15491.9 792.047   1
   1  -7 -10 14579.9 514.073   3
  -1   7  10 14597.6 485.168   4
   1  -7 -10 14695.3 736.184   2
   1  -7  -9 1645.45 182.174   3
  -1   7   9 1278.31 136.456   4
   1  -7  -9 1377.98 231.989   2
  -1   7   9 1666.17 260.573   1
   1  -7  -8 25767.3 524.052   4
  -1   7   8 27389.6 966.155   1
   1  -7  -8 28058.5 934.178   2
   1  -7  -8 27202.1 703.897   3
  -1   7   8 27488.1 523.536   4
   1  -7  -7 22790.4 648.779   3
   1  -7  -7 21607.1 390.286   4
  -1   7   7 21643.3 382.683   4
  -1   7   7 22337.2 839.870   1
  -1   7   6 17333.4 708.210   1
   1  -7  -6 17330.7 572.378   3
   1  -7  -6 16470.2 667.936   2
   1  -7  -5 45162.4 930.907   3
   1  -7  -5 47921.9 1116.94   2
   1  -7  -4 11220.2 471.185   3
  -1   7   4 11811.1 544.322   1
  -1   7   4 11476.3 556.185   2
   1  -7  -3 10120.7 454.434   3
  -1   7   3 10504.2 521.986   2
  -1   7   3 9330.17 470.198   1
   1  -7  -2 21191.7 668.285   3
  -1   7   2 21400.7 677.447   1
  -1   7   1 20877.2 713.525   2
   1  -7  -1 20926.8 681.396   3
   1  -7   0 15407.4 301.208   4
   1  -7   0 14889.7 578.358   3
  -1   7   0 15104.4 608.839   2
   1  -7   0 13863.5 502.572   1
  -1   7   0 15174.5 317.946   4
  -1   7   0 15568.1 533.151   1
  -1   7  -1 5474.83 370.536   2
   1  -7   1 4857.85 287.576   1
   1  -7   1 5378.45 220.045   4
  -1   7  -1 4793.89 289.581   1
   1  -7   1 4459.31 329.651   3
   1  -7   2 14562.2 483.736   1
  -1   7  -2 15396.8 623.169   2
   1  -7   2 15369.8 427.194   4
   1  -7   2 14651.3 596.747   3
  -1   7  -2 15075.6 455.766   4
  -1   7  -2 14576.7 489.308   1
   1  -7   3 2483.34 257.524   3
  -1   7  -3 2535.97 211.137   4
  -1   7  -3 2570.18 202.509   1
   1  -7   3 2656.24 198.196   4
   1  -7   3 2448.56 193.103   1
  -1   7  -3 2525.33 262.239   2
   1  -7   4 18384.2 689.867   3
   1  -7   4 17489.8 509.826   1
  -1   7  -4 16949.8 507.256   1
   1  -7   4 19159.1 580.468   4
  -1   7  -4 19684.1 728.970   2
   1  -7   5 145.390 68.9642   1
   1  -7   5 75.3463 84.5449   4
  -1   7  -5 154.502 58.7739   1
   1  -7   5 143.293 91.1755   3
  -1   7  -5 228.518 114.849   2
   1  -7   6 16227.8 679.197   3
  -1   7  -6 15581.9 683.667   2
   1  -7   6 14522.7 480.002   1
  -1   7  -6 15939.7 511.568   1
   1  -7   6 15617.0 606.982   4
  -1   7  -7 1852.77 183.958   1
  -1   7  -7 1378.33 217.186   2
   1  -7   7 2035.52 262.705   3
   1  -7   7 1471.72 165.167   1
   1  -7   7 1948.56 226.467   4
  -1   7  -8 63.5775 43.0053   1
  -1   7  -8 48.0630 56.0662   1
  -1   7  -8-8.20609 75.2458   2
   1  -7   8 72.4296 91.5929   3
   1  -7   8 189.860 97.1532   4
   1  -7   9 2557.47 296.100   4
   1  -7   9 2101.27 269.147   3
  -1   7  -9 2089.83 212.031   1
  -1   7  -9 1987.56 285.516   2
   1  -7  10 11529.4 623.206   3
   1  -7  10 11168.8 636.534   4
  -1   7 -10 11346.7 667.657   2
  -1   7 -10 11320.5 502.958   1
   1  -7  11 5944.30 466.550   3
  -1   7 -11 7619.96 571.739   2
   1  -7  11 7208.77 536.624   4
  -1   7 -11 6777.01 411.278   1
  -1   7 -12 1170.86 179.838   1
   1  -7  12 1811.96 291.358   4
   1  -7  12 1720.80 261.805   3
  -1   7 -12 1788.96 295.587   2
  -1   7 -13 2122.89 250.439   1
   1  -7  13 2762.85 370.558   4
  -1   7 -13 2111.68 342.101   2
   1  -7  13 1787.59 281.037   3
   1  -7  14 8.65560 132.937   4
   1  -7  14 164.045 137.986   3
  -1   7 -14 224.062 118.253   2
   1  -7  15 6690.14 618.014   4
   1  -7  15 6080.09 508.584   3
  -1   7 -15 6877.34 628.155   2
   1  -7  16 45.9171 162.091   4
   1  -7  16 17.9994 103.396   3
  -1   7 -16-58.8816 118.126   2
   1  -7  17 456.037 241.468   4
  -1   7 -17 1017.90 312.352   2
   1  -7  18 7030.84 718.038   4
   1  -6 -18 252.187 189.067   2
  -1   6  18 363.262 214.391   1
   1  -6 -17 1107.30 289.127   2
  -1   6  17 1265.78 315.712   1
  -1   6  17 1779.59 290.160   4
  -1   6  16 4936.89 555.433   1
  -1   6  16 4130.65 401.035   4
   1  -6 -16 4108.87 473.574   2
  -1   6  15 1719.75 306.482   1
  -1   6  15 1235.31 211.760   4
   1  -6 -15 997.116 228.572   2
   1  -6 -14 1185.99 264.440   2
  -1   6  14 1279.44 221.779   4
  -1   6  14 1403.99 269.203   1
  -1   6  13-12.6646 63.4740   4
  -1   6  13-35.5712 82.6435   1
   1  -6 -13-0.47619 107.864   2
  -1   6  12 6386.57 532.123   1
   1  -6 -12 6028.63 486.043   2
  -1   6  12 7097.33 423.259   4
   1  -6 -12 6170.01 294.156   3
  -1   6  11 9482.81 453.976   4
  -1   6  11 10072.3 643.014   1
   1  -6 -11 9689.91 373.832   3
   1  -6 -11 9047.79 577.280   2
  -1   6  10 5263.55 448.341   1
   1  -6 -10 5414.52 283.893   3
   1  -6 -10 6093.08 454.558   2
  -1   6  10 5605.89 325.706   4
   1  -6  -9 27999.7 686.587   4
  -1   6   9 30861.8 695.003   4
  -1   6   9 29776.2 1011.48   1
  -1   6   9 28319.0 692.630   3
   1  -6  -9 31039.3 988.501   2
   1  -6  -9 29049.3 660.866   3
   1  -6  -8 17966.5 491.376   4
  -1   6   8 19667.3 786.862   1
   1  -6  -8 18748.1 533.513   3
  -1   6   8 19601.9 498.191   4
  -1   6   8 18323.3 562.212   3
   1  -6  -8 19894.0 758.256   2
   1  -6  -7 23479.1 596.799   3
   1  -6  -7 24113.5 797.240   2
  -1   6   7 22794.1 469.859   4
  -1   6   7 21896.9 619.915   3
   1  -6  -7 23006.6 487.668   4
  -1   6   7 24202.0 836.220   1
  -1   6   6 15363.6 524.616   3
   1  -6  -6 16180.9 504.837   3
   1  -6  -6 15074.3 331.736   4
  -1   6   6 16256.1 659.155   1
  -1   6   6 15070.1 320.978   4
   1  -6  -6 14664.5 600.525   2
   1  -6  -5 26989.5 658.682   3
  -1   6   5 26097.4 795.518   1
   1  -6  -5 25147.7 307.144   4
   1  -6  -5 26828.4 784.212   2
  -1   6   5 27120.7 697.139   3
   1  -6  -4 28.8780 45.7055   3
   1  -6  -4 111.079 76.7241   2
  -1   6   4 125.321 53.9763   1
  -1   6   3 39404.6 939.871   2
   1  -6  -3 41234.5 839.297   3
   1  -6  -2 3067.40 245.370   1
  -1   6   2 2918.40 235.283   1
  -1   6   2 2815.53 247.685   2
   1  -6  -2 3198.62 241.800   3
   1  -6  -1 324.769 165.487   1
  -1   6   1 195.434 77.2019   2
   1  -6  -1 120.066 67.9279   3
  -1   6   1 231.932 75.8568   1
   1  -6   0 3342.10 227.613   1
  -1   6   0 3467.54 231.368   1
  -1   6   0 2826.44 247.732   2
  -1   6   0 3276.13 142.750   4
   1  -6   0 3376.82 254.055   3
   1  -6   0 3447.56 138.097   4
   1  -6   1 6849.63 241.671   4
   1  -6   1 7419.26 327.212   1
   1  -6   1 6371.88 360.955   3
  -1   6  -1 6419.28 301.188   1
  -1   6  -2 3904.36 229.554   1
   1  -6   2 3721.02 285.043   3
  -1   6  -2 3491.03 281.158   2
   1  -6   2 3376.16 214.215   1
   1  -6   2 3722.42 206.874   4
  -1   6  -2 3744.59 218.852   4
  -1   6  -3 19533.3 552.251   4
   1  -6   3 19257.8 518.120   4
   1  -6   3 18654.6 485.755   1
  -1   6  -3 18060.6 631.465   2
  -1   6  -3 18343.6 482.760   1
   1  -6   3 17984.8 631.692   3
  -1   6  -4 2686.60 262.161   2
   1  -6   4 2683.52 181.968   1
  -1   6  -4 2370.00 218.006   4
   1  -6   4 2328.83 243.054   3
  -1   6  -4 2548.41 181.854   1
   1  -6   4 2928.11 224.994   4
   1  -6   5 10597.6 508.436   3
  -1   6  -5 11936.7 549.732   2
   1  -6   5 11802.5 485.489   4
   1  -6   5 12202.2 396.084   1
  -1   6  -5 12204.8 402.158   1
  -1   6  -6 4645.26 357.572   2
  -1   6  -6 5135.16 269.875   1
   1  -6   6 4987.23 341.007   4
   1  -6   6 5458.65 273.439   1
   1  -6   6 4782.19 345.903   3
   1  -6   7 2006.73 232.686   4
  -1   6  -7 2300.62 192.909   1
  -1   6  -7 2638.73 285.097   2
  -1   6  -7 2112.58 183.461   1
   1  -6   8 5436.01 392.476   3
  -1   6  -8 4799.10 289.140   1
  -1   6  -8 5777.52 320.663   1
  -1   6  -8 5561.33 424.828   2
   1  -6   8 5171.21 387.524   4
  -1   6  -9 5475.34 322.966   1
   1  -6   9 5600.02 408.443   3
   1  -6   9 4697.27 389.921   4
  -1   6  -9 5326.11 427.700   2
  -1   6 -10 653.906 169.538   2
   1  -6  10 703.544 161.685   3
  -1   6 -10 489.153 116.806   1
   1  -6  10 504.713 145.664   4
  -1   6 -11 66.7661 67.4871   1
   1  -6  11 49.7327 93.0512   4
   1  -6  11 118.496 83.0744   3
  -1   6 -11 332.484 155.133   2
  -1   6 -12 17397.9 661.367   1
   1  -6  12 14724.3 702.540   3
  -1   6 -12 15521.0 808.456   2
   1  -6  12 15848.9 815.762   4
  -1   6 -13 1624.58 210.191   1
   1  -6  13 1379.11 243.411   3
  -1   6 -13 1948.25 300.636   2
   1  -6  13 1555.54 282.017   4
   1  -6  14 8979.98 570.617   3
  -1   6 -14 8159.73 499.919   1
  -1   6 -14 8019.23 630.343   2
   1  -6  14 9812.73 699.519   4
   1  -6  15 803.600 228.023   4
  -1   6 -15 1563.77 241.984   1
  -1   6 -15 1000.59 249.842   2
   1  -6  15 1292.37 244.473   3
  -1   6 -16 18208.0 1018.37   2
   1  -6  16 17779.4 837.568   3
   1  -6  16 16717.4 999.997   4
   1  -6  17 2053.75 394.120   4
  -1   6 -17 1223.28 308.786   2
  -1   6 -18 4700.61 545.846   2
   1  -6  18 3932.66 528.518   4
   1  -5 -19 1616.47 353.424   2
  -1   5  19 1274.66 278.274   4
   1  -5 -18 207.200 144.285   2
  -1   5  18 490.271 217.528   4
  -1   5  18 50.7952 128.369   1
  -1   5  17 4513.90 521.554   1
  -1   5  17 3328.82 390.425   4
   1  -5 -17 3518.19 454.596   2
   1  -5 -16 704.805 215.312   2
  -1   5  16 601.523 196.499   4
  -1   5  16 244.415 163.933   1
   1  -5 -15 1248.25 259.357   2
  -1   5  15 1369.66 292.886   1
  -1   5  15 1177.28 215.311   4
   1  -5 -14 706.988 193.404   2
  -1   5  14 532.487 171.399   1
  -1   5  14 545.628 153.007   4
  -1   5  13 1470.00 220.983   4
   1  -5 -13 1282.29 228.949   2
  -1   5  13 1061.84 214.845   1
   1  -5 -12 12845.7 379.347   3
  -1   5  12 15012.5 630.935   4
  -1   5  12 13739.3 745.197   1
   1  -5 -12 13927.0 714.339   2
   1  -5 -11 1136.43 217.897   2
   1  -5 -11 741.417 97.4985   3
  -1   5  11 862.346 196.081   1
  -1   5  11 828.411 110.194   3
  -1   5  11 686.760 139.159   4
  -1   5  10 11675.9 637.004   1
   1  -5 -10 13392.3 394.159   3
  -1   5  10 13633.5 530.717   4
   1  -5 -10 12390.3 620.349   2
  -1   5   9 17587.3 560.506   4
   1  -5  -9 18877.2 743.207   2
   1  -5  -9 17294.3 569.185   4
  -1   5   9 17779.1 758.250   1
   1  -5  -9 18947.9 475.322   3
  -1   5   8 2429.98 270.616   1
  -1   5   8 2703.96 205.786   4
   1  -5  -8 2853.98 186.933   3
   1  -5  -8 2944.30 219.371   4
  -1   5   8 2617.92 189.710   3
   1  -5  -8 2691.58 282.435   2
  -1   5   7 27812.6 619.957   3
   1  -5  -7 27796.8 822.211   2
   1  -5  -7 26739.2 570.622   3
  -1   5   7 27539.7 571.345   4
  -1   5   7 27255.7 848.276   1
   1  -5  -7 26118.0 571.362   4
  -1   5   6 2468.94 189.422   3
   1  -5  -6 2273.02 226.846   2
  -1   5   6 2228.61 235.190   1
   1  -5  -6 1908.04 136.419   4
  -1   5   6 2226.65 141.725   4
   1  -5  -5 3559.50 214.750   3
   1  -5  -5 3835.46 159.991   4
  -1   5   5 4288.52 249.986   3
  -1   5   5 3663.88 283.133   1
  -1   5   5 3612.25 150.037   4
   1  -5  -4 9876.50 363.954   3
  -1   5   4 10946.0 465.085   1
  -1   5   4 11019.8 402.301   3
  -1   5   4 9579.38 179.244   4
   1  -5  -4 10361.1 448.251   2
   1  -5  -4 9774.33 190.802   4
  -1   5   3 5905.63 340.648   2
   1  -5  -3 6127.99 334.431   1
   1  -5  -3 6541.24 304.647   3
  -1   5   3 5924.57 327.003   1
  -1   5   3 6133.40 307.065   3
   1  -5  -2 68878.5 1054.94   1
   1  -5  -2 70892.8 1017.91   3
  -1   5   2 70356.9 1051.38   3
  -1   5   2 68706.6 1113.56   2
  -1   5   2 68115.5 1039.39   1
   1  -5  -1 16518.8 487.654   1
  -1   5   1 16705.4 483.406   1
   1  -5  -1 17566.9 516.501   3
   1  -5  -1 18092.2 580.682   2
  -1   5   1 15970.1 529.199   2
  -1   5   1 17106.4 530.098   3
   1  -5   0 39935.6 845.781   2
  -1   5   0 40426.5 830.202   3
  -1   5   0 41065.7 841.441   2
   1  -5   0 41613.5 711.988   1
  -1   5   0 42209.7 724.172   1
  -1   5   0 43535.5 490.895   4
   1  -5   0 43720.6 831.420   3
   1  -5   0 42936.1 479.968   4
  -1   5  -1 7745.41 294.114   1
  -1   5  -1 8235.71 383.316   2
   1  -5   1 7756.75 362.253   3
  -1   5  -1 7710.82 374.276   3
   1  -5   1 8113.41 301.207   1
   1  -5   1 7512.41 372.390   2
   1  -5   1 7714.32 250.915   4
   1  -5   2 154.619 72.8052   3
   1  -5   2 124.173 35.1937   1
  -1   5  -2 135.430 49.6258   4
   1  -5   2 273.252 62.1902   4
  -1   5  -2 169.578 46.1742   1
  -1   5  -2 316.556 79.4241   2
  -1   5  -3 21748.0 468.607   1
   1  -5   3 21936.1 543.174   4
   1  -5   3 21844.4 638.578   3
   1  -5   3 23358.9 472.372   1
  -1   5  -3 23180.7 582.028   4
  -1   5  -4 11303.9 341.533   1
   1  -5   4 11263.9 428.397   4
  -1   5  -4 11566.8 455.715   4
   1  -5   4 12717.3 501.894   3
  -1   5  -4 11638.3 486.511   2
   1  -5   4 12094.8 345.109   1
   1  -5   5 31386.4 772.836   4
   1  -5   5 30058.6 568.211   1
  -1   5  -5 31534.9 839.134   2
   1  -5   5 31044.6 806.051   3
  -1   5  -5 31867.7 597.502   1
  -1   5  -6 1731.57 150.295   1
   1  -5   6 1844.30 201.605   3
  -1   5  -6 1772.68 211.726   2
  -1   5  -6 1637.79 146.077   1
   1  -5   6 1344.74 173.109   4
   1  -5   7 36126.1 940.328   4
  -1   5  -7 36355.1 714.398   1
  -1   5  -7 36058.8 975.736   2
  -1   5  -7 33929.2 688.426   1
   1  -5   7 35224.6 902.768   3
  -1   5  -8 2293.60 191.492   1
  -1   5  -8 1740.38 224.405   2
  -1   5  -8 2598.22 209.810   1
   1  -5   8 2034.05 236.932   4
   1  -5   8 1887.98 217.901   3
  -1   5  -9 3007.91 232.480   1
  -1   5  -9 3019.38 314.489   2
  -1   5  -9 3194.21 248.539   1
   1  -5   9 2551.89 265.189   3
   1  -5   9 3095.83 311.981   4
  -1   5 -10 3512.32 349.809   2
   1  -5  10 4158.70 379.668   4
   1  -5  10 3893.25 333.276   3
  -1   5 -10 4569.61 304.047   1
   1  -5  11 226.622 97.7820   3
  -1   5 -11 200.828 87.2578   1
  -1   5 -11-51.4879 74.1409   2
   1  -5  11 146.196 147.250   4
  -1   5 -12 2145.92 286.460   2
  -1   5 -12 2395.20 246.023   1
   1  -5  12 2772.36 336.586   4
   1  -5  12 1984.23 253.362   3
  -1   5 -13-44.4480 87.4840   2
   1  -5  13 92.2278 123.919   4
   1  -5  13 127.609 105.594   3
  -1   5 -13 24.9941 83.9074   1
   1  -5  14 697.137 166.492   3
  -1   5 -14 546.891 194.033   2
  -1   5 -14 400.169 134.674   1
   1  -5  14 172.532 131.741   4
  -1   5 -15-79.8562 123.298   2
  -1   5 -15 112.719 93.3054   1
   1  -5  15-87.0257 103.246   4
   1  -5  15 5.10801 88.4346   3
  -1   5 -16 2679.64 395.154   2
   1  -5  16 3770.45 461.450   4
  -1   5 -16 3238.70 348.036   1
   1  -5  16 3263.90 358.084   3
   1  -5  17 1961.84 370.951   4
  -1   5 -17 2396.47 381.585   2
   1  -5  18 1221.92 315.048   4
  -1   5 -18 1420.92 344.935   2
  -1   4  20 33.8715 164.219   4
  -1   4  19 1944.82 359.298   4
  -1   4  19 1658.10 345.996   1
   1  -4 -19 824.918 263.256   2
  -1   4  18 1320.24 283.123   1
  -1   4  18 1427.95 290.655   4
   1  -4 -18 1065.52 275.773   2
  -1   4  17 3570.53 413.564   4
  -1   4  17 2863.29 416.322   1
   1  -4 -17 2941.85 407.619   2
  -1   4  16 1443.01 263.461   4
   1  -4 -16 1355.93 265.688   2
  -1   4  16 1152.69 249.166   1
   1  -4 -15 11760.9 721.575   2
  -1   4  15 11966.7 680.870   4
  -1   4  14 42.6587 139.730   1
   1  -4 -14 188.504 136.419   2
  -1   4  14-10.6239 82.5419   4
   1  -4 -13 10376.9 640.213   2
  -1   4  13 11503.1 601.778   4
  -1   4  13 10616.0 674.994   1
  -1   4  12 2051.31 241.077   4
  -1   4  12 1974.04 281.170   1
   1  -4 -12 1621.94 253.508   2
   1  -4 -12 1627.90 118.466   3
   1  -4 -11 7157.30 484.301   2
  -1   4  11 7181.46 264.594   3
  -1   4  11 8379.51 546.997   1
   1  -4 -11 7411.64 256.554   3
  -1   4  11 7168.91 429.072   4
  -1   4  10 2915.53 264.873   4
   1  -4 -10 3024.37 166.714   3
  -1   4  10 2762.66 305.575   1
   1  -4 -10 2678.40 284.181   2
  -1   4  10 3054.48 175.549   3
  -1   4   9 830.720 137.598   4
   1  -4  -9 721.308 83.6056   3
  -1   4   9 806.414 96.3327   3
  -1   4   9 525.310 133.273   1
   1  -4  -9 538.709 131.976   2
   1  -4  -8 32698.5 551.926   3
   1  -4  -8 33559.8 901.422   2
   1  -4  -8 30129.7 725.406   4
  -1   4   8 32089.6 939.593   1
  -1   4   8 31381.9 720.591   4
   1  -4  -7 67332.0 1214.78   2
  -1   4   7 66232.2 1269.47   1
   1  -4  -7 62694.4 762.105   3
   1  -4  -7 64466.4 957.855   4
  -1   4   7 65988.3 943.523   4
  -1   4   6 8208.40 298.785   3
  -1   4   6 8122.11 296.957   4
   1  -4  -6 8562.64 311.942   4
   1  -4  -6 9111.15 294.929   3
   1  -4  -6 7766.40 397.986   2
  -1   4   6 8409.05 428.922   1
   1  -4  -5 549.554 72.6455   4
   1  -4  -5 382.378 69.4206   3
  -1   4   5 253.760 74.9745   1
  -1   4   5 312.090 62.6122   3
   1  -4  -5 379.630 88.1354   2
  -1   4   5 386.914 58.2557   4
  -1   4   4 25004.4 367.118   4
   1  -4  -4 25651.6 387.614   4
  -1   4   4 25304.1 539.007   3
   1  -4  -4 25208.9 679.417   1
   1  -4  -4 23840.2 666.395   2
  -1   4   4 24780.4 656.223   1
   1  -4  -4 25134.4 511.312   3
   1  -4  -4 25127.9 634.625   2
   1  -4  -3 806.464 122.605   2
   1  -4  -3 1000.13 130.445   1
   1  -4  -3 1171.46 116.446   3
  -1   4   3 1080.10 113.864   3
  -1   4   3 968.175 132.635   2
  -1   4   3 988.066 128.676   1
  -1   4   3 850.204 52.2963   4
   1  -4  -3 1023.63 59.9205   4
   1  -4  -2 79277.2 1040.18   1
  -1   4   2 80612.6 1097.04   2
  -1   4   2 80300.0 996.965   3
  -1   4   2 79984.6 1028.72   1
   1  -4  -2 83488.0 1125.02   2
   1  -4  -2 81897.2 965.997   3
  -1   4   1 7357.75 324.075   2
  -1   4   1 7330.88 288.555   1
  -1   4   1 7146.76 304.237   3
   1  -4  -1 7360.81 300.756   3
   1  -4  -1 7579.27 335.144   2
   1  -4   0 3436.99 129.653   4
  -1   4   0 4029.87 240.157   2
  -1   4   0 3436.66 220.318   3
   1  -4   0 3193.51 217.124   2
   1  -4   0 3140.84 177.038   1
  -1   4   0 3386.06 182.140   1
   1  -4   0 3475.26 214.642   3
   1  -4   1 72390.6 735.125   4
   1  -4   1 72232.1 764.755   1
   1  -4   1 74257.1 1013.63   3
  -1   4  -1 69113.3 761.706   1
   1  -4   1 71671.0 1029.38   2
  -1   4  -1 69487.1 1015.57   3
  -1   4  -1 71952.8 1017.23   2
  -1   4  -2 847.508 117.410   2
   1  -4   2 860.231 99.4084   4
   1  -4   2 796.831 108.538   3
  -1   4  -2 969.539 108.273   4
  -1   4  -2 990.091 128.385   3
   1  -4   2 671.638 116.182   2
   1  -4   2 802.331 80.9496   1
  -1   4  -2 778.034 79.8855   1
   1  -4   3 3176.78 233.587   3
  -1   4  -3 3261.63 211.792   4
  -1   4  -3 3929.59 172.726   1
   1  -4   3 2841.15 223.520   2
   1  -4   3 3158.40 150.980   1
  -1   4  -3 3653.16 246.113   2
   1  -4   3 3554.86 240.869   3
   1  -4   3 3579.37 215.962   4
  -1   4  -4 9521.62 396.843   4
  -1   4  -4 8862.25 398.496   2
   1  -4   4 10289.1 285.581   1
   1  -4   4 10216.2 402.985   4
   1  -4   4 8437.22 390.461   3
   1  -4   4 9826.24 406.571   3
  -1   4  -4 9603.59 283.498   1
   1  -4   5 16491.1 544.259   3
  -1   4  -5 16004.0 391.175   1
  -1   4  -5 15302.4 547.931   4
   1  -4   5 15795.8 541.076   4
  -1   4  -6 1720.18 138.589   1
  -1   4  -6 2074.08 215.572   2
   1  -4   6 1958.79 197.460   3
   1  -4   6 1467.58 185.865   4
  -1   4  -6 1871.67 145.393   1
   1  -4   7 217.906 71.2838   3
   1  -4   7 375.533 113.255   4
  -1   4  -7 262.973 61.2089   1
  -1   4  -7 90.2208 54.7092   2
  -1   4  -7 361.875 79.2293   1
  -1   4  -8 62404.6 970.299   1
  -1   4  -8 62278.0 999.117   1
  -1   4  -8 59301.0 1239.26   2
   1  -4   8 64738.6 1299.93   4
   1  -4   8 61299.9 1144.81   3
   1  -4   9 1609.17 195.731   3
   1  -4   9 1484.66 219.676   4
  -1   4  -9 1234.46 152.427   1
  -1   4  -9 1516.32 174.600   1
  -1   4  -9 1772.38 222.113   2
  -1   4 -10 32880.1 816.270   1
  -1   4 -10 34341.9 1033.99   2
   1  -4  10 34936.2 919.272   3
   1  -4  10 34240.2 1050.07   4
   1  -4  11 262.526 104.388   3
  -1   4 -11 102.235 76.4654   1
  -1   4 -11 119.977 110.268   2
   1  -4  11 56.8234 85.5986   4
   1  -4  12 6228.29 497.157   4
   1  -4  12 5477.12 383.906   3
  -1   4 -12 5055.31 357.930   1
  -1   4 -12 5522.30 457.947   2
   1  -4  13 733.984 161.077   3
  -1   4 -13 496.129 158.309   2
   1  -4  13 438.521 169.712   4
  -1   4 -13 514.267 130.096   1
  -1   4 -14 799.402 167.332   1
   1  -4  14 824.247 200.053   4
  -1   4 -14 1081.18 243.728   2
   1  -4  14 917.811 170.437   3
   1  -4  15 1350.86 280.607   4
  -1   4 -15 1386.24 272.992   2
   1  -4  15 1632.78 244.498   3
  -1   4 -15 1328.35 218.390   1
   1  -4  16 2675.10 399.291   4
   1  -4  16 3134.28 329.879   3
  -1   4 -16 3373.68 427.035   2
  -1   4 -16 2401.04 309.843   1
   1  -4  17 8230.51 694.072   4
  -1   4 -17 6944.85 535.122   1
  -1   4 -17 8922.22 708.372   2
  -1   4 -18 2157.03 380.702   2
   1  -4  19 7081.00 712.672   4
  -1   4 -19 6249.03 644.643   2
  -1   3  21 488.384 228.157   4
  -1   3  20 3182.43 471.641   1
  -1   3  20 4135.30 518.106   4
   1  -3 -19 220.931 176.510   2
  -1   3  19-64.3024 114.439   1
  -1   3  19 296.625 214.099   4
  -1   3  18 5226.52 543.781   1
  -1   3  18 4916.46 500.737   4
   1  -3 -17 11752.2 797.492   2
  -1   3  17 10588.8 755.217   1
  -1   3  17 10694.0 713.714   4
   1  -3 -16 21816.8 1040.06   2
  -1   3  16 20026.2 926.691   4
  -1   3  16 20020.5 996.649   1
   1  -3 -15 150.486 110.249   2
  -1   3  15 343.414 177.661   1
  -1   3  15 204.356 138.186   4
  -1   3  14 2095.78 307.847   1
   1  -3 -14 1634.98 262.454   2
  -1   3  14 1578.68 269.113   4
  -1   3  13 15415.7 713.838   4
   1  -3 -13 14634.6 739.214   2
  -1   3  13 15780.8 804.642   1
   1  -3 -12 302.023 116.828   2
  -1   3  12 283.365 50.3303   3
   1  -3 -12 300.301 48.7424   3
  -1   3  12 256.224 95.7813   4
  -1   3  12 439.354 164.840   1
  -1   3  11 20000.3 824.441   1
   1  -3 -11 19564.3 366.606   3
   1  -3 -11 19960.3 793.472   2
  -1   3  11 20092.0 386.027   3
  -1   3  11 19928.1 724.073   4
  -1   3  10 4044.00 353.797   1
  -1   3  10 3350.00 283.257   4
   1  -3 -10 4020.30 335.610   2
   1  -3 -10 3405.30 155.134   3
  -1   3  10 3641.48 166.310   3
  -1   3   9 1635.77 216.922   1
  -1   3   9 1206.13 95.6220   3
   1  -3  -9 1017.55 84.9241   3
  -1   3   9 1153.92 162.314   4
   1  -3  -9 1506.14 202.324   2
  -1   3   8 321.556 80.5332   4
  -1   3   8 142.261 85.4437   1
  -1   3   8 269.028 49.7604   3
   1  -3  -8 271.160 82.6708   4
   1  -3  -8 174.569 38.3971   3
   1  -3  -8 439.426 112.756   2
   1  -3  -7 19714.1 558.518   4
  -1   3   7 19663.1 381.225   3
  -1   3   7 18872.5 529.545   4
  -1   3   7 19605.0 665.696   1
   1  -3  -7 18368.3 610.561   2
   1  -3  -7 19734.1 359.166   3
  -1   3   6 8367.92 319.546   4
  -1   3   6 7558.21 392.480   1
   1  -3  -6 7909.66 375.846   2
   1  -3  -6 8608.26 238.478   3
   1  -3  -6 8339.21 332.427   4
  -1   3   5 780.612 119.879   2
  -1   3   5 610.719 108.982   1
   1  -3  -5 899.914 100.119   4
  -1   3   5 800.598 89.4213   4
   1  -3  -5 933.100 82.2215   3
   1  -3  -5 699.953 122.284   1
   1  -3  -5 704.544 112.397   2
   1  -3  -4 2337.13 198.224   1
  -1   3   4 2721.68 205.341   1
   1  -3  -4 2330.14 130.373   4
  -1   3   4 2316.45 127.988   4
   1  -3  -4 2392.06 186.640   2
   1  -3  -4 2401.41 135.678   3
  -1   3   4 1708.97 118.341   3
   1  -3  -4 2231.33 191.877   2
   1  -3  -3 2038.38 167.303   1
  -1   3   3 2242.77 102.241   4
   1  -3  -3 2180.54 103.204   4
  -1   3   3 2317.97 140.108   3
   1  -3  -3 1988.59 161.684   2
  -1   3   3 2094.82 168.946   1
   1  -3  -3 2023.08 171.596   2
   1  -3  -3 1954.52 124.631   3
  -1   3   2 8083.36 307.883   2
   1  -3  -2 7731.25 151.991   4
  -1   3   2 7680.03 290.270   1
   1  -3  -2 7729.65 255.246   3
   1  -3  -2 8103.30 313.145   2
  -1   3   2 7455.88 144.375   4
   1  -3  -2 8261.78 303.737   1
  -1   3   2 8059.19 268.301   3
  -1   3   1 34112.1 608.500   2
  -1   3   1 33316.5 544.625   1
   1  -3  -1 32787.0 544.901   1
   1  -3  -1 32401.0 546.306   3
  -1   3   1 34574.2 575.017   3
   1  -3  -1 34825.4 624.235   2
   1  -3   0 43450.3 557.875   1
  -1   3   0 44075.0 687.095   2
   1  -3   0 45465.5 443.081   4
   1  -3   0 42761.2 657.735   3
   1  -3   0 46452.6 709.024   2
  -1   3   0 43860.6 679.511   3
  -1   3   0 41879.0 540.866   1
  -1   3  -1 85517.7 770.637   4
  -1   3  -1 86382.5 995.817   3
  -1   3  -1 86329.0 970.112   2
   1  -3   1 86229.6 987.285   2
  -1   3  -1 84570.0 678.484   1
   1  -3   1 83152.3 669.604   1
   1  -3   1 85874.9 756.616   4
   1  -3   1 87102.3 981.771   3
   1  -3   2 11497.8 380.544   2
   1  -3   2 10315.1 368.052   3
   1  -3   2 10899.9 227.472   1
   1  -3   2 12091.7 335.453   4
   1  -3   2 9941.38 342.104   3
  -1   3  -2 11711.5 336.041   4
  -1   3  -2 11464.4 234.436   1
  -1   3  -2 12522.3 387.734   2
  -1   3  -3 14485.6 420.960   4
  -1   3  -3 14501.5 281.236   1
   1  -3   3 13696.0 434.527   2
   1  -3   3 13825.4 439.610   3
  -1   3  -3 13961.7 435.915   2
   1  -3   3 13684.6 268.513   1
   1  -3   3 13470.1 418.509   3
   1  -3   3 14373.3 409.758   4
   1  -3   4 6796.30 313.392   3
   1  -3   4 6281.28 313.038   2
   1  -3   4 6384.50 302.815   4
  -1   3  -4 6411.19 311.807   2
   1  -3   4 6732.49 320.881   3
  -1   3  -4 6624.73 210.116   1
  -1   3  -4 6919.06 327.572   4
  -1   3  -5 5156.22 307.125   4
   1  -3   5 4614.70 265.733   3
   1  -3   5 4247.29 274.440   4
  -1   3  -5 5063.84 295.129   2
   1  -3   5 4989.50 301.103   2
  -1   3  -5 5165.67 207.885   1
   1  -3   5 5603.31 298.624   3
  -1   3  -6 14033.8 385.648   1
   1  -3   6 12973.8 463.904   3
   1  -3   6 14671.4 502.596   3
  -1   3  -6 13790.0 391.463   1
   1  -3   6 14260.7 534.593   4
  -1   3  -6 13997.7 513.549   2
  -1   3  -7 95158.6 1128.43   1
   1  -3   7 93182.6 1278.77   3
  -1   3  -7 92897.2 1092.43   1
   1  -3   8 46688.8 938.004   3
  -1   3  -8 47340.0 845.003   1
  -1   3  -8 46448.5 873.585   1
  -1   3  -8 46192.2 1047.20   2
   1  -3   8 48803.1 1110.87   4
   1  -3   9 19310.9 741.125   4
   1  -3   9 19961.2 642.797   3
  -1   3  -9 19201.7 579.464   1
  -1   3  -9 18250.6 591.024   1
  -1   3  -9 19698.8 725.478   2
   1  -3  10 2011.54 217.292   3
   1  -3  10 1984.02 259.067   4
  -1   3 -10 1610.03 231.665   2
  -1   3 -10 2167.68 212.221   1
   1  -3  11 8174.89 531.380   4
   1  -3  11 8446.14 443.826   3
  -1   3 -11 7827.78 421.641   1
  -1   3 -11 6940.17 477.677   2
  -1   3 -12 8537.66 553.270   2
  -1   3 -12 8168.16 452.754   1
   1  -3  12 8736.48 462.890   3
   1  -3  12 9778.21 606.549   4
  -1   3 -13 5797.20 404.168   1
  -1   3 -13 6323.90 505.417   2
   1  -3  13 6384.02 409.279   3
   1  -3  13 6097.15 512.102   4
   1  -3  14 620.548 181.690   4
  -1   3 -14 501.325 133.003   1
  -1   3 -14 292.997 141.414   2
   1  -3  14 609.046 138.948   3
   1  -3  15 4995.30 502.156   4
  -1   3 -15 3578.95 347.849   1
   1  -3  15 4226.24 353.573   3
  -1   3 -15 4862.68 503.725   2
   1  -3  16 1699.38 235.977   3
  -1   3 -16 1692.19 257.557   1
   1  -3  16 2105.98 346.854   4
  -1   3 -16 1375.87 277.188   2
  -1   3 -17 63.4305 117.505   2
  -1   3 -17 662.777 196.739   1
   1  -3  17 775.294 230.483   4
   1  -3  18 5433.13 590.549   4
  -1   3 -18 6233.73 624.212   2
  -1   3 -18 5698.25 512.213   1
  -1   3 -19 367.595 202.552   2
   1  -3  19 363.712 225.722   4
  -1   2  21 581.187 266.545   4
   1  -2 -20 1684.21 376.653   2
  -1   2  20 920.657 274.950   1
  -1   2  20 893.170 264.046   4
  -1   2  19 881.434 254.934   1
   1  -2 -19 280.161 190.684   2
  -1   2  19 351.127 175.436   4
  -1   2  18 179.609 165.738   4
  -1   2  18 86.3270 133.271   1
   1  -2 -18 280.762 158.503   2
   1  -2 -17 4636.97 519.200   2
  -1   2  17 6288.79 562.867   1
  -1   2  17 4874.68 497.392   4
  -1   2  16 2218.40 317.220   4
   1  -2 -16 1535.48 295.760   2
  -1   2  16 1913.48 310.698   1
  -1   2  15 14287.2 766.820   4
  -1   2  15 12381.6 743.240   1
   1  -2 -15 13856.4 779.737   2
  -1   2  14 12632.6 714.829   1
   1  -2 -14 12053.8 694.996   2
   1  -2 -13 1029.74 211.645   2
  -1   2  13 881.288 180.953   4
  -1   2  13 1222.78 230.215   1
   1  -2 -12 16001.2 723.629   2
  -1   2  12 16881.9 721.263   4
  -1   2  12 15389.5 308.471   3
   1  -2 -11 107.374 82.0377   2
  -1   2  11 143.587 37.0208   3
  -1   2  11 169.457 90.1557   1
   1  -2 -11 161.896 35.5011   3
  -1   2  11 216.420 97.7926   4
  -1   2  10 49073.5 534.548   3
   1  -2 -10 50390.2 531.192   3
  -1   2  10 50477.9 1104.33   4
   1  -2 -10 49063.2 1147.67   2
   1  -2  -9 5049.79 162.306   3
  -1   2   9 5330.14 342.402   4
  -1   2   9 5240.68 171.506   3
   1  -2  -9 4787.19 343.144   2
  -1   2   9 5607.80 382.608   1
  -1   2   8 25476.4 769.565   1
   1  -2  -8 25537.0 347.851   3
  -1   2   8 25751.9 697.115   4
   1  -2  -8 26852.5 753.436   2
  -1   2   8 26063.4 363.121   3
   1  -2  -7 6301.73 166.468   3
  -1   2   7 6260.10 316.869   4
  -1   2   7 6647.59 176.058   3
  -1   2   7 6889.44 378.853   1
   1  -2  -7 5797.87 327.950   2
   1  -2  -7 7097.19 354.001   4
   1  -2  -6 73.6488 23.9475   3
   1  -2  -6 47.5076 46.7701   2
   1  -2  -6 71.7397 40.9513   4
  -1   2   6 92.7825 53.3096   4
  -1   2   6 44.0964 18.1654   3
  -1   2   6 82.5290 51.1778   1
  -1   2   6 49.9863 47.1333   2
   1  -2  -5 24135.0 521.409   4
   1  -2  -5 24783.9 585.939   2
  -1   2   5 22820.9 583.623   2
   1  -2  -5 24382.1 643.245   1
  -1   2   5 24440.7 326.215   3
  -1   2   5 23840.5 508.090   4
   1  -2  -5 23328.9 310.871   3
  -1   2   4 5640.68 215.123   4
   1  -2  -4 5232.98 213.999   4
   1  -2  -4 5947.20 269.590   2
   1  -2  -4 5702.69 156.027   3
   1  -2  -4 6087.01 292.555   1
  -1   2   4 5992.05 272.911   2
  -1   2   4 6137.55 291.096   1
   1  -2  -3 97127.0 672.170   3
   1  -2  -3 99896.6 990.725   2
   1  -2  -3 99048.5 779.901   4
  -1   2   3 96392.6 750.006   4
  -1   2   3 97208.1 1006.47   2
   1  -2  -3 96569.9 1050.36   1
  -1   2   3 94958.3 1032.18   1
  -1   2   2 65012.3 757.348   1
   1  -2  -2 63519.9 763.893   2
  -1   2   2 67138.6 510.375   4
   1  -2  -2 64155.7 508.668   4
   1  -2  -2 66526.0 597.783   3
   1  -2  -2 66532.3 776.437   1
   1  -2  -1 28.3500 17.1186   4
  -1   2   1 3.68116 21.9916   1
  -1   2   1 37.1532 24.8208   3
   1  -2  -1 32.5765 36.9031   2
  -1   2   1 103.487 22.2056   4
   1  -2  -1 38.1325 23.4635   1
  -1   2   1 26.8910 24.2519   2
   1  -2  -1 26.7250 26.6658   3
   1  -2   0 8818.48 263.211   3
   1  -2   0 8936.23 260.085   2
  -1   2   0 9188.07 203.419   1
  -1   2   0 9477.04 267.261   2
   1  -2   0 9736.70 208.455   1
   1  -2   0 9474.94 194.472   4
   1  -2   0 9341.98 259.215   3
   1  -2   1 80183.2 826.301   3
   1  -2   1 77632.6 795.478   3
   1  -2   1 78695.6 805.895   2
  -1   2  -1 79022.6 793.505   2
  -1   2  -1 77213.9 689.618   4
   1  -2   1 78456.9 682.589   4
   1  -2   2 88998.2 931.200   3
  -1   2  -2 89418.4 917.740   2
  -1   2  -2 86485.2 874.592   4
  -1   2  -2 85671.9 909.553   3
   1  -2   2 87497.3 899.924   2
   1  -2   2 90823.6 866.826   4
  -1   2  -3 62634.6 833.632   4
   1  -2   3 62533.3 821.376   3
  -1   2  -3 60472.0 809.551   2
   1  -2   3 63299.1 832.849   4
   1  -2   3 62517.4 835.332   2
  -1   2  -3 63442.0 824.237   3
  -1   2  -3 61191.5 492.256   1
  -1   2  -4 9520.34 335.792   3
  -1   2  -4 8735.81 351.393   4
   1  -2   4 8441.90 325.249   3
  -1   2  -4 9079.21 343.817   2
   1  -2   4 9468.78 358.149   4
   1  -2   4 9268.25 358.990   2
  -1   2  -4 8876.32 231.245   1
   1  -2   5 3086.83 227.210   4
  -1   2  -5 2251.23 141.139   1
  -1   2  -5 2604.46 146.482   1
  -1   2  -5 2132.98 195.463   4
  -1   2  -5 2810.33 193.035   3
   1  -2   5 2768.87 215.019   2
   1  -2   5 2634.25 194.275   3
  -1   2  -5 2876.04 210.900   2
  -1   2  -6 3453.18 224.118   3
   1  -2   6 4113.80 289.339   4
  -1   2  -6 3636.46 254.736   2
   1  -2   6 3725.08 241.220   3
  -1   2  -6 4037.99 214.913   1
  -1   2  -7 9742.99 368.853   1
   1  -2   7 9686.92 464.744   4
   1  -2   7 9504.42 392.582   3
   1  -2   7 9292.28 341.415   1
  -1   2  -7 9429.24 386.751   3
  -1   2  -7 9259.34 433.357   2
   1  -2   8 418.625 90.0198   3
   1  -2   8 432.921 86.6563   1
  -1   2  -8 397.716 103.625   2
  -1   2  -8 285.285 74.2985   3
  -1   2  -8 241.371 77.0473   1
   1  -2   8 340.084 101.322   4
   1  -2   9 107313. 1349.74   1
  -1   2  -9 108209. 1403.41   3
  -1   2 -10 2533.87 266.799   2
   1  -2  10 2991.53 247.381   1
   1  -2  10 2166.32 262.066   4
  -1   2 -10 2914.03 246.452   3
   1  -2  11 24593.7 740.420   1
  -1   2 -11 25533.5 897.651   2
   1  -2  12 462.859 123.532   3
  -1   2 -12 569.713 151.174   2
   1  -2  12 487.118 146.883   4
   1  -2  13 7682.52 552.583   4
  -1   2 -13 7557.45 547.431   2
  -1   2 -13 7136.92 453.258   1
   1  -2  13 7162.51 410.536   3
  -1   2 -14 2089.65 262.269   1
  -1   2 -14 1619.44 275.337   2
   1  -2  14 1157.36 241.604   4
   1  -2  14 1414.43 195.156   3
  -1   2 -15 8903.64 557.873   1
  -1   2 -15 9102.61 646.316   2
   1  -2  15 9084.88 655.611   4
   1  -2  15 8531.93 471.161   3
  -1   2 -16 375.427 175.871   2
   1  -2  16 609.583 144.602   3
  -1   2 -16 995.809 208.175   1
   1  -2  16 730.109 241.946   4
   1  -2  17 9777.69 739.697   4
  -1   2 -17 9941.21 735.018   2
  -1   2 -17 9003.44 622.749   1
   1  -2  18 53.5777 131.313   4
  -1   2 -18 408.035 158.076   2
  -1   2 -18 319.401 165.747   1
  -1   2 -19 386.647 202.561   2
  -1   2 -19 726.408 284.298   1
   1  -2  20 2999.60 497.351   4
   1  -1 -20 2589.85 429.643   2
   1  -1 -20 3904.02 515.751   1
  -1   1  19 11807.6 841.952   4
   1  -1 -19 11017.9 817.836   2
  -1   1  18 1087.87 276.591   1
   1  -1 -18 544.469 219.375   2
  -1   1  18 687.024 221.849   4
  -1   1  17 5481.85 534.380   4
  -1   1  17 5062.19 506.449   1
   1  -1 -17 5904.64 560.677   2
  -1   1  16 827.278 203.494   1
   1  -1 -16 731.153 219.157   2
   1  -1 -15 14305.6 795.295   2
  -1   1  15 12727.5 728.254   1
  -1   1  15 13030.0 748.909   4
  -1   1  14 782.650 191.268   1
   1  -1 -14 864.747 211.858   2
  -1   1  14 1073.47 214.345   4
  -1   1  13 8305.50 548.918   4
  -1   1  13 7166.98 228.094   3
   1  -1 -13 8699.86 560.300   2
  -1   1  13 7812.83 532.137   1
  -1   1  12 2741.87 304.953   4
  -1   1  12 2441.89 131.084   3
  -1   1  12 2665.93 137.885   3
   1  -1 -12 2594.31 304.632   2
  -1   1  12 3352.09 333.780   1
  -1   1  11 22864.8 382.369   3
   1  -1 -11 23157.8 823.644   2
  -1   1  11 22502.1 802.588   4
  -1   1  11 22166.8 381.966   3
   1  -1 -10 4402.38 343.032   2
  -1   1  10 4490.62 342.225   4
  -1   1  10 4149.42 156.548   3
  -1   1  10 4292.76 161.387   3
  -1   1  10 4969.08 374.061   1
   1  -1  -9 15653.8 284.085   3
  -1   1   9 15421.5 597.355   4
  -1   1   9 15877.6 628.079   1
  -1   1   9 14198.4 273.552   3
   1  -1  -9 15503.3 592.214   2
  -1   1   8 2432.68 105.285   3
  -1   1   8 3102.95 256.877   4
   1  -1  -8 3179.73 263.200   2
  -1   1   8 2312.43 233.288   1
   1  -1  -8 2774.94 108.555   3
  -1   1   7 7011.81 349.299   4
   1  -1  -7 6488.42 148.693   3
   1  -1  -7 6155.14 330.581   2
  -1   1   7 6473.29 148.546   3
   1  -1  -7 6821.55 360.862   4
  -1   1   7 6224.59 358.154   1
   1  -1  -6 2040.45 194.068   1
  -1   1   6 2241.91 181.884   4
   1  -1  -6 2020.78 179.318   2
  -1   1   6 1747.67 172.696   2
  -1   1   6 1570.15 169.411   1
   1  -1  -6 1772.13 166.189   4
  -1   1   5 245.583 67.7751   1
   1  -1  -5 194.492 63.8134   2
   1  -1  -5 198.158 57.7945   4
   1  -1  -5 116.183 52.0552   1
  -1   1   5 182.430 69.0226   2
   1  -1  -4 16709.8 419.289   2
  -1   1   4 16281.0 445.517   1
  -1   1   4 15832.8 386.587   4
   1  -1  -4 16559.2 458.850   1
   1  -1  -4 15978.1 394.142   4
  -1   1   4 15143.4 411.718   2
  -1   1   3 47320.5 629.650   2
   1  -1  -3 47907.0 593.216   4
   1  -1  -3 47226.5 620.455   2
  -1   1   3 47607.2 685.446   1
  -1   1   3 49514.5 593.502   4
   1  -1  -3 50217.7 714.032   1
  -1   1   2 77651.5 623.000   4
   1  -1  -2 75299.0 673.582   2
   1  -1  -2 75963.6 623.441   4
   1  -1  -2 76647.4 763.083   1
  -1   1   2 74905.2 742.338   1
  -1   1   2 78742.1 704.814   2
  -1   1   1 906.316 59.2565   4
  -1   1   1 1121.46 67.2833   3
   1  -1  -1 803.429 58.0757   4
   1  -1  -1 783.474 60.5403   3
  -1   1   1 1111.33 76.6706   2
   1  -1  -1 787.536 69.1112   1
   1  -1  -1 863.982 72.9315   2
   1  -1   0 24402.0 326.174   2
  -1   1   0 29659.1 379.929   3
   1  -1   0 33786.8 358.929   4
   1  -1   0 23359.5 343.683   3
  -1   1   0 27609.1 345.512   2
  -1   1  -1 10150.3 229.791   2
  -1   1  -1 8899.92 221.185   4
   1  -1   1 9785.02 244.052   3
  -1   1  -1 9920.51 244.629   3
   1  -1   1 9709.53 228.927   4
   1  -1   1 9667.85 226.862   2
  -1   1  -2 73349.3 705.852   2
  -1   1  -2 71344.7 719.919   3
   1  -1   2 72505.7 740.552   4
   1  -1   2 70211.8 702.735   2
   1  -1   2 71763.0 734.251   3
   1  -1   3 336.368 72.5113   2
  -1   1  -3 538.965 72.0724   3
  -1   1  -3 386.833 68.5225   4
  -1   1  -3 465.834 72.2992   2
   1  -1   3 337.042 67.8917   4
   1  -1   3 520.902 51.9690   1
   1  -1   3 197.797 42.1720   3
   1  -1   4 4468.28 173.295   1
  -1   1  -4 4663.64 233.605   2
  -1   1  -4 4034.56 228.933   4
  -1   1  -4 4040.59 199.801   3
   1  -1   4 4312.92 236.574   4
   1  -1   4 4342.18 228.226   2
   1  -1   4 3911.34 197.881   3
   1  -1   5 15729.8 475.827   2
  -1   1  -5 14957.1 487.797   4
  -1   1  -5 14940.8 376.960   1
   1  -1   5 15264.2 414.254   3
   1  -1   5 15292.0 482.659   4
  -1   1  -5 15386.1 412.989   3
   1  -1   5 15374.5 376.273   1
  -1   1  -5 15649.6 468.769   2
  -1   1  -6 72199.7 935.604   3
  -1   1  -6 73484.0 1172.44   4
   1  -1   6 70249.0 1092.90   2
  -1   1  -6 71564.9 1085.16   2
   1  -1   6 70733.6 942.185   3
  -1   1  -6 71736.9 932.273   1
   1  -1   6 71433.4 904.853   1
  -1   1  -7 21182.9 567.341   1
   1  -1   7 21684.1 545.845   3
  -1   1  -7 21255.1 638.777   2
   1  -1   7 22332.5 687.222   4
   1  -1   7 22470.9 552.888   1
  -1   1  -7 22354.1 551.370   3
   1  -1   8 130930. 1413.20   3
  -1   1  -8 129390. 1511.95   1
  -1   1  -8 132885. 1401.55   3
   1  -1   8 132196. 1445.29   1
   1  -1   9 44038.0 860.536   3
  -1   1  -9 47695.6 1087.63   2
   1  -1   9 45101.5 1098.54   4
  -1   1  -9 46691.5 867.670   3
   1  -1   9 49104.6 944.093   1
  -1   1 -10 74684.1 1147.57   3
   1  -1  10 77431.8 1498.76   4
  -1   1 -10 72904.0 1420.68   2
   1  -1  10 76618.6 1254.25   1
  -1   1 -11 390.770 93.9993   3
  -1   1 -11 317.042 107.471   2
   1  -1  11 429.732 139.311   4
   1  -1  12 8021.70 452.965   1
   1  -1  12 8124.19 537.943   4
  -1   1 -12 7029.22 380.961   3
  -1   1 -13 819.847 139.786   3
  -1   1 -13 767.702 182.961   2
   1  -1  13 703.566 187.087   4
   1  -1  13 788.363 164.525   1
  -1   1 -14 8914.54 610.653   2
   1  -1  14 8376.02 519.027   1
   1  -1  14 9089.80 625.659   4
   1  -1  14 8582.64 444.488   3
   1  -1  15-34.0389 87.7839   1
  -1   1 -15 140.078 115.173   2
   1  -1  15 183.979 88.6109   3
   1  -1  15-115.146 128.582   4
   1  -1  16 12091.9 684.940   1
   1  -1  16 11669.1 537.390   3
  -1   1 -16 11397.1 752.464   2
   1  -1  16 11658.1 768.833   4
   1  -1  17 2845.82 412.336   4
  -1   1 -17 2183.66 367.543   2
  -1   1 -17 2204.63 326.876   1
   1  -1  18-209.130 190.074   4
  -1   1 -18 23.7028 105.725   1
  -1   1 -18 103.847 146.374   2
  -1   1 -19 1235.55 306.670   2
   1  -1  19 1537.16 327.973   4
  -1   1 -19 2006.75 342.060   1
  -1   1 -20-115.894 143.230   2
   1  -1  20 261.810 236.683   4
  -1   1 -20 105.393 162.817   1
   1   0 -21 555.418 229.333   1
  -1   0  20 2480.58 415.589   4
   1   0 -20 2180.91 398.372   2
   1   0 -20 2058.65 366.173   1
   1   0 -19 1081.05 285.428   2
  -1   0  19 647.424 265.288   4
   1   0 -19 1303.12 306.739   1
   1   0 -18 1519.43 300.633   1
   1   0 -18 1912.22 347.289   2
  -1   0  18 1067.93 253.002   4
  -1   0  17 727.905 207.269   4
   1   0 -17 772.035 211.351   1
   1   0 -17 466.721 178.663   2
   1   0 -16 58.3856 127.045   2
  -1   0  16 162.088 101.759   4
  -1   0  16 109.373 125.319   1
  -1   0  15 149.302 124.428   4
   1   0 -15 110.829 110.368   2
  -1   0  15 107.055 82.8283   1
  -1   0  14 117.897 119.640   4
   1   0 -14 192.454 142.254   2
  -1   0  14 57.1815 78.9243   1
  -1   0  13 2448.15 296.696   1
   1   0 -13 2539.75 312.671   2
  -1   0  13 2371.38 317.575   4
  -1   0  13 2316.51 152.718   3
  -1   0  12 3619.51 180.131   3
   1   0 -12 2847.01 304.081   2
  -1   0  12 2987.32 315.498   1
  -1   0  12 3339.45 177.345   3
  -1   0  11 58409.7 700.094   3
   1   0 -11 59077.0 1300.76   2
  -1   0  11 62249.9 1360.43   4
  -1   0  11 61924.4 1324.97   1
  -1   0  11 58971.1 694.962   3
  -1   0  10 748.091 78.4145   3
   1   0 -10 659.333 146.171   2
  -1   0  10 558.902 68.0328   3
  -1   0  10 792.782 150.157   4
  -1   0  10 596.193 129.515   1
  -1   0   9 76885.4 712.211   3
  -1   0   9 73645.7 1314.61   4
   1   0  -9 75325.8 1316.08   2
  -1   0   9 76188.5 713.005   3
   1   0  -8 3299.75 261.026   2
  -1   0   8 2899.53 129.916   3
  -1   0   8 3447.91 272.557   1
  -1   0   8 3548.39 277.391   4
  -1   0   8 2959.38 130.062   3
  -1   0   7 46060.5 912.733   4
   1   0  -7 43107.8 861.747   2
  -1   0   7 45448.7 458.965   3
  -1   0   7 44380.3 457.039   3
  -1   0   6 2124.07 188.222   1
   1   0  -6 2610.36 212.619   1
   1   0  -6 2377.98 199.456   4
   1   0  -6 2224.63 182.624   2
  -1   0   6 2077.38 183.953   4
  -1   0   6 2493.79 201.983   2
  -1   0   6 2222.45 90.0477   3
  -1   0   6 2116.18 90.2874   3
  -1   0   5 4563.79 249.306   1
   1   0  -5 5422.35 274.645   4
   1   0  -5 4573.23 232.458   2
  -1   0   5 5064.50 257.679   4
   1   0  -5 5041.23 269.481   1
  -1   0   5 4415.07 237.023   2
   1   0  -4 3287.75 199.201   1
  -1   0   4 3434.99 186.211   2
   1   0  -4 3749.17 191.616   2
  -1   0   4 3218.53 186.856   4
   1   0  -4 3565.90 200.522   4
  -1   0   4 3416.90 195.761   1
   1   0  -3 72654.0 780.454   4
  -1   0   3 72658.2 770.114   4
  -1   0   3 72000.9 800.677   1
   1   0  -3 75689.0 733.868   2
  -1   0   3 71580.8 726.214   2
  -1   0   2 5237.03 161.303   2
   1   0  -2 5334.98 184.915   4
  -1   0   2 5370.55 179.888   4
   1   0  -2 5494.13 194.972   1
   1   0  -2 5484.77 159.309   2
   1   0  -1 6262.91 174.556   4
   1   0  -1 6434.88 181.559   1
  -1   0   0 2.34064 10.3293   4
   1   0   0-5.54939 13.5711   4
  -1   0   0-16.1663 11.5301   3
   1   0   0-1.59885 9.55260   3
   1   0   1 35976.1 420.652   4
  -1   0  -1 37815.6 419.492   3
   1   0   2 18592.9 321.559   2
  -1   0  -2 20515.4 380.240   4
  -1   0  -2 19439.0 337.281   3
   1   0   2 18737.8 337.455   3
   1   0   2 20108.8 279.889   1
   1   0   2 17101.2 345.189   4
  -1   0  -2 17527.3 310.835   2
  -1   0  -3 20571.8 358.192   1
  -1   0  -3 20637.1 443.538   4
   1   0   3 20923.5 408.564   2
  -1   0  -3 18444.6 383.426   2
   1   0   3 19926.3 381.524   3
   1   0   3 19498.8 423.327   4
   1   0   3 21086.4 349.131   1
  -1   0  -3 20089.5 376.896   3
  -1   0  -4 23452.9 447.506   1
  -1   0  -4 23260.5 491.378   2
  -1   0  -4 24142.8 539.160   4
   1   0   4 22960.0 518.229   4
   1   0   4 22628.8 444.542   3
   1   0   4 23842.7 506.208   2
   1   0   4 23731.0 436.601   1
  -1   0  -4 22645.1 432.154   3
   1   0   5 29041.5 543.620   1
   1   0   5 28840.8 625.514   2
  -1   0  -5 28733.9 565.394   1
   1   0   5 29751.6 541.530   3
  -1   0  -5 29501.2 655.244   4
  -1   0  -5 28282.6 522.614   3
  -1   0  -5 28362.9 606.362   2
   1   0   5 27005.0 623.190   4
  -1   0  -6 1668.59 178.345   4
   1   0   6 1224.84 127.944   1
   1   0   6 1488.61 132.577   3
   1   0   6 1344.42 154.324   2
  -1   0  -6 1311.52 146.806   2
  -1   0  -6 1496.80 131.344   3
   1   0   6 1165.67 147.481   4
  -1   0  -6 1746.61 161.152   1
  -1   0  -7 1671.77 179.544   2
   1   0   7 1809.86 190.901   4
   1   0   7 1713.87 163.222   1
  -1   0  -7 1657.80 169.434   1
   1   0   7 1682.37 147.501   3
  -1   0  -7 1443.81 136.820   3
  -1   0  -8 2460.13 228.991   2
   1   0   8 2433.22 185.599   3
   1   0   8 2506.43 238.396   4
  -1   0  -8 2459.07 180.177   3
   1   0   8 2244.43 199.332   1
  -1   0  -8 2039.38 200.351   1
   1   0   9 11581.6 486.772   1
   1   0   9 10489.9 402.252   3
   1   0   9 12131.8 564.226   4
  -1   0  -9 12127.8 539.081   2
   1   0  10 8416.57 486.685   4
   1   0  10 7762.65 428.170   1
   1   0  10 7704.59 358.935   3
  -1   0 -10 8056.65 468.461   2
  -1   0 -10 8379.63 369.868   3
   1   0  11 999.253 168.541   1
   1   0  11 1017.43 193.990   4
  -1   0 -11 715.653 160.126   2
  -1   0 -11 670.569 111.306   3
   1   0  12 4667.40 408.393   4
  -1   0 -12 4839.97 305.778   3
   1   0  12 5189.10 384.224   1
  -1   0 -13 1521.10 182.156   3
  -1   0 -13 1446.58 238.245   2
   1   0  13 2067.24 252.772   1
   1   0  13 1676.38 269.628   4
   1   0  14 7126.61 546.402   4
  -1   0 -14 8567.82 426.700   3
   1   0  14 8895.41 546.154   1
  -1   0 -14 6937.21 530.597   2
   1   0  15 11755.2 653.689   1
  -1   0 -15 12011.6 523.245   3
  -1   0 -15 12050.2 731.646   2
   1   0  15 12476.3 746.759   4
   1   0  16 7766.72 552.347   1
   1   0  16 8608.23 650.940   4
  -1   0 -16 8194.57 631.314   2
   1   0  17 649.259 220.049   4
  -1   0 -17 575.772 203.857   2
   1   0  17 622.625 195.387   1
   1   0  18 6340.72 548.923   1
   1   0  18 6648.03 617.329   4
  -1   0 -18 5453.83 565.904   2
   1   0  19 197.567 179.264   4
  -1   0 -19-63.5632 176.659   2
  -1   0 -20 1665.94 321.657   1
   1   0  20 1316.92 341.908   4
  -1   0 -20 1819.11 369.348   2
  -1   0 -21 81.9349 155.685   1
   1   1 -21 109.486 230.370   1
   1   1 -20 3883.94 522.206   2
   1   1 -20 2397.62 408.990   1
   1   1 -19 890.589 275.574   1
  -1  -1  19 709.358 241.997   4
   1   1 -19 419.594 215.468   2
  -1  -1  18 4597.99 528.767   4
   1   1 -18 5770.68 564.119   1
   1   1 -18 5210.67 546.254   2
   1   1 -17 23.1396 101.807   1
  -1  -1  17 7.83985 125.159   4
   1   1 -16 156.183 101.517   1
  -1  -1  16 324.469 170.353   4
   1   1 -16 384.751 168.557   2
  -1  -1  15 3071.28 394.753   4
   1   1 -15 2831.62 372.612   2
   1   1 -15 3488.41 382.399   1
   1   1 -14 684.318 191.873   1
  -1  -1  14 516.322 89.9545   3
  -1  -1  14 605.445 178.140   4
   1   1 -13 145.210 103.202   2
  -1  -1  13 87.9489 80.0410   4
  -1  -1  13 299.487 72.2976   3
  -1  -1  12 45990.4 729.209   3
   1   1 -12 49813.7 1270.33   2
  -1  -1  12 46490.9 1201.39   1
  -1  -1  12 47063.7 1260.55   4
  -1  -1  11 58.4974 67.0894   4
  -1  -1  11-9.24697 57.1884   1
  -1  -1  11 125.983 49.4306   3
   1   1 -11 107.221 94.7047   2
  -1  -1  11 79.6860 42.9048   3
  -1  -1  10 51860.3 720.311   3
  -1  -1  10 51541.4 1198.03   4
  -1  -1  10 55688.1 1174.34   1
   1   1 -10 54461.9 1188.84   2
   1   1  -9 1581.25 193.611   2
  -1  -1   9 2140.43 234.410   4
  -1  -1   9 2096.98 217.591   1
  -1  -1   9 2012.72 137.061   3
   1   1  -8 17832.7 597.890   2
  -1  -1   8 16959.4 612.697   4
  -1  -1   8 17046.2 374.360   3
  -1  -1   7 9770.50 266.391   3
  -1  -1   7 9481.66 406.256   1
   1   1  -7 10165.4 421.247   2
  -1  -1   7 9340.45 425.760   4
   1   1  -6 218.269 74.2064   2
   1   1  -6 290.548 81.9138   4
  -1  -1   6 264.055 79.4376   4
   1   1  -6 310.537 79.7012   1
  -1  -1   6 432.617 88.8558   1
  -1  -1   6 423.684 98.2001   2
  -1  -1   6 358.764 49.8792   3
   1   1  -5 459.309 82.2384   1
  -1  -1   5 363.084 74.6230   2
   1   1  -5 469.286 81.3703   2
   1   1  -5 385.058 86.4439   1
   1   1  -5 432.461 86.8208   4
  -1  -1   5 520.565 55.0414   3
  -1  -1   5 336.971 72.0154   4
   1   1  -4 46.9413 38.0296   1
   1   1  -4 249.014 60.8142   2
   1   1  -4 285.411 57.8435   1
   1   1  -4 146.432 28.9927   3
  -1  -1   4 258.983 60.1034   4
  -1  -1   4 296.756 38.2531   3
   1   1  -4 293.696 74.2071   4
  -1  -1   4 169.080 47.3996   2
   1   1  -3 12834.2 233.335   3
   1   1  -3 12288.8 348.106   4
   1   1  -3 12339.0 338.326   1
   1   1  -3 12070.7 298.487   2
  -1  -1   3 12074.3 307.509   2
  -1  -1   3 13177.2 350.366   4
  -1  -1   3 12898.4 231.235   3
   1   1  -3 12016.8 330.832   1
  -1  -1   2 110751. 889.370   4
   1   1  -2 107598. 896.520   4
  -1  -1   2 109759. 911.548   1
   1   1  -1 8035.01 182.264   3
  -1  -1   1 5117.24 178.385   1
  -1  -1   1 9664.39 228.124   4
  -1  -1   1 9092.25 190.106   3
   1   1  -1 3163.24 133.020   4
   1   1  -1 9403.76 163.219   2
   1   1  -1 9094.07 228.274   1
  -1  -1   0 3042.55 113.460   4
  -1  -1   0 1553.73 84.4299   3
   1   1   0 247.824 40.0617   3
   1   1   0 2165.71 105.772   1
   1   1   0-2.07593 12.2398   4
  -1  -1   0 34.7116 22.1472   1
   1   1   1 65601.1 561.297   4
  -1  -1  -1 78497.2 639.958   3
   1   1   1 51733.3 411.221   2
  -1  -1  -1 64213.2 562.779   4
  -1  -1  -1 58542.7 441.731   2
   1   1   1 77044.9 630.734   1
   1   1   2 11708.2 258.192   2
  -1  -1  -2 11036.6 277.372   1
  -1  -1  -2 10919.7 246.361   2
   1   1   2 11357.6 266.576   3
  -1  -1  -2 11531.1 263.530   3
   1   1   2 11247.0 269.972   1
   1   1   2 10845.7 262.122   4
  -1  -1  -2 11129.5 268.039   4
  -1  -1  -4 17973.5 449.938   4
   1   1   4 17769.7 437.408   4
  -1  -1  -4 17960.4 436.233   1
  -1  -1  -4 16910.8 427.207   2
   1   1   4 19197.4 452.497   2
   1   1   4 18086.0 427.359   1
  -1  -1  -4 17864.8 376.869   3
   1   1   4 18828.9 397.608   3
   1   1   5 270.847 61.8435   1
  -1  -1  -5 271.243 65.3462   1
  -1  -1  -5 300.538 75.8757   4
   1   1   5 322.625 63.7108   3
   1   1   5 290.655 73.4883   4
  -1  -1  -5 269.334 55.1808   3
   1   1   5 316.580 71.3521   2
  -1  -1  -5 239.322 56.7980   2
   1   1   6 19573.4 525.741   1
  -1  -1  -6 18168.6 549.792   4
  -1  -1  -6 19304.0 448.401   3
   1   1   6 19543.5 560.030   4
  -1  -1  -6 17817.3 529.133   2
  -1  -1  -6 18787.4 539.023   1
   1   1   6 19071.1 453.732   3
   1   1   6 18883.5 557.656   2
   1   1   7 23308.8 661.687   4
  -1  -1  -7 22775.2 666.302   4
   1   1   7 22162.8 519.990   3
  -1  -1  -7 22026.0 506.040   3
  -1  -1  -7 21433.4 628.261   1
   1   1   7 22539.5 610.351   1
   1   1   8 2456.69 222.396   1
   1   1   8 2644.40 191.498   3
  -1  -1  -8 2483.85 179.750   3
  -1  -1  -8 2521.47 232.465   2
   1   1   8 2724.28 247.834   4
  -1  -1  -9 2995.69 205.299   3
   1   1   9 2698.37 258.982   4
  -1  -1  -9 2764.34 263.901   2
   1   1   9 2757.33 202.892   3
   1   1   9 2678.27 246.609   1
   1   1  10 6367.08 415.378   4
   1   1  10 5189.24 289.113   3
   1   1  10 6134.43 387.744   1
  -1  -1 -10 5859.53 299.829   3
  -1  -1 -10 5521.89 387.652   2
  -1  -1 -11 6455.69 327.134   3
   1   1  11 5921.82 399.812   1
   1   1  11 6411.21 333.532   3
  -1  -1 -11 6662.09 444.258   2
  -1  -1 -12 4213.24 386.371   2
   1   1  12 4448.47 368.075   1
  -1  -1 -12 4504.14 284.715   3
   1   1  12 4999.00 413.549   4
   1   1  13 11328.7 640.789   4
   1   1  13 10638.1 596.689   1
  -1  -1 -13 11020.6 456.606   3
  -1  -1 -13 11560.3 654.006   2
  -1  -1 -14 326.841 98.4800   3
   1   1  14 495.996 176.953   4
   1   1  14 467.348 136.970   1
  -1  -1 -14 749.911 190.685   2
  -1  -1 -15 19922.7 648.673   3
  -1  -1 -15 19750.1 931.170   2
   1   1  15 22064.6 923.525   1
   1   1  15 22437.0 981.721   4
  -1  -1 -16 3956.21 440.389   2
   1   1  16 4801.55 455.495   1
   1   1  16 4733.50 473.380   4
   1   1  17 9829.66 710.922   4
   1   1  17 9660.69 660.286   1
  -1  -1 -17 10564.9 739.343   2
  -1  -1 -18-76.3778 135.977   2
   1   1  18 77.6813 132.238   1
   1   1  18-35.8780 132.428   4
   1   1  19 346.912 205.140   4
  -1  -1 -19 312.602 177.845   2
   1   1  19 319.944 162.180   1
   1   1  20 49.0245 187.343   4
   1   1  20 330.214 185.598   1
  -1  -1 -20 387.262 214.881   2
   1   2 -21 1519.55 365.154   1
   1   2 -20 472.212 215.397   2
   1   2 -20 315.740 203.336   1
  -1  -2  20 901.059 313.320   4
   1   2 -19 3865.92 487.343   2
  -1  -2  19 3512.85 496.538   4
   1   2 -19 4305.10 504.657   1
   1   2 -18 222.315 165.526   1
   1   2 -18 368.371 197.081   2
  -1  -2  18 125.347 163.906   4
  -1  -2  17 410.300 195.762   4
   1   2 -17 31.4733 143.033   2
   1   2 -17 186.737 137.269   1
   1   2 -16 955.513 240.250   2
   1   2 -16 531.979 168.180   1
  -1  -2  16 762.537 207.629   4
  -1  -2  15 379.283 144.431   4
   1   2 -15 515.984 160.360   2
   1   2 -15 234.742 107.490   1
   1   2 -14 2727.76 348.889   2
  -1  -2  14 2980.21 219.480   3
   1   2 -14 2851.10 323.991   1
  -1  -2  14 2284.14 314.040   4
   1   2 -13 977.525 197.910   1
  -1  -2  13 734.048 111.942   3
   1   2 -13 1009.54 205.529   2
   1   2 -12 1643.63 236.729   1
   1   2 -12 2429.22 291.255   2
  -1  -2  12 1604.96 155.175   3
  -1  -2  12 2332.88 298.906   4
  -1  -2  11 1038.58 181.669   4
  -1  -2  11 1120.42 131.802   3
   1   2 -11 1124.12 187.463   2
   1   2 -11 981.154 175.984   1
  -1  -2  10 2657.48 187.212   3
   1   2 -10 2910.48 284.111   2
   1   2 -10 2598.34 262.615   1
   1   2  -9 7488.88 416.610   1
   1   2  -9 7406.04 422.214   2
  -1  -2   9 7359.71 298.578   3
  -1  -2   9 8070.24 455.307   4
  -1  -2   9 6684.32 286.640   3
  -1  -2   8 31332.6 855.785   4
  -1  -2   8 30610.3 579.950   3
  -1  -2   8 31017.4 594.604   3
   1   2  -8 31539.1 819.567   2
  -1  -2   7 2071.62 206.873   4
   1   2  -7 1890.34 189.692   1
   1   2  -7 1875.13 192.463   2
  -1  -2   7 2222.01 149.731   3
  -1  -2   7 2179.41 152.929   3
   1   2  -6 120426. 1399.39   1
   1   2  -6 118687. 1376.78   2
  -1  -2   6 118750. 1451.96   4
  -1  -2   6 120971. 1082.19   3
  -1  -2   6 119458. 1045.33   3
   1   2  -6 116790. 1503.08   4
   1   2  -6 119947. 1374.42   1
  -1  -2   5 10186.5 395.597   4
   1   2  -5 9380.79 286.170   3
   1   2  -5 9346.75 354.068   2
  -1  -2   5 9010.36 276.860   3
  -1  -2   5 9497.53 369.336   2
   1   2  -5 9141.98 390.040   4
   1   2  -5 10377.2 383.723   1
   1   2  -5 9089.27 355.681   1
   1   2  -4 89846.0 1101.98   4
  -1  -2   4 90883.0 1041.45   1
   1   2  -4 88626.6 981.247   2
  -1  -2   4 86866.5 1006.19   2
  -1  -2   4 89140.4 832.055   3
   1   2  -4 92040.2 850.069   3
   1   2  -4 86620.7 1017.08   1
  -1  -2   4 90113.9 1072.07   4
  -1  -2   3 10577.1 331.885   4
   1   2  -3 10674.5 305.732   2
  -1  -2   3 10888.3 282.437   3
   1   2  -3 10693.4 328.237   1
   1   2  -3 9973.34 274.615   3
   1   2  -3 10349.0 341.593   4
  -1  -2   3 11016.2 320.214   2
  -1  -2   3 11411.8 343.457   1
   1   2  -1 22580.9 428.372   1
  -1  -2   1 22680.7 362.150   2
   1   2  -1 24160.2 407.442   3
   1   2  -1 23887.6 359.813   2
  -1  -2   1 23744.6 432.868   1
  -1  -2   1 23558.1 398.077   3
   1   2  -1 22766.6 383.938   4
  -1  -2   1 23384.1 383.283   4
   1   2   0 84090.1 761.940   3
  -1  -2   0 81629.0 632.242   4
  -1  -2   0 82050.5 746.060   3
  -1  -2   0 82227.7 794.374   1
   1   2   0 82800.2 643.119   2
  -1  -2   0 81416.6 661.498   2
   1   2   0 79683.1 632.852   4
   1   2   1 4668.49 185.961   3
   1   2   1 4522.80 165.050   2
   1   2   1 4970.30 198.582   1
  -1  -2  -1 4554.82 181.661   3
  -1  -2  -1 4428.37 191.340   1
  -1  -2  -1 4333.18 164.588   2
   1   2   2 131536. 1013.13   3
  -1  -2  -2 130759. 1109.17   1
   1   2   2 131268. 886.153   4
   1   2   2 131410. 1096.83   1
  -1  -2  -2 134074. 1003.60   3
   1   2   2 128931. 958.714   2
   1   2   3 28112.4 546.340   1
   1   2   3 25142.4 464.510   3
   1   2   3 25973.4 493.888   2
  -1  -2  -3 25888.2 461.915   3
   1   2   3 26544.8 460.159   4
  -1  -2  -3 25940.3 453.778   4
  -1  -2  -3 26072.9 539.915   1
  -1  -2  -3 25728.5 484.746   2
   1   2   4 5228.74 256.913   1
  -1  -2  -4 5315.16 246.655   2
  -1  -2  -4 5475.31 220.213   3
  -1  -2  -4 5225.55 231.756   4
  -1  -2  -4 5026.91 257.947   1
   1   2   4 5916.03 261.321   2
   1   2   4 5147.14 221.589   3
   1   2   4 5225.42 228.961   4
   1   2   5 103556. 1138.44   4
  -1  -2  -5 105541. 1008.93   3
   1   2   5 105151. 1233.90   1
  -1  -2  -5 102816. 1253.75   1
  -1  -2  -5 98190.7 1152.33   2
   1   2   5 105573. 1045.82   3
   1   2   5 101603. 1214.04   2
  -1  -2  -5 108044. 1176.47   4
   1   2   6 25465.4 650.633   1
   1   2   6 27500.4 685.460   2
  -1  -2  -6 25728.0 633.515   4
  -1  -2  -6 24931.4 635.925   2
  -1  -2  -6 24785.1 515.293   3
  -1  -2  -6 25109.6 670.276   1
   1   2   6 25695.8 625.024   4
   1   2   6 25926.7 543.836   3
   1   2   7 468.159 107.965   4
  -1  -2  -7 576.328 103.899   4
   1   2   7 345.444 95.1972   1
  -1  -2  -7 603.521 117.226   2
  -1  -2  -7 560.183 83.9970   3
  -1  -2  -8 3108.58 262.321   2
   1   2   8 2504.91 231.283   4
   1   2   8 2590.95 189.911   3
  -1  -2  -8 2619.19 184.832   3
   1   2   8 2613.76 238.970   1
  -1  -2  -9 132.621 89.7197   2
   1   2   9 3.49945 53.5259   1
   1   2   9 83.2311 81.7724   4
   1   2   9 108.436 51.5174   3
  -1  -2  -9 85.6577 55.0342   3
   1   2  10 421.756 110.334   1
  -1  -2 -10 380.684 75.3207   3
   1   2  10 662.664 107.513   3
  -1  -2 -10 312.104 102.035   2
   1   2  10 678.051 155.684   4
  -1  -2 -11 2673.90 293.996   2
   1   2  11 2839.91 292.416   1
   1   2  11 2326.99 202.591   3
   1   2  11 2382.71 279.806   4
  -1  -2 -11 2521.64 202.109   3
   1   2  12 608.487 148.842   1
   1   2  12 848.308 187.269   4
  -1  -2 -12 648.413 112.003   3
  -1  -2 -12 592.285 149.890   2
   1   2  13 818.755 187.358   1
   1   2  13 735.258 163.061   4
  -1  -2 -13 361.034 147.343   2
  -1  -2 -13 654.361 120.286   3
  -1  -2 -14 24385.9 690.157   3
  -1  -2 -14 22534.4 956.157   2
   1   2  14 22121.4 923.921   4
  -1  -2 -15 3896.58 425.314   2
  -1  -2 -15 3159.93 256.464   3
   1   2  15 4083.51 420.075   1
   1   2  15 3871.26 414.664   4
   1   2  16 4940.01 491.343   4
  -1  -2 -16 4505.33 476.959   2
   1   2  16 4940.58 473.333   1
   1   2  17 8687.88 644.724   1
   1   2  17 8174.83 647.174   4
  -1  -2 -17 8221.46 662.511   2
  -1  -2 -18 644.548 241.494   2
   1   2  18 493.875 188.324   1
   1   2  18 518.110 186.041   4
   1   2  19 2885.22 432.383   4
   1   2  19 2463.42 376.984   1
  -1  -2 -19 2829.33 439.632   2
  -1  -2 -20 118.413 173.167   2
   1   2  20-47.4593 119.533   1
   1   2  20 107.109 144.850   4
   1   2  21 3929.05 517.614   1
   1   3 -21 1367.29 329.980   1
   1   3 -20 2187.61 400.396   1
   1   3 -19 6412.52 604.490   1
   1   3 -19 6495.85 636.836   2
  -1  -3  19 6161.77 635.269   4
   1   3 -18 8285.65 691.788   2
  -1  -3  18 9679.74 776.879   4
   1   3 -18 8502.90 680.974   1
  -1  -3  17 3550.20 461.600   4
   1   3 -17 3511.63 456.726   2
   1   3 -17 3581.42 425.228   1
  -1  -3  16 1996.26 355.676   4
   1   3 -16 1678.19 302.805   2
   1   3 -16 1800.62 301.276   1
  -1  -3  15 842.752 235.705   4
   1   3 -15 986.880 207.076   1
   1   3 -15 1170.21 236.871   2
   1   3 -14 1093.62 229.095   2
   1   3 -14 1122.53 218.020   1
  -1  -3  14 1158.44 240.646   4
  -1  -3  14 964.102 141.992   3
  -1  -3  13 9700.51 426.793   3
   1   3 -13 10360.0 597.764   1
  -1  -3  13 10746.2 662.362   4
   1   3 -13 9115.87 587.951   2
  -1  -3  12 2285.29 310.626   4
   1   3 -12 2499.69 278.681   1
   1   3 -12 2598.22 299.089   2
  -1  -3  12 3161.47 237.900   3
   1   3 -11 19623.3 772.524   2
  -1  -3  11 17191.9 551.291   3
  -1  -3  11 18489.8 555.116   3
   1   3 -11 18452.8 725.386   1
  -1  -3  10 4.33709 43.5518   3
   1   3 -10-1.26142 55.4658   2
  -1  -3  10 71.2516 52.1861   3
   1   3 -10 55.2963 79.5960   1
  -1  -3   9 29596.3 680.895   3
   1   3  -9 29491.3 831.192   1
  -1  -3   9 28428.5 653.480   3
  -1  -3   9 30219.4 902.513   4
   1   3  -8 30377.4 798.314   1
  -1  -3   8 30744.7 678.218   3
  -1  -3   8 32598.3 889.189   4
  -1  -3   8 30880.7 657.712   3
   1   3  -8 30447.2 817.559   2
  -1  -3   7 33158.9 681.838   3
   1   3  -7 31415.3 765.015   1
  -1  -3   7 32269.1 837.870   4
   1   3  -7 32939.7 791.882   2
  -1  -3   7 33049.4 657.200   3
   1   3  -6 13841.3 483.740   1
  -1  -3   6 15078.1 430.186   3
   1   3  -6 15530.9 507.314   1
   1   3  -6 14478.0 428.674   3
   1   3  -6 15502.1 515.700   2
  -1  -3   6 12940.0 501.731   4
  -1  -3   5 127835. 1390.39   1
   1   3  -5 129476. 1234.77   3
   1   3  -5 124925. 1344.25   1
  -1  -3   5 126301. 1210.45   3
  -1  -3   5 124685. 1432.08   4
   1   3  -5 124231. 1498.00   4
  -1  -3   5 127075. 1419.26   2
   1   3  -4 17174.7 466.811   2
  -1  -3   4 18429.6 505.523   4
   1   3  -4 16977.7 504.841   4
  -1  -3   4 17434.1 481.826   1
   1   3  -4 17684.9 446.777   3
  -1  -3   4 17190.9 436.088   3
   1   3  -4 18092.1 479.735   1
  -1  -3   4 18638.8 503.792   2
   1   3  -3 70762.3 887.353   2
   1   3  -3 71903.7 876.715   3
  -1  -3   3 72425.5 908.362   4
   1   3  -3 68122.3 890.201   1
  -1  -3   3 71883.1 921.693   1
  -1  -3   3 71577.0 905.457   2
   1   3  -3 72038.3 935.556   4
  -1  -3   3 69863.8 857.337   3
  -1  -3   2 96322.1 931.109   4
   1   3  -2 93539.8 938.435   2
   1   3  -2 92992.0 955.145   4
  -1  -3   2 93040.2 960.215   3
  -1  -3   2 97162.6 1020.87   1
  -1  -3   2 92336.0 949.006   2
   1   3  -2 95478.4 985.151   3
   1   3  -2 95374.0 1020.53   1
  -1  -3   1 10536.5 276.459   4
   1   3  -1 10791.0 304.395   2
   1   3  -1 10940.5 288.077   4
  -1  -3   1 11140.0 339.742   1
  -1  -3   1 10626.6 303.267   2
  -1  -3   1 10395.8 318.396   3
   1   3  -1 11072.9 334.123   3
   1   3  -1 10289.0 326.840   1
  -1  -3   0 38644.8 634.117   1
   1   3   0 37195.7 612.525   1
  -1  -3   0 37341.6 457.983   4
   1   3   0 37564.4 555.988   2
   1   3   0 39206.5 622.392   3
   1   3   0 35165.2 461.003   4
  -1  -3   0 35556.9 552.963   2
  -1  -3   0 35489.4 588.398   3
   1   3   1 15974.5 374.205   2
   1   3   1 15442.1 393.713   3
  -1  -3  -1 14643.2 403.270   1
  -1  -3  -1 14804.5 269.125   4
  -1  -3  -1 15141.7 387.022   3
  -1  -3  -1 14732.6 365.208   2
   1   3   1 14924.1 401.788   1
  -1  -3  -2 557.670 82.1954   3
   1   3   2 437.936 77.2172   1
   1   3   2 457.233 56.0300   4
   1   3   2 456.984 75.3203   3
  -1  -3  -2 487.884 72.1256   2
  -1  -3  -2 267.765 68.1703   1
  -1  -3  -2 384.777 70.8892   2
   1   3   3 4984.79 233.398   3
  -1  -3  -3 4914.53 247.252   2
  -1  -3  -3 5016.55 226.887   3
  -1  -3  -3 5261.70 194.953   4
   1   3   3 5028.60 259.711   1
  -1  -3  -3 4945.39 233.154   2
  -1  -3  -3 5054.27 268.652   1
   1   3   3 4979.05 192.401   4
  -1  -3  -4 3086.32 201.969   2
   1   3   4 3204.60 209.104   2
  -1  -3  -4 2806.54 160.301   4
   1   3   4 2861.01 165.476   4
  -1  -3  -4 3195.82 188.248   3
   1   3   4 3248.05 192.095   3
  -1  -3  -4 2689.10 210.272   1
   1   3   4 2670.80 201.896   1
  -1  -3  -5 29430.3 665.940   2
   1   3   5 30343.9 595.866   4
  -1  -3  -5 29487.1 728.521   1
  -1  -3  -5 30600.0 606.795   4
  -1  -3  -5 31437.3 595.434   3
   1   3   5 32299.9 618.745   3
   1   3   5 32871.7 718.230   2
   1   3   5 30588.1 722.364   1
  -1  -3  -6 12797.8 474.735   2
   1   3   6 13841.1 512.755   1
   1   3   6 12575.1 425.772   4
   1   3   6 14048.9 422.742   3
  -1  -3  -6 12777.6 436.123   4
  -1  -3  -6 12336.8 382.865   3
   1   3   7 2891.63 224.412   4
   1   3   7 2725.99 194.163   3
   1   3   7 2623.57 235.510   1
  -1  -3  -7 2746.11 220.326   4
  -1  -3  -7 2595.71 186.465   3
  -1  -3  -7 2381.85 218.157   2
  -1  -3  -8 125.588 67.0733   2
   1   3   8 112.905 49.7991   3
   1   3   8 194.834 65.8718   4
   1   3   8 173.665 80.0394   1
  -1  -3  -8 27.7097 37.9809   3
   1   3   9 1264.42 151.267   3
   1   3   9 1064.44 162.847   4
   1   3   9 628.266 138.515   1
  -1  -3  -9 1173.09 133.601   3
  -1  -3  -9 1128.45 183.907   2
   1   3  10 3258.98 303.398   1
  -1  -3 -10 2749.80 280.390   2
   1   3  10 2743.44 216.947   3
  -1  -3 -10 2644.69 202.493   3
   1   3  10 2897.23 284.093   4
   1   3  11 4693.51 367.874   4
  -1  -3 -11 5383.79 417.842   2
   1   3  11 5214.57 402.762   1
  -1  -3 -11 4008.03 259.043   3
  -1  -3 -12 7941.85 514.321   2
  -1  -3 -12 7305.17 355.894   3
   1   3  12 7880.82 500.638   4
   1   3  12 7725.18 511.833   1
   1   3  13 8108.05 531.070   4
  -1  -3 -13 8703.38 403.377   3
  -1  -3 -13 8157.43 554.209   2
   1   3  13 8756.09 573.756   1
   1   3  14 17331.8 809.898   4
  -1  -3 -14 18063.0 857.286   2
  -1  -3 -14 18566.8 599.098   3
   1   3  14 20163.0 894.428   1
   1   3  15 201.826 127.799   1
   1   3  15 356.826 149.776   4
  -1  -3 -15 148.536 106.084   2
  -1  -3 -16 4920.82 501.071   2
   1   3  16 3684.35 436.506   1
   1   3  16 5214.81 491.172   4
   1   3  17 404.924 175.049   1
   1   3  17 10.5284 131.665   4
  -1  -3 -17 328.632 189.301   2
   1   3  18 4105.33 475.833   4
   1   3  18 4145.44 475.215   1
  -1  -3 -18 4269.40 508.389   2
   1   3  19 535.345 237.872   1
  -1  -3 -19 493.701 262.865   2
   1   3  19 353.137 194.329   4
   1   3  20 260.488 190.176   4
   1   3  20 61.1789 151.539   1
   1   3  21 144.915 202.694   4
   1   4 -20 3981.55 501.320   1
  -1  -4  19 2315.93 424.011   4
   1   4 -19 1954.83 366.380   1
   1   4 -19 1953.32 378.763   2
   1   4 -18 1747.10 322.181   1
  -1  -4  18 1605.61 350.823   4
   1   4 -18 1901.54 344.918   2
   1   4 -17 4945.78 498.516   1
  -1  -4  17 4976.91 551.865   4
   1   4 -17 5549.38 558.984   2
  -1  -4  16 90.0895 139.231   4
   1   4 -16 54.7232 122.526   2
   1   4 -16 116.572 136.332   1
   1   4 -15 107.367 117.503   1
   1   4 -15 238.700 153.841   2
  -1  -4  15 137.950 126.645   4
  -1  -4  15 109.715 96.8102   3
  -1  -4  14 765.422 211.099   4
  -1  -4  14 450.812 122.528   3
   1   4 -14 670.680 200.664   2
   1   4 -14 518.964 160.423   1
   1   4 -13-26.0040 89.8364   2
  -1  -4  13 267.217 95.1478   3
  -1  -4  13 230.009 143.458   4
   1   4 -13 143.220 101.107   1
   1   4 -12 1347.88 214.448   1
   1   4 -12 1200.72 215.587   2
  -1  -4  12 1417.54 241.891   4
  -1  -4  12 1336.03 175.462   3
   1   4 -11 5801.42 412.086   1
  -1  -4  11 5296.50 329.926   3
  -1  -4  11 5382.48 440.195   4
   1   4 -11 5098.56 407.197   2
   1   4 -10 4158.86 333.676   1
   1   4 -10 4768.68 373.938   2
  -1  -4  10 4068.11 280.096   3
  -1  -4  10 4266.93 376.568   4
  -1  -4   9 206.249 81.6902   4
   1   4  -9 255.230 95.2513   1
   1   4  -9 476.073 114.170   2
  -1  -4   9 414.152 95.1016   3
  -1  -4   8 24773.5 675.112   3
  -1  -4   8 24398.3 789.192   4
  -1  -4   8 23706.6 645.520   3
   1   4  -8 24787.9 725.457   1
  -1  -4   7 366.151 83.7363   3
   1   4  -7 561.478 113.296   1
  -1  -4   7 649.023 136.304   4
  -1  -4   7 657.135 114.482   3
   1   4  -7 782.165 143.562   2
  -1  -4   6 346.211 89.0527   3
   1   4  -6 149.905 55.2073   1
   1   4  -6 328.567 86.0206   3
   1   4  -6 314.956 87.3027   2
  -1  -4   6 254.140 83.8796   4
  -1  -4   6 182.004 81.2312   1
   1   4  -5 98773.9 1374.01   4
  -1  -4   5 98443.6 1314.13   4
  -1  -4   5 98239.1 1269.07   1
   1   4  -5 101313. 1240.31   3
   1   4  -5 97879.3 1244.23   1
  -1  -4   5 101134. 1355.84   2
  -1  -4   5 100643. 1223.50   3
   1   4  -5 103125. 1314.91   2
  -1  -4   4 10243.6 403.090   2
   1   4  -4 10387.5 395.687   3
  -1  -4   4 9865.84 389.191   1
  -1  -4   4 9628.03 380.509   4
  -1  -4   4 10022.9 379.374   3
   1   4  -4 9882.18 404.407   4
   1   4  -4 9873.97 390.595   2
   1   4  -4 11096.9 404.394   1
   1   4  -3 69836.5 967.758   2
   1   4  -3 73193.5 996.526   4
   1   4  -3 72016.8 994.841   1
  -1  -4   3 70649.3 983.790   3
  -1  -4   3 72496.1 945.489   4
   1   4  -3 72698.3 1016.08   3
  -1  -4   3 73370.5 1013.08   2
  -1  -4   3 72391.6 1000.77   1
  -1  -4   2 8339.59 333.113   1
  -1  -4   2 8626.99 337.012   3
  -1  -4   2 7931.30 324.122   2
   1   4  -2 8834.21 328.323   2
   1   4  -2 9075.18 352.295   3
   1   4  -2 8284.62 329.784   1
   1   4  -2 8577.44 308.189   4
  -1  -4   2 8622.70 293.781   4
  -1  -4   1 2336.72 169.848   2
   1   4  -1 2628.78 155.404   4
  -1  -4   1 2810.27 192.407   3
   1   4  -1 2635.53 178.440   2
   1   4  -1 2990.09 199.438   3
  -1  -4   1 2908.98 198.582   1
   1   4  -1 2709.44 187.574   1
  -1  -4   1 2668.26 148.514   4
  -1  -4   0 1419.52 136.748   3
  -1  -4   0 1194.22 120.718   2
   1   4   0 1221.78 128.235   1
  -1  -4   0 1642.58 151.479   1
   1   4   0 1099.76 124.839   3
   1   4   0 1201.74 120.844   2
  -1  -4   0 1238.66 89.9159   4
  -1  -4  -1 25218.9 368.981   4
  -1  -4  -1 25628.4 595.392   1
  -1  -4  -1 25395.0 562.295   3
   1   4   1 24527.9 538.551   2
   1   4   1 24476.2 579.086   1
  -1  -4  -1 25090.8 557.560   2
   1   4   2 2995.26 202.576   3
  -1  -4  -2 2537.28 187.132   2
   1   4   2 2558.49 182.017   2
   1   4   2 2569.42 122.567   4
  -1  -4  -2 2640.01 201.868   1
  -1  -4  -2 2762.39 186.889   3
   1   4   2 2594.68 196.182   1
  -1  -4  -3 26914.5 578.132   3
   1   4   3 28395.1 619.016   3
   1   4   3 27302.0 437.703   4
  -1  -4  -3 29129.9 702.066   1
  -1  -4  -3 25880.1 580.527   2
   1   4   3 26613.5 651.103   1
  -1  -4  -3 26496.2 628.413   2
  -1  -4  -4 28923.0 608.871   3
  -1  -4  -4 27977.5 725.676   1
  -1  -4  -4 28348.8 650.089   2
   1   4   4 28262.0 499.365   4
   1   4   4 27691.7 615.534   3
   1   4   4 30011.4 725.213   1
  -1  -4  -4 28255.5 488.998   4
  -1  -4  -4 27629.5 688.185   2
   1   4   5 27383.2 551.391   4
  -1  -4  -5 27615.7 540.519   4
  -1  -4  -5 27788.9 604.820   3
  -1  -4  -5 26954.6 674.317   2
   1   4   5 29611.2 754.942   1
   1   4   5 28598.9 640.972   3
  -1  -4  -6 132568. 1590.26   2
   1   4   6 133761. 1340.09   4
   1   4   6 132109. 1681.71   1
   1   4   6 133807. 1413.19   3
  -1  -4  -6 136170. 1375.38   3
  -1  -4  -7 459.775 93.0830   4
  -1  -4  -7 496.454 119.171   2
   1   4   7 376.995 85.4138   3
  -1  -4  -7 427.131 86.4455   3
   1   4   7 684.701 111.341   4
   1   4   7 348.707 94.3013   1
   1   4   8 34216.4 746.885   3
  -1  -4  -8 33404.4 798.816   4
   1   4   8 35822.6 836.322   4
   1   4   8 36287.0 960.543   1
  -1  -4  -8 36159.6 917.233   2
  -1  -4  -8 35278.7 727.460   3
   1   4   9 91.9306 71.4167   1
  -1  -4  -9 80.3570 48.4211   3
   1   4   9 71.8676 66.9321   4
   1   4   9 53.0612 55.4115   3
  -1  -4  -9-36.2843 74.5096   2
   1   4  10 4378.69 365.812   1
   1   4  10 4964.37 357.006   4
  -1  -4 -10 4770.35 377.719   2
  -1  -4 -10 4848.04 283.262   3
   1   4  11 19.1667 69.4730   4
  -1  -4 -11-10.3198 90.1616   2
   1   4  11 132.235 108.883   1
  -1  -4 -11 27.0184 44.6261   3
   1   4  12 3275.83 344.283   1
  -1  -4 -12 3046.49 239.678   3
   1   4  12 2874.34 301.826   4
  -1  -4 -12 2928.20 325.662   2
  -1  -4 -13 962.827 203.431   2
   1   4  13 1213.08 205.975   4
  -1  -4 -13 926.471 139.447   3
   1   4  13 836.501 189.358   1
  -1  -4 -14 1328.85 170.077   3
   1   4  14 1211.34 245.090   1
  -1  -4 -14 1562.38 270.062   2
   1   4  14 1558.10 256.218   4
  -1  -4 -15 439.101 174.250   2
   1   4  15 590.267 183.137   4
   1   4  15 408.168 153.996   1
   1   4  16 357.957 143.927   4
  -1  -4 -16 665.367 222.984   2
   1   4  16 383.494 166.487   1
   1   4  17 1261.49 256.750   4
  -1  -4 -17 1107.30 278.233   2
   1   4  18 2048.55 367.377   1
   1   4  18 2460.37 380.619   4
  -1  -4 -19 35.3158 168.583   2
   1   4  19 78.6014 135.426   4
   1   4  19 75.5901 153.281   1
   1   4  20 5962.36 625.695   4
   1   4  20 5215.12 586.304   1
   1   4  21 928.365 308.783   4
   1   5 -19 2865.04 453.806   2
  -1  -5  19 2326.57 435.015   4
   1   5 -19 2416.25 379.066   1
  -1  -5  18 533.642 221.857   4
   1   5 -18 90.7676 157.895   1
   1   5 -18 710.876 254.751   2
   1   5 -17 15201.5 852.752   1
   1   5 -17 15042.3 912.855   2
  -1  -5  17 15562.3 972.845   4
   1   5 -16 2713.67 384.711   2
  -1  -5  16 3562.89 448.435   4
   1   5 -15 5931.16 534.282   2
  -1  -5  15 4803.72 361.377   3
   1   5 -15 5173.54 456.239   1
  -1  -5  15 6182.26 592.492   4
   1   5 -14 1708.41 279.949   2
  -1  -5  14 1604.10 293.679   4
  -1  -5  14 1862.58 233.399   3
   1   5 -14 1999.39 280.092   1
   1   5 -13 2944.09 329.068   1
  -1  -5  13 3024.86 278.703   3
  -1  -5  13 2659.86 348.881   4
   1   5 -13 3276.45 362.241   2
  -1  -5  12 6468.31 509.074   4
   1   5 -12 7952.64 543.768   2
  -1  -5  12 7326.44 421.396   3
   1   5 -12 7770.37 501.623   1
  -1  -5  11 6283.04 385.336   3
  -1  -5  11 6942.33 516.819   4
   1   5 -11 6442.73 445.252   1
   1   5 -11 6648.37 471.608   2
   1   5 -10 6662.87 454.172   2
   1   5 -10 6548.06 426.241   1
  -1  -5  10 6587.78 388.927   3
  -1  -5  10 7546.58 501.569   4
  -1  -5   9-35.6868 72.9831   3
  -1  -5   9 58.8737 71.0461   4
   1   5  -9 130.543 92.9599   2
   1   5  -9 9.76192 61.3403   1
   1   5  -8 24028.1 785.856   2
   1   5  -8 24304.8 735.136   1
  -1  -5   8 24287.1 706.168   3
  -1  -5   8 25450.5 834.743   4
   1   5  -7 12956.1 517.985   1
   1   5  -7 13107.8 560.083   2
  -1  -5   7 13756.8 582.703   4
  -1  -5   7 12291.6 490.793   3
  -1  -5   6 4897.87 308.098   3
   1   5  -6 4719.41 300.541   1
  -1  -5   6 4315.30 303.328   4
   1   5  -5 89.9718 47.7055   1
  -1  -5   5 84.2823 53.9253   4
  -1  -5   5 133.247 66.6527   1
   1   5  -5 269.211 77.4490   2
  -1  -5   5 143.982 64.8490   3
  -1  -5   4 78626.2 1128.55   4
  -1  -5   4 81881.4 1173.70   1
   1   5  -4 80174.2 1192.35   4
   1   5  -4 81428.5 1198.12   2
   1   5  -4 82168.2 1171.60   1
  -1  -5   4 79373.7 1180.79   3
  -1  -5   3 11581.6 430.917   1
   1   5  -3 13194.2 464.060   2
  -1  -5   3 12229.2 458.466   2
   1   5  -3 12100.0 441.371   1
  -1  -5   3 12606.0 413.033   4
   1   5  -3 12255.3 431.563   4
   1   5  -3 13212.4 482.451   3
  -1  -5   3 12130.3 453.582   3
   1   5  -2 42954.4 737.006   4
  -1  -5   2 42073.1 821.541   1
   1   5  -2 44233.0 868.123   3
  -1  -5   2 43248.0 691.916   4
   1   5  -2 45627.0 834.339   2
  -1  -5   2 44050.1 842.266   3
   1   5  -2 41384.8 802.445   1
  -1  -5   2 42415.5 836.133   2
  -1  -5   1 85606.0 1169.84   3
   1   5  -1 88243.3 948.160   4
  -1  -5   1 88530.9 902.274   4
   1   5  -1 91257.3 1160.13   2
   1   5  -1 88243.3 1218.75   3
  -1  -5   1 89184.4 1193.06   1
   1   5  -1 87722.7 1153.31   1
  -1  -5   1 86241.5 1151.94   2
  -1  -5   0 14060.0 465.644   3
  -1  -5   0 15022.7 478.414   2
  -1  -5   0 14834.9 325.101   4
   1   5   0 15765.3 494.391   1
  -1  -5   0 15299.0 499.140   1
   1   5   0 13722.5 447.295   2
  -1  -5  -1 5616.29 181.903   4
  -1  -5  -1 6244.39 313.402   2
  -1  -5  -1 6160.70 325.500   1
   1   5   1 5683.87 309.751   1
   1   5   1 6181.09 322.758   3
  -1  -5  -1 5769.21 298.167   3
   1   5   1 6094.38 304.780   2
  -1  -5  -2 43.3218 46.8789   3
   1   5   2 30.8486 22.6735   4
   1   5   2 66.4551 50.6240   1
   1   5   2 1.66189 57.9454   3
  -1  -5  -2 3.62252 44.8684   1
  -1  -5  -2 108.584 59.2389   2
   1   5   2 132.606 52.7532   2
   1   5   3 39269.5 861.108   1
  -1  -5  -3 40593.3 781.016   3
   1   5   3 41040.8 820.108   3
  -1  -5  -3 41474.0 808.230   2
   1   5   3 40297.8 517.584   4
   1   5   4 7603.70 358.874   3
  -1  -5  -4 7643.56 361.320   2
   1   5   4 7791.47 255.290   4
   1   5   4 7834.38 399.509   1
  -1  -5  -4 8091.30 349.642   3
  -1  -5  -5 27858.0 731.430   2
   1   5   5 29972.5 716.461   3
  -1  -5  -5 28188.4 659.320   3
  -1  -5  -5 29346.5 528.390   4
   1   5   5 27647.4 536.570   4
   1   5   6 9693.63 413.774   3
   1   5   6 10354.8 500.074   1
  -1  -5  -6 9534.00 338.999   4
   1   5   6 10279.9 361.950   4
  -1  -5  -6 9566.01 394.160   3
  -1  -5  -6 9993.66 467.127   2
  -1  -5  -7 19409.6 528.349   4
   1   5   7 18534.9 532.789   4
  -1  -5  -7 17354.1 531.799   3
   1   5   7 19948.6 722.637   1
  -1  -5  -7 19144.7 669.217   2
  -1  -5  -8 721.057 119.182   3
   1   5   8 722.856 121.989   4
  -1  -5  -8 878.901 166.433   2
   1   5   8 524.557 126.074   1
  -1  -5  -8 752.345 124.972   4
   1   5   9 2211.26 221.100   4
   1   5   9 2502.04 283.090   1
  -1  -5  -9 2225.17 198.850   3
  -1  -5  -9 2204.47 253.837   2
  -1  -5 -10 115.434 75.1428   2
   1   5  10 18.9458 58.1997   4
  -1  -5 -10 15.3722 39.1569   3
   1   5  10 33.7013 59.3098   1
   1   5  11 16502.3 760.080   1
  -1  -5 -11 14894.8 529.632   3
   1   5  11 14927.7 624.304   4
  -1  -5 -11 15017.8 707.258   2
  -1  -5 -12 25.0988 125.159   2
   1   5  12 97.8715 91.2258   4
  -1  -5 -12 218.725 80.1603   3
   1   5  12-62.1015 81.9645   1
   1   5  13 2926.25 361.581   1
   1   5  13 3178.33 324.645   4
  -1  -5 -13 2575.48 329.567   2
  -1  -5 -13 2737.92 238.757   3
  -1  -5 -14 5285.80 484.447   2
   1   5  14 4706.33 462.924   1
   1   5  14 4424.65 400.034   4
  -1  -5 -14 5168.31 332.679   3
   1   5  15 7147.28 532.776   4
  -1  -5 -15 7398.67 590.083   2
   1   5  15 6672.39 570.652   1
  -1  -5 -16 811.852 222.582   2
   1   5  16 1433.55 274.272   4
   1   5  16 1038.81 240.872   1
   1   5  17 155.748 151.900   4
   1   5  17 51.4849 100.231   1
  -1  -5 -18 389.670 240.313   2
   1   5  18 468.745 192.153   1
   1   5  18 192.121 160.227   4
   1   5  19 3400.88 445.177   4
  -1  -5 -19 3269.04 475.683   2
   1   5  19 3381.80 482.418   1
   1   5  20 312.764 180.561   1
   1   5  20 305.599 204.796   4
  -1  -6  18 120.160 155.001   4
   1   6 -18 305.403 194.424   1
   1   6 -18-38.1650 150.975   2
   1   6 -17 753.668 214.912   1
   1   6 -17 364.151 181.039   2
  -1  -6  17 726.544 231.807   4
   1   6 -16 3340.07 390.430   1
   1   6 -16 3291.12 426.812   2
  -1  -6  16 2889.77 416.297   4
  -1  -6  15 4625.47 504.204   4
   1   6 -15 4622.04 442.531   1
   1   6 -15 4251.51 464.794   2
  -1  -6  15 3884.47 356.544   3
   1   6 -14 2696.96 325.473   1
   1   6 -14 2636.15 353.369   2
  -1  -6  14 2037.87 327.545   4
  -1  -6  14 2244.01 273.503   3
   1   6 -13 3002.62 362.631   2
  -1  -6  13 2421.54 340.598   4
  -1  -6  13 2515.02 279.916   3
   1   6 -13 2591.06 311.430   1
   1   6 -12 15952.1 721.545   1
   1   6 -12 15563.8 780.403   2
  -1  -6  12 16986.1 689.020   3
   1   6 -11 102.944 96.8560   1
  -1  -6  11 217.833 131.572   4
   1   6 -11 224.509 116.538   2
  -1  -6  11 16.9138 66.1693   3
  -1  -6  10 6725.92 481.655   4
   1   6 -10 6157.65 418.055   1
  -1  -6  10 6312.16 406.867   3
   1   6 -10 5803.64 443.468   2
   1   6  -9 1401.18 197.319   1
  -1  -6   9 1097.09 180.168   3
   1   6  -9 1304.03 210.511   2
  -1  -6   9 1044.87 189.767   4
   1   6  -8 366.525 110.632   1
  -1  -6   8 262.739 100.531   3
   1   6  -8 451.716 148.195   2
  -1  -6   8 241.645 113.579   4
  -1  -6   7 219.475 101.478   4
   1   6  -7 303.081 99.0182   1
   1   6  -7 621.087 140.719   2
  -1  -6   7 599.583 121.862   3
   1   6  -6 6889.76 389.497   1
  -1  -6   6 7040.91 398.849   4
  -1  -6   6 5813.08 365.549   3
   1   6  -6 6530.60 396.476   2
   1   6  -5 6590.89 364.366   1
  -1  -6   5 8680.65 443.374   3
   1   6  -5 8312.65 432.750   2
  -1  -6   5 7158.67 379.261   4
  -1  -6   4 10441.0 467.432   3
  -1  -6   4 10769.9 427.340   4
   1   6  -4 9353.28 425.903   1
  -1  -6   3 822.289 115.369   4
   1   6  -3 606.951 117.271   2
  -1  -6   3 906.864 144.126   3
   1   6  -3 714.270 115.975   4
  -1  -6   3 841.017 131.963   1
   1   6  -3 683.222 119.950   1
  -1  -6   2 34.1222 75.8533   3
   1   6  -2 93.0912 48.3646   2
  -1  -6   2 72.4607 43.8512   4
   1   6  -2 106.209 54.5112   1
  -1  -6   2 24.2617 44.0639   1
   1   6  -2 48.6308 43.6818   4
   1   6  -1 651.679 114.750   1
   1   6  -1 919.695 104.732   4
  -1  -6   1 694.278 120.785   3
  -1  -6   1 836.190 92.0328   4
  -1  -6   1 633.097 118.257   1
   1   6  -1 667.618 121.462   2
  -1  -6   0 1338.08 104.113   4
  -1  -6   0 1348.23 165.326   1
   1   6   0 1372.84 155.430   2
  -1  -6   0 1532.92 173.605   3
   1   6   0 1527.39 171.713   1
  -1  -6  -1 9984.78 254.538   4
   1   6   1 8982.60 406.575   2
  -1  -6  -1 8520.84 395.345   3
   1   6   1 9288.05 430.422   1
   1   6   2 96.5286 32.3981   4
   1   6   2 113.633 55.6573   2
  -1  -6  -2 0.82956 41.7545   3
   1   6   2 19.6345 47.0572   1
   1   6   2 19.9596 20.6489   4
   1   6   3 332.750 92.9421   1
  -1  -6  -3 475.621 105.959   3
   1   6   3 256.016 43.2733   4
   1   6   3 365.759 51.4256   4
   1   6   3 208.086 76.4831   2
  -1  -6  -4 76209.9 1227.60   2
   1   6   4 74297.5 747.578   4
   1   6   4 74138.4 706.032   4
  -1  -6  -4 75395.0 1163.12   3
   1   6   4 75013.9 1314.56   1
   1   6   5 19316.2 692.740   1
  -1  -6  -5 20130.0 658.376   2
   1   6   5 19350.0 424.392   4
  -1  -6  -5 19148.6 592.721   3
   1   6   6 21559.1 761.386   1
  -1  -6  -6 21019.8 481.400   4
  -1  -6  -6 22376.8 725.280   2
   1   6   6 21631.5 499.668   4
  -1  -6  -6 21259.0 630.390   3
   1   6   7 20916.1 781.500   1
  -1  -6  -7 21272.7 739.275   2
   1   6   7 21643.7 558.268   4
  -1  -6  -7 21910.1 640.841   3
  -1  -6  -7 20323.5 527.616   4
  -1  -6  -8 2440.90 200.250   4
  -1  -6  -8 2514.34 276.292   2
   1   6   8 3305.08 324.338   1
   1   6   8 2934.15 229.544   4
  -1  -6  -8 3036.42 242.721   3
   1   6   9 1216.57 210.063   1
   1   6   9 1042.87 146.997   4
  -1  -6  -9 1085.71 149.743   3
  -1  -6  -9 1451.56 221.332   2
   1   6  10 8067.25 542.828   1
   1   6  10 7670.35 412.911   4
  -1  -6 -10 7920.62 510.451   2
  -1  -6 -10 7858.95 399.306   3
  -1  -6 -11 4759.47 412.820   2
  -1  -6 -11 5049.86 327.250   3
   1   6  11 4528.49 340.701   4
   1   6  11 4024.83 400.401   1
   1   6  12 1396.20 251.484   1
  -1  -6 -12 1029.34 153.703   3
  -1  -6 -12 1230.92 226.305   2
   1   6  12 1039.94 181.470   4
   1   6  13 1423.82 214.172   4
  -1  -6 -13 1414.36 185.030   3
  -1  -6 -13 1627.87 272.059   2
   1   6  13 1435.67 268.395   1
  -1  -6 -14 9079.52 451.957   3
  -1  -6 -14 8510.77 636.904   2
   1   6  14 8840.87 550.183   4
  -1  -6 -15 7954.26 629.462   2
   1   6  15 7319.41 533.174   4
   1   6  15 6647.85 585.900   1
  -1  -6 -16 5568.25 550.845   2
   1   6  16 4640.71 433.487   4
   1   6  16 5376.93 554.000   1
   1   6  17 616.133 207.055   4
  -1  -6 -17 611.551 209.441   2
   1   6  17 378.543 196.493   1
   1   6  18 626.293 221.967   4
  -1  -6 -18 465.300 179.507   2
   1   6  18 519.089 209.039   1
  -1  -6 -19 229.830 175.328   2
   1   6  19 302.327 199.701   1
  -1  -7  18 281.573 220.669   4
   1   7 -18 427.342 234.408   2
  -1  -7  17 329.110 202.775   4
   1   7 -17 391.840 192.863   1
   1   7 -17 363.304 199.468   2
   1   7 -16 79.8001 132.743   1
  -1  -7  16 418.385 198.256   4
  -1  -7  15 6449.39 595.653   4
   1   7 -15 5661.85 550.219   2
   1   7 -15 4431.01 432.876   1
  -1  -7  15 6069.45 461.148   3
  -1  -7  14 2996.92 394.890   4
  -1  -7  14 2372.29 295.285   3
   1   7 -14 2631.61 327.814   1
   1   7 -14 1857.69 317.739   2
   1   7 -13 13812.9 714.581   1
  -1  -7  13 16204.4 874.482   4
   1   7 -13 14412.0 809.361   2
  -1  -7  13 14396.2 693.304   3
   1   7 -12 7217.86 555.308   2
  -1  -7  12 7243.33 487.302   3
  -1  -7  12 6348.35 524.425   4
   1   7 -12 6952.30 486.261   1
  -1  -7  11 1859.12 275.144   4
   1   7 -11 1625.09 232.361   1
   1   7 -11 2249.26 311.476   2
  -1  -7  11 1867.62 252.814   3
  -1  -7  10 750.990 187.992   4
   1   7 -10 385.437 132.142   1
   1   7 -10 600.774 153.482   2
  -1  -7  10 328.103 121.817   3
   1   7  -9 1653.27 248.983   2
  -1  -7   9 1812.96 241.033   3
   1   7  -9 1735.93 226.794   1
  -1  -7   9 1719.30 243.106   4
   1   7  -8 2461.92 281.998   2
  -1  -7   8 1639.52 224.686   3
  -1  -7   8 2009.71 251.075   4
   1   7  -8 2006.12 235.075   1
   1   7  -7 395.827 111.475   1
  -1  -7   7 266.450 96.1671   4
  -1  -7   7 407.088 121.125   3
   1   7  -7 475.856 125.595   2
   1   7  -6 645.282 126.590   1
  -1  -7   6 640.766 126.873   4
  -1  -7   6 612.592 139.607   3
   1   7  -6 778.951 154.349   2
  -1  -7   5 1138.00 173.592   3
   1   7  -5 1499.61 185.382   1
  -1  -7   5 1003.99 155.295   4
   1   7  -5 1645.75 209.777   2
   1   7  -4 5822.63 374.306   2
   1   7  -4 5426.30 342.986   1
  -1  -7   4 5219.41 360.261   3
   1   7  -3 152.509 69.4365   2
  -1  -7   3 239.811 85.4148   3
  -1  -7   3 119.440 52.5100   4
   1   7  -3 248.077 78.5097   4
   1   7  -3 198.895 94.9926   1
  -1  -7   2 29576.3 823.959   3
   1   7  -2 31515.7 689.236   4
   1   7  -2 30023.4 788.308   1
   1   7  -1 68.2472 48.7467   4
  -1  -7   1 85.2739 43.5577   4
  -1  -7   1 73.5617 72.1904   3
   1   7  -1 259.917 90.6162   1
   1   7  -1 98.1479 73.0286   2
  -1  -7   0 33910.1 863.603   3
  -1  -7   0 34420.6 541.674   4
   1   7   0 35624.8 871.815   2
  -1  -7  -1 5386.17 341.794   3
   1   7   1 5899.27 359.626   2
   1   7   1 5201.45 203.352   4
  -1  -7  -1 5685.24 197.822   4
   1   7   1 5039.66 340.387   1
   1   7   2 28491.2 818.550   1
  -1  -7  -2 27470.3 761.688   3
   1   7   2 27642.6 414.626   4
   1   7   2 29625.3 434.223   4
   1   7   2 27585.1 793.122   2
  -1  -7  -3 870.781 145.263   3
   1   7   3 665.041 132.482   2
   1   7   3 571.045 134.994   1
   1   7   3 645.904 61.3924   4
   1   7   3 686.436 67.0423   4
   1   7   4 2821.76 278.566   1
   1   7   4 3034.21 133.607   4
   1   7   4 2707.80 134.898   4
  -1  -7  -4 3140.63 269.277   2
  -1  -7  -4 2736.52 241.240   3
   1   7   5 4731.45 197.248   4
  -1  -7  -5 4119.90 317.250   2
   1   7   5 4726.76 368.138   1
   1   7   5 5009.21 189.459   4
  -1  -7  -5 4391.76 307.670   3
   1   7   6 17380.5 721.425   1
  -1  -7  -6 17716.6 682.292   2
   1   7   6 17238.7 395.063   4
  -1  -7  -6 17663.7 614.515   3
   1   7   6 17797.6 428.035   4
  -1  -7  -7 2125.46 250.103   2
   1   7   7 2554.63 184.966   4
   1   7   7 1955.88 255.444   1
  -1  -7  -7 2321.32 165.736   4
  -1  -7  -7 2008.96 209.532   3
  -1  -7  -8 8904.94 445.196   3
  -1  -7  -8 8981.30 363.284   4
  -1  -7  -8 10224.5 560.900   2
   1   7   8 9128.43 371.775   4
  -1  -7  -9 1689.25 246.352   2
   1   7   9 1808.60 179.278   4
  -1  -7  -9 1586.59 194.021   3
   1   7   9 1477.95 243.212   1
  -1  -7  -9 1524.47 167.552   4
   1   7  10 8751.58 423.870   4
   1   7  10 6939.53 522.714   1
  -1  -7 -10 8014.39 535.314   2
  -1  -7 -10 7770.50 423.372   3
  -1  -7 -11 1444.94 191.632   3
   1   7  11 2070.10 223.129   4
  -1  -7 -11 2425.81 318.288   2
   1   7  11 2086.66 308.069   1
   1   7  12 19161.3 925.793   1
  -1  -7 -12 19978.5 690.404   3
  -1  -7 -12 19361.4 878.367   2
   1   7  12 20157.4 722.406   4
  -1  -7 -13 12875.5 744.795   2
   1   7  13 12463.8 602.952   4
   1   7  13 12063.7 759.487   1
  -1  -7 -13 12585.6 553.542   3
   1   7  14 4630.08 395.326   4
   1   7  14 4312.16 469.079   1
  -1  -7 -14 5233.74 507.935   2
   1   7  15 6173.11 588.022   1
   1   7  15 7298.63 512.559   4
  -1  -7 -15 6467.49 576.840   2
  -1  -7 -16 782.306 234.021   2
   1   7  16 485.577 183.683   1
   1   7  16 713.152 195.015   4
   1   7  17 132.292 152.486   1
  -1  -7 -17 206.982 167.337   2
  -1  -7 -18 1353.78 307.566   2
   1   7  18 668.225 251.625   1
   1   8 -17-27.3905 161.258   2
  -1  -8  16 8653.45 731.409   4
   1   8 -16 7664.70 692.403   2
   1   8 -16 7667.74 604.159   1
   1   8 -15 470.608 200.389   2
  -1  -8  15 316.399 210.637   4
   1   8 -15 327.173 170.585   1
  -1  -8  15 202.721 159.863   3
  -1  -8  14 9289.89 701.576   4
   1   8 -14 9880.41 640.540   1
   1   8 -14 10459.0 749.105   2
  -1  -8  14 10020.8 623.858   3
  -1  -8  13 5628.03 458.260   3
   1   8 -13 5198.23 452.981   1
   1   8 -13 5873.38 540.344   2
  -1  -8  13 5753.58 533.808   4
  -1  -8  12 1253.59 210.607   3
  -1  -8  12 1309.27 263.770   4
   1   8 -12 1502.97 241.682   1
   1   8 -12 1427.36 271.927   2
   1   8 -11 35603.8 1098.67   1
   1   8 -11 32702.3 1182.45   2
  -1  -8  11 31890.0 1052.73   3
  -1  -8  11 35068.0 1190.28   4
  -1  -8  10 4201.01 376.057   3
  -1  -8  10 3422.47 372.040   4
   1   8 -10 3185.31 360.197   2
   1   8 -10 3646.88 350.061   1
   1   8  -9 9361.14 583.559   2
  -1  -8   9 8424.92 530.021   3
   1   8  -9 9357.71 529.137   1
  -1  -8   9 9376.86 559.837   4
   1   8  -8 13203.9 671.238   2
  -1  -8   8 12152.4 615.482   4
   1   8  -8 11467.8 572.037   1
  -1  -8   8 11421.0 597.052   3
  -1  -8   7 2314.57 257.596   4
  -1  -8   7 2054.17 258.410   3
   1   8  -7 2701.96 307.032   2
   1   8  -7 2271.72 256.521   1
  -1  -8   6 4348.42 358.376   3
   1   8  -6 3662.63 311.078   1
   1   8  -6 3867.40 347.118   2
  -1  -8   6 4248.04 330.538   4
  -1  -8   5 1912.98 240.177   3
   1   8  -5 2158.71 234.344   1
   1   8  -5 2135.57 252.047   2
  -1  -8   5 2303.81 224.524   4
   1   8  -4 6047.08 382.531   1
  -1  -8   4 6542.88 427.570   3
  -1  -8   4 5689.70 327.986   4
   1   8  -4 6286.82 416.643   2
   1   8  -3 27482.1 744.384   4
   1   8  -3 28733.1 872.561   2
  -1  -8   3 27861.7 672.501   4
   1   8  -3 27755.3 815.236   1
  -1  -8   3 27770.2 859.562   3
   1   8  -2 6509.93 411.293   2
  -1  -8   2 6541.84 417.212   3
  -1  -8   2 6209.45 297.550   4
   1   8  -2 6029.04 375.579   1
   1   8  -2 6347.16 324.815   4
   1   8  -1 49.8900 41.9114   4
  -1  -8   1-5.22082 34.6578   4
  -1  -8   1 58.5578 59.7404   3
   1   8  -1-46.6465 72.1741   2
   1   8  -1 0.83607 64.2048   1
  -1  -8   0 382.840 98.2945   3
   1   8   0 306.527 105.165   1
   1   8   0 309.649 101.089   2
  -1  -8   0 275.349 56.2457   4
  -1  -8  -1 10169.5 271.393   4
   1   8   1 10530.1 297.510   4
  -1  -8  -1 10253.1 509.796   3
   1   8   1 9654.42 496.858   2
   1   8   2 115.709 33.1864   4
   1   8   2 235.650 99.8805   1
   1   8   2 151.285 38.2604   4
   1   8   2 19.3935 71.2133   2
  -1  -8  -2 328.206 103.422   3
   1   8   3 1088.62 77.7533   4
   1   8   3 1060.82 74.9264   4
  -1  -8  -3 1225.00 187.003   3
   1   8   3 1350.93 205.164   1
   1   8   3 1274.77 184.965   2
  -1  -8  -4 27.5174 71.4284   2
  -1  -8  -4 31.2501 49.7657   3
   1   8   4 52.4979 19.0996   4
   1   8   4 166.243 104.242   1
   1   8   4 39.7185 19.7776   4
   1   8   5 35353.4 1047.83   1
   1   8   5 32294.3 415.948   4
  -1  -8  -5 34625.7 967.341   2
   1   8   5 33780.2 463.431   4
  -1  -8  -5 33796.7 901.258   3
   1   8   6 8383.78 245.700   4
   1   8   6 8194.90 263.045   4
  -1  -8  -6 8173.71 486.662   2
  -1  -8  -6 9297.36 477.773   3
   1   8   6 9088.62 549.680   1
  -1  -8  -7 9117.02 530.128   2
  -1  -8  -7 6450.66 400.990   3
   1   8   7 7444.72 264.386   4
   1   8   7 8245.10 540.522   1
   1   8   7 8021.54 288.984   4
   1   8   8-0.43272 98.0831   1
  -1  -8  -8 298.422 105.053   3
  -1  -8  -8 223.007 122.354   2
   1   8   8 196.883 61.8182   4
  -1  -8  -9 62.6085 104.066   2
  -1  -8  -9 96.3683 68.7847   3
   1   8   9 304.853 142.930   1
   1   8   9 78.5566 58.7963   4
  -1  -8 -10 4811.66 357.198   3
  -1  -8 -10 4354.70 406.009   2
   1   8  10 5048.17 468.383   1
   1   8  10 4780.13 296.961   4
  -1  -8 -11 9336.24 616.460   2
   1   8  11 8995.40 438.223   4
   1   8  11 10688.1 694.195   1
  -1  -8 -11 8988.68 486.304   3
   1   8  12 3097.34 395.074   1
  -1  -8 -12 3249.27 386.354   2
   1   8  12 2744.61 264.333   4
  -1  -8 -12 2640.75 269.928   3
  -1  -8 -13 3249.11 307.156   3
   1   8  13 4081.96 336.422   4
   1   8  13 3751.99 444.547   1
  -1  -8 -13 3578.50 414.111   2
  -1  -8 -14 8845.76 664.140   2
   1   8  14 8629.48 681.531   1
   1   8  15 123.118 166.099   1
  -1  -8 -15 136.302 170.515   2
  -1  -8 -16 3500.67 472.534   2
   1   8  16 3713.38 495.497   1
  -1  -8 -17 2034.14 397.150   2
   1   8  17 2082.89 392.252   1
   1   8  18 678.953 256.564   1
   1   9 -17 953.043 314.635   2
  -1  -9  16 556.688 235.045   4
   1   9 -16 1011.15 284.976   2
  -1  -9  15 432.413 215.915   3
  -1  -9  15 172.917 181.281   4
   1   9 -15-124.647 157.985   2
   1   9 -14 2658.15 398.011   2
  -1  -9  14 2787.41 397.486   4
  -1  -9  14 2933.30 358.246   3
   1   9 -14 2292.76 331.798   1
  -1  -9  13 147.736 109.767   3
  -1  -9  13 332.788 175.605   4
   1   9 -13 541.168 172.757   1
  -1  -9  12 4800.13 487.792   4
  -1  -9  12 6518.46 514.974   3
   1   9 -12 6534.95 502.058   1
   1   9 -12 6562.81 568.688   2
  -1  -9  11 7396.39 542.858   3
   1   9 -11 8530.16 555.109   1
   1   9 -11 7985.80 600.387   2
  -1  -9  11 7939.96 590.345   4
  -1  -9  10 3676.62 378.518   4
   1   9 -10 3072.12 329.976   1
   1   9 -10 3174.72 372.981   2
  -1  -9  10 2811.30 339.807   3
  -1  -9   9 515.304 152.438   4
   1   9  -9 430.261 156.873   2
   1   9  -9 982.376 183.703   1
  -1  -9   9 628.515 176.175   3
   1   9  -8 2666.95 289.959   1
  -1  -9   8 3068.41 316.260   4
   1   9  -8 2600.70 323.764   2
  -1  -9   8 2626.12 311.194   3
   1   9  -7 18781.4 738.327   1
   1   9  -7 21164.5 863.559   2
  -1  -9   7 18497.9 734.456   4
  -1  -9   7 18829.8 811.252   3
  -1  -9   6 2182.54 269.120   3
   1   9  -6 2853.41 311.758   2
   1   9  -6 2487.91 270.424   1
  -1  -9   6 2333.79 252.922   4
   1   9  -5 1024.28 195.360   2
  -1  -9   5 939.505 152.872   4
   1   9  -5 1491.98 207.873   1
  -1  -9   5 1311.99 208.732   3
   1   9  -4 14419.1 675.571   2
  -1  -9   4 13604.1 525.028   4
   1   9  -4 14774.2 634.028   1
  -1  -9   4 14335.9 664.605   3
   1   9  -3 6289.51 416.299   1
  -1  -9   3 6951.75 351.445   4
   1   9  -3 6451.81 445.799   2
  -1  -9   3 7067.36 462.091   3
   1   9  -2 88.8081 57.6369   4
   1   9  -2 152.700 78.0321   1
  -1  -9   2 271.732 68.2464   4
   1   9  -2 175.112 99.1057   2
  -1  -9   2 282.196 105.874   3
  -1  -9   1 4798.38 376.936   3
  -1  -9   1 4453.65 235.041   4
   1   9  -1 5247.38 390.288   2
   1   9  -1 4367.87 353.226   1
   1   9   0 93.7557 45.6642   4
  -1  -9   0 149.124 41.7212   4
   1   9   0 84.2939 120.752   1
  -1  -9   0 53.0495 64.0719   3
   1   9   0 88.1437 92.1791   2
   1   9   1 5688.40 412.653   1
   1   9   1 5372.55 220.863   4
  -1  -9  -1 5283.86 197.136   4
  -1  -9  -1 5608.19 403.030   3
   1   9   1 5187.03 393.110   2
   1   9   2 3319.97 141.876   4
   1   9   2 3663.68 339.548   2
  -1  -9  -2 3240.71 303.223   3
   1   9   2 3247.70 138.131   4
   1   9   2 3473.71 326.897   1
   1   9   3 58.4759 72.7442   2
   1   9   3 135.250 103.150   1
  -1  -9  -3 198.847 99.9247   3
  -1  -9  -4 1072.54 188.310   3
   1   9   4 1471.30 228.509   1
  -1  -9  -5 323.232 109.522   3
  -1  -9  -5 165.622 89.0391   2
   1   9   5 38.7134 90.9760   1
   1   9   6 12206.4 665.504   1
  -1  -9  -6 13629.5 609.289   3
  -1  -9  -6 13411.7 657.326   2
   1   9   7 1729.93 108.005   4
   1   9   7 1589.86 257.492   1
  -1  -9  -7 2436.67 264.975   3
  -1  -9  -7 2339.58 291.658   2
  -1  -9  -8 3469.23 361.763   2
   1   9   8 3561.59 392.928   1
   1   9   8 3185.71 179.139   4
  -1  -9  -8 3108.27 299.393   3
   1   9   9 1672.35 150.250   4
  -1  -9  -9 1352.66 239.797   2
   1   9   9 1543.81 269.562   1
  -1  -9  -9 1441.36 211.606   3
   1   9  10 8577.56 360.388   4
   1   9  10 10132.8 680.639   1
  -1  -9 -10 8578.62 592.517   2
  -1  -9 -10 9459.26 529.776   3
  -1  -9 -11 37183.3 1045.11   3
  -1  -9 -11 37128.9 1273.19   2
   1   9  11 38953.1 1369.48   1
  -1  -9 -12 896.852 181.960   3
  -1  -9 -12 792.766 227.047   2
   1   9  12 1348.30 281.765   1
   1   9  13 18763.6 1013.45   1
  -1  -9 -13 17257.9 719.128   3
  -1  -9 -13 16433.0 898.159   2
   1   9  14 4790.64 535.539   1
  -1  -9 -14 4758.91 521.353   2
   1   9  15 6334.04 632.634   1
  -1  -9 -15 5083.63 551.668   2
   1   9  16 531.650 221.772   1
  -1  -9 -16 986.639 282.043   2
  -1  -9 -17 689.015 271.366   2
   1   9  17 976.325 304.697   1
   1  10 -16 2509.93 441.280   2
  -1 -10  16 2908.01 461.373   4
  -1 -10  15 1946.07 373.002   4
   1  10 -15 961.374 281.993   2
  -1 -10  15 1500.09 289.723   3
  -1 -10  14 976.797 238.684   3
  -1 -10  14 1260.39 300.941   4
   1  10 -14 1780.77 341.843   2
  -1 -10  13 867.393 241.961   4
   1  10 -13 826.194 211.933   1
  -1 -10  13 757.525 221.844   3
   1  10 -13 698.602 245.801   2
  -1 -10  12 2195.64 332.853   4
   1  10 -12 3101.39 409.308   2
  -1 -10  12 2630.07 350.872   3
   1  10 -12 2789.71 332.719   1
   1  10 -11 433.240 163.682   2
  -1 -10  11 321.806 140.533   4
  -1 -10  11 106.368 124.691   3
   1  10 -11 679.987 187.807   1
  -1 -10  10 3234.68 366.329   4
   1  10 -10 3269.28 350.735   1
   1  10 -10 3685.95 413.074   2
  -1 -10   9 507.225 153.901   3
  -1 -10   9 605.024 164.568   4
   1  10  -9 100.718 95.4542   2
   1  10  -9 424.342 136.539   1
  -1 -10   8 1514.90 240.588   4
   1  10  -8 1463.12 225.198   1
   1  10  -8 1758.80 275.888   2
  -1 -10   8 1437.19 250.092   3
  -1 -10   7 225.272 116.701   4
   1  10  -7 346.014 122.836   1
   1  10  -7 307.959 127.954   2
  -1 -10   7 185.242 111.291   3
   1  10  -6 435.198 132.822   1
   1  10  -6 834.329 189.991   2
  -1 -10   6 601.211 148.276   4
  -1 -10   6 666.552 176.113   3
   1  10  -5 3365.91 319.178   1
  -1 -10   5 3432.64 354.454   3
   1  10  -5 3146.21 350.266   2
  -1 -10   5 3167.78 277.467   4
  -1 -10   4 4875.94 326.681   4
  -1 -10   4 4866.34 415.190   3
   1  10  -4 4496.51 401.501   2
   1  10  -4 4538.19 370.519   1
  -1 -10   3 123.917 62.4335   4
  -1 -10   3 5.51064 100.493   3
   1  10  -3 45.6678 72.6053   1
   1  10  -3 260.065 121.660   2
  -1 -10   2 655.746 107.972   4
   1  10  -2 553.422 119.293   4
   1  10  -2 879.846 179.352   1
   1  10  -2 914.875 178.910   2
  -1 -10   2 554.494 166.065   3
   1  10  -1 8208.01 513.611   1
  -1 -10   1 8331.91 325.691   4
   1  10  -1 8305.90 525.820   2
  -1 -10   1 8971.10 552.059   3
  -1 -10   0 6238.98 249.968   4
   1  10   0 6156.64 274.921   4
   1  10   0 6601.29 463.052   1
   1  10   0 6246.05 457.127   2
  -1 -10   0 6511.61 466.882   3
   1  10   1 17566.5 755.715   1
  -1 -10  -1 16213.9 721.512   3
   1  10   1 15305.8 365.474   4
   1  10   1 16157.3 733.613   2
   1  10   2 14313.1 699.341   2
   1  10   2 15365.7 721.333   1
   1  10   2 12757.5 221.613   4
  -1 -10  -2 12321.1 630.085   3
  -1 -10  -3 42455.7 1168.22   3
   1  10   3 45819.1 1257.55   2
   1  10   3 44616.0 1246.13   1
   1  10   4 9184.51 586.036   1
  -1 -10  -4 9899.66 562.307   3
  -1 -10  -5 39710.0 1109.41   3
  -1 -10  -5 36709.6 1115.97   2
   1  10   6 4159.96 408.840   1
  -1 -10  -6 4585.19 374.474   3
  -1 -10  -6 4159.38 390.731   2
   1  10   7 5155.70 470.601   1
  -1 -10  -7 4608.78 379.944   3
  -1 -10  -7 5896.71 475.106   2
   1  10   8 1986.89 309.312   1
  -1 -10  -8 2356.75 311.376   2
  -1 -10  -8 2428.86 281.220   3
  -1 -10  -9 1602.60 275.317   2
   1  10   9 778.555 211.266   1
  -1 -10  -9 1361.99 218.438   3
  -1 -10 -10 47.9892 136.928   2
   1  10  10 261.594 155.641   1
  -1 -10 -10 51.8956 87.7096   3
  -1 -10 -11 3627.46 356.689   3
   1  10  11 4003.34 466.777   1
   1  10  12 6192.43 602.170   1
  -1 -10 -12 5270.27 527.933   2
  -1 -10 -12 5222.54 414.078   3
   1  10  13 6659.91 626.560   1
  -1 -10 -13 7320.48 628.989   2
   1  10  14 1062.03 277.518   1
  -1 -10 -14 1266.56 288.117   2
   1  10  15-58.1860 153.795   1
  -1 -10 -15 22.8072 122.813   2
  -1 -10 -16 109.227 162.990   2
   1  10  16 273.348 206.775   1
  -1 -11  15 171.911 194.629   4
   1  11 -15-148.809 171.328   2
  -1 -11  15 242.019 210.693   3
   1  11 -14 1651.52 350.937   2
  -1 -11  14 1489.26 323.542   4
   1  11 -13 898.056 266.896   2
  -1 -11  13 503.704 187.023   3
  -1 -11  13 893.606 254.114   4
  -1 -11  12 271.316 183.574   4
  -1 -11  12 404.794 202.806   3
   1  11 -12 408.802 173.256   2
   1  11 -11 162.543 137.524   2
  -1 -11  11 224.923 158.680   4
  -1 -11  11 24.2042 121.786   3
   1  11 -11 203.184 124.932   1
  -1 -11  10 1221.21 263.101   3
   1  11 -10 1150.59 252.073   2
  -1 -11  10 886.674 209.589   4
   1  11 -10 1435.65 271.556   1
  -1 -11   9 594.140 174.528   3
  -1 -11   9 373.495 154.038   4
   1  11  -9 408.621 180.451   2
   1  11  -9 339.482 136.679   1
  -1 -11   8 97.3135 92.3925   4
  -1 -11   8 231.184 135.938   3
   1  11  -8 274.052 138.686   2
   1  11  -8 146.146 119.066   1
  -1 -11   7 8958.05 534.572   4
   1  11  -7 9826.41 583.379   1
   1  11  -7 10072.1 672.472   2
  -1 -11   7 9711.13 644.285   3
  -1 -11   6 14771.6 649.729   4
   1  11  -6 13817.7 685.021   1
  -1 -11   6 15721.5 823.912   3
   1  11  -6 13566.0 766.929   2
  -1 -11   5 16007.5 797.460   3
  -1 -11   5 14876.0 618.423   4
   1  11  -5 14622.7 695.071   1
   1  11  -5 16435.9 819.446   2
   1  11  -4 38550.2 1135.21   1
   1  11  -4 38695.5 1243.10   2
  -1 -11   4 37378.4 917.525   4
  -1 -11   4 37988.8 1222.80   3
  -1 -11   3 15468.3 543.395   4
   1  11  -3 16065.6 786.955   2
  -1 -11   3 16010.7 790.807   3
   1  11  -3 16917.1 762.102   1
  -1 -11   2 161.722 69.4002   4
  -1 -11   2 165.144 111.910   3
   1  11  -2 30.7404 71.5737   2
   1  11  -2-100.106 86.0245   1
   1  11  -1 3766.01 366.898   1
  -1 -11   1 3861.77 225.210   4
  -1 -11   1 4170.47 401.132   3
   1  11  -1 4672.25 426.114   2
  -1 -11   0 2311.85 152.860   4
   1  11   0 2706.82 314.514   1
  -1 -11   0 2527.26 319.252   3
   1  11   0 2313.39 323.384   2
   1  11   1 825.757 186.182   2
  -1 -11  -1 480.825 153.019   3
   1  11   1 810.999 194.091   1
  -1 -11  -2 8462.99 547.073   3
   1  11   2 8367.56 566.355   1
   1  11   2 8208.60 564.758   2
   1  11   3 1156.57 229.948   2
  -1 -11  -3 1012.30 207.734   3
   1  11   3 1355.69 253.362   1
  -1 -11  -4 17291.8 785.800   3
   1  11   4 16499.3 808.582   1
  -1 -11  -5 3761.77 385.853   2
   1  11   5 4176.15 429.277   1
  -1 -11  -5 3785.11 373.959   3
  -1 -11  -6 905.616 211.604   2
  -1 -11  -6 1275.11 215.530   3
   1  11   6 1210.38 230.385   1
  -1 -11  -7 993.126 204.963   3
   1  11   7 1597.73 287.567   1
  -1 -11  -7 1630.19 270.398   2
   1  11   8 648.980 204.894   1
  -1 -11  -8 540.506 168.855   3
  -1 -11  -8 961.418 235.637   2
  -1 -11  -9-138.808 163.590   2
  -1 -11  -9-26.9464 90.5852   3
   1  11   9 80.8762 121.212   1
  -1 -11 -10 114.792 113.820   3
  -1 -11 -10 37.8047 115.384   2
   1  11  10-110.098 149.294   1
   1  11  11 1046.28 262.168   1
  -1 -11 -11 1200.90 251.621   2
  -1 -11 -11 967.272 207.160   3
   1  11  12 437.898 200.072   1
  -1 -11 -12 318.067 144.880   3
  -1 -11 -12 610.332 223.241   2
  -1 -11 -13 1017.05 277.400   2
   1  11  13 1127.25 302.236   1
   1  11  14 2646.47 440.091   1
  -1 -11 -14 2181.22 378.577   2
   1  11  15 3041.67 486.807   1
  -1 -11 -15 2413.26 420.131   2
  -1 -12  15 9690.20 767.413   3
  -1 -12  14 4959.72 561.073   4
  -1 -12  14 5201.59 559.056   3
  -1 -12  13 1292.59 312.018   3
  -1 -12  13 1900.60 347.273   4
   1  12 -13 1857.49 393.606   2
  -1 -12  12 463.172 201.967   4
  -1 -12  12 1174.74 301.918   3
   1  12 -12 1515.93 338.767   2
   1  12 -11 425.596 213.102   2
  -1 -12  11 199.224 148.438   4
  -1 -12  11 305.307 182.728   3
  -1 -12  10 265.818 151.475   4
   1  12 -10-11.3409 113.900   2
   1  12 -10 411.993 169.685   1
  -1 -12  10 329.752 137.382   3
   1  12  -9 126.042 124.324   1
  -1 -12   9 129.088 121.594   4
  -1 -12   9 169.653 155.979   3
   1  12  -9 128.189 159.452   2
  -1 -12   8 474.867 170.315   3
   1  12  -8 428.362 186.001   2
  -1 -12   8 745.168 190.987   4
   1  12  -8 232.149 116.625   1
  -1 -12   7 2319.98 285.452   4
  -1 -12   7 1945.97 307.026   3
   1  12  -7 2339.25 304.133   1
   1  12  -7 2104.80 330.472   2
  -1 -12   6 339.106 138.425   3
   1  12  -6 803.609 192.367   1
   1  12  -6 613.156 200.128   2
  -1 -12   6 578.025 157.004   4
   1  12  -5 1035.14 220.832   1
  -1 -12   5 595.410 201.005   3
  -1 -12   5 943.503 171.478   4
   1  12  -5 916.574 203.075   2
  -1 -12   4 3227.22 272.595   4
  -1 -12   4 2660.75 361.788   3
   1  12  -4 3286.88 364.987   1
   1  12  -4 2588.25 354.496   2
   1  12  -3 1953.89 283.926   1
  -1 -12   3 2321.87 332.868   3
   1  12  -3 2596.61 354.628   2
  -1 -12   3 1909.59 195.594   4
  -1 -12   2 491.991 175.666   3
   1  12  -2 765.695 176.663   1
   1  12  -2 302.579 133.732   2
   1  12  -1 807.600 190.974   1
  -1 -12   1 675.933 187.528   3
   1  12  -1 1083.20 233.854   2
   1  12   0 1083.19 226.400   2
  -1 -12   0 1049.14 215.097   3
   1  12   0 1539.74 246.915   1
  -1 -12  -1 13780.0 748.869   3
   1  12   1 13260.9 730.678   1
   1  12   2 20050.5 913.897   1
  -1 -12  -2 20503.3 910.216   3
   1  12   2 20412.0 928.654   2
  -1 -12  -3 10463.3 652.041   3
   1  12   3 10141.0 667.855   1
   1  12   3 9818.27 657.024   2
  -1 -12  -4 17734.3 839.653   3
   1  12   4 19472.6 934.682   1
  -1 -12  -5 6432.63 543.076   2
   1  12   5 6469.73 547.659   1
  -1 -12  -5 7184.41 533.449   3
  -1 -12  -6 15526.0 785.835   3
  -1 -12  -6 15790.6 833.839   2
   1  12   6 15795.6 873.613   1
   1  12   7 83.7384 143.513   1
  -1 -12  -7 443.021 154.241   3
  -1 -12  -7 379.390 167.971   2
  -1 -12  -8 3193.91 400.353   2
  -1 -12  -8 3664.14 384.372   3
   1  12   8 3335.46 431.678   1
   1  12   9-29.2559 123.588   1
  -1 -12  -9-96.8556 110.988   2
  -1 -12  -9 124.347 111.367   3
  -1 -12 -10 4539.10 506.126   2
  -1 -12 -10 4435.17 430.868   3
   1  12  10 4717.73 537.859   1
  -1 -12 -11-118.640 142.514   2
   1  12  11 66.6091 120.979   1
  -1 -12 -11 121.450 116.277   3
   1  12  12 1312.24 309.164   1
  -1 -12 -12 557.228 212.098   2
  -1 -12 -13 1612.59 338.419   2
   1  12  13 1364.38 328.293   1
  -1 -12 -14 2815.08 449.509   2
   1  12  14 1946.43 405.646   1
  -1 -13  14 1362.16 328.381   3
  -1 -13  14 1231.37 322.258   4
  -1 -13  13 376.727 190.111   3
  -1 -13  13 296.434 179.383   4
   1  13 -12 984.287 293.775   2
  -1 -13  12 893.977 278.879   3
  -1 -13  12 617.365 224.283   4
  -1 -13  11 1812.66 315.384   4
   1  13 -11 2029.92 377.252   2
  -1 -13  11 2233.82 372.755   3
  -1 -13  10 2649.21 393.238   3
  -1 -13  10 1948.80 305.998   4
   1  13 -10 2419.37 402.798   2
  -1 -13   9 1184.57 248.114   4
  -1 -13   9 1096.22 254.803   3
   1  13  -9 1445.82 336.115   2
   1  13  -8 22.0717 98.7713   1
  -1 -13   8-136.178 150.807   3
   1  13  -8-86.7311 121.689   2
  -1 -13   7 4329.42 486.810   3
   1  13  -7 3349.88 373.861   1
  -1 -13   6 235.649 140.398   3
   1  13  -6 636.039 205.128   1
   1  13  -6 806.080 242.429   2
   1  13  -5 12444.5 727.816   1
  -1 -13   5 13832.7 830.605   3
   1  13  -5 14277.7 854.815   2
   1  13  -4 1249.37 238.538   1
  -1 -13   4 1386.59 266.971   3
   1  13  -4 754.870 212.745   2
   1  13  -3 11818.1 705.470   1
  -1 -13   3 11177.8 731.327   3
   1  13  -3 12135.0 758.295   2
  -1 -13   2 1617.72 296.286   3
   1  13  -2 1866.09 297.892   1
   1  13  -2 1520.39 269.355   2
  -1 -13   1 5911.52 534.183   3
   1  13  -1 4887.51 499.442   2
   1  13  -1 6227.00 516.414   1
   1  13   0 6054.47 539.614   2
   1  13   0 6795.86 545.167   1
  -1 -13   0 7167.17 570.871   3
   1  13   1 3710.71 411.522   1
  -1 -13  -1 3450.47 406.634   3
   1  13   1 4058.00 447.504   2
   1  13   2 95.5305 93.3603   1
  -1 -13  -2 138.442 96.7857   3
   1  13   3 8005.75 622.670   1
   1  13   3 8181.50 633.886   2
  -1 -13  -3 6676.13 559.756   3
   1  13   4 3257.68 404.730   1
  -1 -13  -4 2728.66 354.336   3
  -1 -13  -4 2104.61 328.430   2
  -1 -13  -5 1125.34 242.561   3
   1  13   5 876.043 239.606   1
  -1 -13  -5 1367.91 277.728   2
   1  13   6 1386.21 290.968   1
  -1 -13  -6 785.730 208.460   3
  -1 -13  -6 868.790 227.639   2
   1  13   7 22.1896 140.255   1
  -1 -13  -7 2.25140 125.100   2
  -1 -13  -7 4.51054 117.530   3
  -1 -13  -8 280.607 180.929   2
  -1 -13  -8-50.7225 105.788   3
   1  13   8 13.2691 117.540   1
   1  13   9 1071.71 271.423   1
  -1 -13  -9 1609.42 326.020   2
  -1 -13  -9 1178.12 253.614   3
  -1 -13 -10 2782.65 372.183   3
   1  13  10 1918.24 394.474   1
  -1 -13 -10 3021.82 446.078   2
   1  13  11 101.091 180.621   1
  -1 -13 -11-84.9671 118.251   3
  -1 -13 -12 861.031 272.946   2
   1  13  12 917.442 290.941   1
  -1 -13 -13 238.004 206.371   2
  -1 -14  11 341.639 222.263   3
   1  14 -10 519.112 228.923   2
  -1 -14  10 613.463 250.597   3
  -1 -14   9 201.629 197.849   3
   1  14  -9 548.529 248.046   2
  -1 -14   8 527.859 217.894   3
   1  14  -8 339.106 204.305   2
   1  14  -7 224.401 167.025   2
  -1 -14   7 44.4457 128.511   3
  -1 -14   6 4451.83 510.299   3
   1  14  -6 4661.50 523.105   2
   1  14  -6 3858.19 426.537   1
  -1 -14   5 174.965 129.660   3
   1  14  -5 283.175 144.687   1
   1  14  -5 103.251 168.298   2
  -1 -14   4 158.505 162.716   3
   1  14  -4-76.2101 141.474   1
   1  14  -4 350.081 165.494   2
   1  14  -3 2135.69 329.786   1
   1  14  -3 1693.87 317.707   2
  -1 -14   3 1849.59 329.697   3
   1  14  -2-104.508 145.115   2
  -1 -14   2 53.2897 123.060   3
   1  14  -2 251.389 158.062   1
   1  14  -1 50.6272 102.576   1
   1  14  -1-109.119 154.227   2
  -1 -14   1-78.7272 102.000   3
   1  14   0 2809.20 394.853   2
  -1 -14   0 3386.37 425.368   3
   1  14   0 2551.23 356.016   1
   1  14   1 406.869 175.681   2
  -1 -14  -1 328.855 178.157   3
   1  14   1 374.766 170.817   1
  -1 -14  -2 3461.95 425.361   3
   1  14   2 3424.64 431.395   2
   1  14   2 3717.24 447.642   1
   1  14   3 770.936 226.419   2
  -1 -14  -3 733.024 214.814   3
   1  14   3 327.938 182.416   1
  -1 -14  -4 98.4204 134.025   3
  -1 -14  -4 29.0508 117.082   2
  -1 -14  -5 136.139 134.291   3
   1  14   5 136.711 120.219   1
  -1 -14  -5 100.639 116.086   2
   1  14   6 691.677 230.575   1
  -1 -14  -6 784.627 223.510   3
  -1 -14  -6 645.837 229.194   2
  -1 -14  -7 6978.02 593.755   3
  -1 -14  -7 6467.58 600.748   2
  -1 -14  -8 1342.04 294.613   2
  -1 -14  -8 891.204 221.742   3
   1  14   8 1019.33 297.698   1
  -1 -14  -9 7272.98 670.622   2
  -1 -14  -9 7234.22 597.032   3
   1  14   9 7021.68 679.716   1
  -1 -14 -10 6657.55 576.258   3
   1  14  10 7848.95 740.002   1
  -1 -14 -10 9065.93 770.107   2
  -1 -14 -11 13078.7 933.074   2
   1  14  11 12601.3 943.064   1
  -1 -15   8 2039.53 399.407   3
   1  15  -8 907.396 276.395   2
  -1 -15   7 888.323 274.095   3
   1  15  -7 951.987 266.884   2
   1  15  -6 3821.51 499.553   2
  -1 -15   6 3386.17 465.139   3
  -1 -15   5-37.1117 127.795   3
   1  15  -5 163.107 150.421   2
   1  15  -4 9251.33 760.616   2
  -1 -15   4 10605.0 798.269   3
   1  15  -3 4399.91 477.834   1
   1  15  -3 4055.64 498.381   2
  -1 -15   3 3439.35 463.478   3
   1  15  -2 283.527 180.034   2
  -1 -15   2 376.961 172.610   3
   1  15  -2-28.0562 126.035   1
   1  15  -1-89.8055 150.792   2
  -1 -15   1 146.913 155.484   3
   1  15  -1 122.864 140.816   1
  -1 -15   0 684.638 231.781   3
   1  15   0 332.166 175.062   1
   1  15   0 380.372 218.796   2
   1  15   1 3569.72 447.989   1
  -1 -15  -1 3064.75 431.845   3
   1  15   1 2639.89 399.755   2
  -1 -15  -2 4363.77 502.765   3
   1  15   2 4900.28 530.450   1
   1  15   2 5680.56 584.827   2
  -1 -15  -3 445.744 220.722   3
   1  15   3 676.791 231.233   1
   1  15   3 698.094 220.299   2
  -1 -15  -4 1251.14 284.818   3
   1  15   4 1534.06 337.704   1
  -1 -15  -4 1553.96 329.210   2
   1  15   5 1469.23 328.420   1
  -1 -15  -5 924.354 243.337   3
  -1 -15  -5 1473.53 306.288   2
  -1 -15  -6 95.4825 158.034   2
  -1 -15  -6 79.6216 148.436   3
   1  15   6-30.8722 169.018   1
  -1 -15  -7 1561.54 348.449   2
  -1 -15  -7 877.024 245.975   3
  -1 -15  -8 3799.83 509.232   2
  -1 -15  -8 3552.49 450.200   3
   1  15   8 3241.18 481.028   1
  -1 -15  -9 677.176 241.917   3
   1  15   9 403.794 222.329   1
  -1 -15 -10 2745.57 408.759   3
   1  16  -5 1988.48 383.636   2
   1  16  -4 1050.12 292.863   2
  -1 -16   4 1821.74 385.578   3
  -1 -16   3 428.051 213.735   3
   1  16  -3 560.890 236.164   2
   1  16  -2 170.073 158.032   2
  -1 -16   2 39.4600 168.543   3
   1  16  -2-98.0952 161.212   1
   1  16  -1 247.497 210.401   2
   1  16  -1 407.201 209.950   1
  -1 -16   1 593.845 240.440   3
   1  16   0 391.215 203.436   2
  -1 -16   0 10.5387 147.140   3
   1  16   0 449.247 223.130   1
   1  16   1-53.1755 149.233   1
  -1 -16  -1 125.224 173.343   3
   1  16   1-13.9021 127.109   2
  -1 -16  -2 562.913 244.703   3
   1  16   2 494.149 218.692   2
   1  16   2 1003.91 275.704   1
  -1 -16  -3 165.898 191.242   2
   1  16   3 176.892 176.084   1
  -1 -16  -3 145.949 175.582   3
  -1 -16  -4 2602.39 432.888   2
  -1 -16  -4 1890.58 373.560   3
   1  16   4 2233.93 408.839   1
   1  16   5 389.555 189.752   1
  -1 -16  -5 469.223 214.114   2
  -1 -16  -5 842.648 273.196   3
   1  16   6 1132.38 332.800   1
  -1 -16  -6 942.807 283.936   2
  -1 -16  -6 953.705 275.729   3
   1  16   7 407.997 279.413   1
  -1 -16  -7 34.0997 157.635   3
  -1 -16  -8 41.2793 142.326   3
  -1 -16  -9 1790.91 376.938   3
   1  17   0 229.901 218.188   1
   1  17   1 3806.99 512.025   1
   1  17   2 1.46771 167.988   1
   1  17   3 1262.00 345.895   1
   1  17   4 376.096 237.441   1
  -2  16   7 2931.73 471.949   1
  -2  16   6 2601.43 428.014   1
   2 -16  -5 533.665 230.947   3
   2 -16  -4 2779.23 431.672   3
   2 -16  -3 1012.51 293.793   3
   2 -16  -2 3316.42 475.953   3
   2 -16  -1 3444.70 497.845   3
   2 -16   0 2463.78 424.585   3
  -2  15   9 2394.55 435.577   1
  -2  15   8 2826.08 457.491   1
  -2  15   7 7831.92 696.668   1
   2 -15  -7 7557.78 637.646   3
   2 -15  -6 287.553 216.179   2
  -2  15   6 275.204 197.463   1
   2 -15  -6-35.3650 180.693   3
   2 -15  -5 119.731 158.791   2
  -2  15   5 306.659 177.555   1
   2 -15  -4 121.709 150.267   2
   2 -15  -4 279.913 173.244   3
  -2  15   4 336.861 197.010   1
  -2  15   3 34.0351 167.973   2
  -2  15   3-128.228 146.556   1
   2 -15  -3 139.945 157.874   3
  -2  15   2 1133.96 289.305   2
   2 -15  -2 1256.59 295.441   3
  -2  15   1 398.742 209.920   2
   2 -15  -1 1367.14 329.718   3
  -2  15   0-90.0496 134.803   2
   2 -15   0 115.627 160.764   3
   2 -15   1 720.374 224.549   3
  -2  15  -1 903.780 295.080   2
  -2  15  -2 2987.29 461.106   2
   2 -15   3 2258.52 405.783   3
  -2  15  -3 1853.28 372.185   2
   2 -15   4 126.594 151.631   3
  -2  15  -4 467.188 240.800   2
   2 -15   5 4054.26 534.971   3
  -2  15  -5 3753.89 523.561   2
  -2  14  11 313.304 234.898   1
  -2  14  10 1182.45 307.732   1
  -2  14   9 1868.93 384.189   1
   2 -14  -9 1502.70 315.729   2
  -2  14   8 148.003 140.489   1
   2 -14  -8 418.339 213.930   2
   2 -14  -8 260.932 149.877   3
  -2  14   7 8581.39 713.633   1
   2 -14  -7 7977.46 622.692   3
   2 -14  -7 10095.4 785.445   2
   2 -14  -6 162.038 158.608   2
  -2  14   6 172.169 167.340   1
   2 -14  -6 270.309 172.671   3
   2 -14  -5 3156.96 396.376   3
  -2  14   5 3687.00 449.562   1
   2 -14  -5 3093.56 428.118   2
  -2  14   4 758.618 218.095   1
   2 -14  -4 504.311 185.118   3
   2 -14  -3 19.3954 120.174   3
  -2  14   3 350.290 197.127   1
  -2  14   3 19.8494 126.630   2
  -2  14   2 4346.92 450.056   1
  -2  14   2 4297.75 517.051   2
   2 -14  -2 4416.09 483.771   3
  -2  14   1 49.1886 169.760   2
  -2  14   1 100.489 134.192   1
   2 -14  -1 209.032 171.995   3
   2 -14   0 4287.61 484.060   3
  -2  14   0 3265.31 443.599   2
  -2  14  -1 1540.57 305.405   2
   2 -14   1 1343.30 293.818   3
  -2  14  -2 942.504 269.301   2
   2 -14   2 1971.13 346.156   3
   2 -14   3 10527.0 776.005   3
  -2  14  -3 9725.10 774.059   2
  -2  14  -4 4868.00 561.641   2
   2 -14   4 4831.25 545.269   3
   2 -14   5 204.003 184.631   3
  -2  14  -5 224.140 180.847   2
   2 -14   6 1628.08 338.531   3
  -2  14  -6 2136.95 388.076   2
   2 -14   7 3430.97 479.488   3
  -2  14  -7 3505.26 507.393   2
  -2  14  -8 1079.64 310.472   2
   2 -14   8 1033.84 307.143   3
   2 -14   9 2704.42 448.038   3
  -2  13  12 3344.58 521.466   1
  -2  13  11 2020.58 392.320   1
   2 -13 -11 2164.53 396.946   2
   2 -13 -10 624.590 261.286   2
  -2  13  10 186.936 172.723   1
  -2  13   9 406.514 217.380   1
   2 -13  -9 346.103 179.573   2
  -2  13   8 19184.5 1025.82   1
   2 -13  -8 20081.1 1065.52   2
   2 -13  -8 17424.6 847.992   3
   2 -13  -7 55.2326 121.854   2
   2 -13  -7 255.927 129.137   3
   2 -13  -6 1532.87 262.902   3
  -2  13   6 1783.94 311.223   1
   2 -13  -6 1092.31 255.091   2
   2 -13  -5 367.594 195.395   2
   2 -13  -5 238.744 143.349   3
  -2  13   5 394.232 184.174   1
  -2  13   4 1561.69 309.816   2
   2 -13  -4 1987.73 323.305   3
   2 -13  -3 2738.07 361.581   3
  -2  13   3 2932.52 424.310   2
  -2  13   3 2769.21 359.524   1
  -2  13   2 311.427 133.668   2
  -2  13   2 267.233 135.344   1
  -2  13   1 359.132 165.634   2
  -2  13   1 102.528 116.965   1
   2 -13  -1 474.707 190.555   3
  -2  13   0 2298.73 298.865   1
  -2  13   0 2758.59 393.583   2
   2 -13   0 2748.15 371.560   3
  -2  13  -1 425.116 178.012   2
   2 -13   1 686.211 230.668   3
  -2  13  -1 484.107 168.723   1
   2 -13   2 208.353 154.176   3
  -2  13  -2 148.559 159.057   2
   2 -13   3 3411.36 426.003   3
  -2  13  -3 3430.80 431.397   2
   2 -13   4 741.051 226.733   3
  -2  13  -4 554.206 189.156   2
   2 -13   5 3.09911 122.652   3
  -2  13  -5-33.2524 133.132   2
   2 -13   6 625.678 214.077   3
  -2  13  -6 392.800 167.133   2
   2 -13   7 447.788 201.081   3
  -2  13  -7 183.110 143.136   2
   2 -13   8 4363.03 523.739   3
  -2  13  -8 3247.38 459.167   2
   2 -13   9 6709.03 641.573   3
  -2  13  -9 7406.13 704.754   2
   2 -13  10 1760.05 374.672   3
  -2  13 -10 1461.07 339.893   2
   2 -13  11 6944.74 680.551   3
  -2  12  13 5881.59 667.772   1
   2 -12 -13 5098.13 589.179   2
   2 -12 -12 1196.62 315.327   2
  -2  12  12 1092.98 307.325   1
   2 -12 -11 3239.01 445.911   2
  -2  12  11 3745.47 507.357   1
  -2  12  10 703.218 234.364   1
   2 -12 -10 942.680 265.454   2
  -2  12   9 988.579 259.799   1
   2 -12  -9 1003.59 206.889   3
   2 -12  -8 9168.40 687.058   2
  -2  12   8 7135.84 615.474   1
   2 -12  -8 7703.01 534.514   3
   2 -12  -7 1023.73 211.053   3
  -2  12   7 699.061 211.340   1
   2 -12  -6 15166.3 854.535   2
   2 -12  -6 13854.4 725.783   3
  -2  12   6 15887.1 851.343   1
   2 -12  -5-31.0572 112.884   2
  -2  12   5-92.2860 111.620   1
   2 -12  -5 107.350 103.150   3
  -2  12   4 3410.43 426.224   2
   2 -12  -4 3704.14 394.599   3
  -2  12   4 4157.16 423.994   1
   2 -12  -3 155.859 94.2052   3
  -2  12   3 82.8593 80.7831   1
  -2  12   3-34.3151 89.5287   2
  -2  12   2 1677.11 261.250   1
   2 -12  -2 2088.19 304.871   3
  -2  12   2 1766.62 306.410   2
  -2  12   1 658.583 167.300   1
   2 -12  -1 881.295 216.960   3
  -2  12   1 1096.15 243.371   2
   2 -12   0 2739.36 356.536   3
  -2  12   0 2566.67 300.788   1
  -2  12   0 2554.55 355.283   2
  -2  12  -1 2548.10 290.971   1
   2 -12   1 2906.64 371.076   3
  -2  12  -1 2582.96 356.718   2
  -2  12  -2 1042.31 179.045   1
  -2  12  -2 1096.67 252.327   2
   2 -12   2 1587.70 285.189   3
   2 -12   3 241.643 150.721   3
  -2  12  -3 63.5980 84.5920   1
  -2  12  -3 33.1071 101.673   2
   2 -12   4 489.081 176.016   3
  -2  12  -4 228.595 154.135   2
   2 -12   5 664.539 197.693   3
  -2  12  -5 861.175 214.950   2
   2 -12   6 1340.04 268.184   3
  -2  12  -6 913.663 230.026   2
   2 -12   7 4899.55 516.031   3
  -2  12  -7 4676.13 521.552   2
   2 -12   8 7341.42 638.165   3
   2 -12   8 6335.10 485.845   4
  -2  12  -8 7971.41 682.041   2
  -2  12  -9 987.732 273.933   2
   2 -12   9 609.030 216.222   3
   2 -12   9 745.958 183.285   4
   2 -12  10 15265.1 822.255   4
   2 -12  10 15411.7 949.679   3
  -2  12 -10 16273.2 1007.37   2
   2 -12  11 1410.33 338.782   3
   2 -12  11 1470.94 288.721   4
  -2  12 -11 1244.62 308.464   2
   2 -12  12 96.1214 162.073   3
  -2  12 -12 224.262 178.389   2
   2 -12  13 83.4121 160.335   3
   2 -12  13 373.143 179.703   4
   2 -12  14 192.992 222.861   4
   2 -11 -14 465.795 228.274   2
  -2  11  14 170.398 202.760   1
   2 -11 -13 2975.18 426.533   2
  -2  11  13 2319.23 413.527   1
  -2  11  12 5573.86 593.027   1
   2 -11 -12 6174.26 617.582   2
  -2  11  11 6166.33 606.963   1
   2 -11 -11 5423.85 553.761   2
  -2  11  10 3049.02 417.481   1
   2 -11 -10 3139.40 432.803   2
  -2  11   9 22135.2 1064.51   1
   2 -11  -9 19724.1 788.717   3
   2 -11  -9 19525.0 993.397   2
   2 -11  -8 6286.13 550.367   2
  -2  11   8 4883.46 486.715   1
   2 -11  -8 5049.91 418.180   3
  -2  11   7 6969.06 568.539   1
   2 -11  -7 6108.28 449.588   3
   2 -11  -7 6064.57 522.971   2
   2 -11  -6 4054.11 369.602   3
   2 -11  -6 4449.88 440.727   2
  -2  11   6 3880.37 411.784   1
  -2  11   5 640.242 180.928   1
   2 -11  -5 752.871 167.244   3
   2 -11  -5 585.013 189.742   2
   2 -11  -4 1117.10 220.959   3
  -2  11   4 1327.15 228.647   1
  -2  11   4 1541.76 271.373   2
   2 -11  -3 2000.97 275.850   3
  -2  11   3 1578.65 274.517   2
  -2  11   3 1729.27 251.886   1
  -2  11   2 1043.96 225.927   2
   2 -11  -2 1348.76 229.837   3
  -2  11   2 1501.77 234.070   1
  -2  11   1 1182.23 232.766   2
   2 -11  -1 1936.85 274.266   3
  -2  11   1 1407.68 222.080   1
   2 -11   0 20931.9 898.955   3
  -2  11   0 20886.4 782.597   1
  -2  11   0 19930.5 919.834   2
  -2  11  -1 403.171 126.000   1
   2 -11   2 189.406 150.432   3
  -2  11  -2 150.347 89.9652   1
  -2  11  -2 311.198 161.082   2
   2 -11   3 1018.89 139.395   4
   2 -11   3 817.786 201.886   3
  -2  11  -3 1185.96 252.477   2
  -2  11  -3 884.414 154.844   1
   2 -11   4 1802.44 202.814   4
  -2  11  -4 1593.03 200.421   1
   2 -11   4 1710.05 285.587   3
  -2  11  -4 1238.70 246.839   2
   2 -11   5-18.7193 72.2354   4
   2 -11   5 192.946 118.886   3
  -2  11  -5 13.1378 54.8219   1
  -2  11  -5-83.8978 104.253   2
  -2  11  -6-234.976 148.811   2
   2 -11   6-50.0480 94.7097   3
   2 -11   6 110.544 101.868   4
   2 -11   7 204.933 106.324   4
  -2  11  -7 345.106 165.040   2
   2 -11   7 65.7393 106.261   3
   2 -11   8 2888.69 331.700   4
  -2  11  -8 3217.85 425.344   2
   2 -11   8 3855.98 441.648   3
   2 -11   9 144.060 117.367   4
   2 -11   9 199.208 141.456   3
  -2  11  -9-11.0807 114.792   2
  -2  11 -10 5946.20 593.001   2
   2 -11  10 6322.47 575.164   3
   2 -11  10 6219.03 520.534   4
   2 -11  11 396.338 185.874   4
  -2  11 -11 456.301 232.732   2
   2 -11  11 279.110 185.061   3
  -2  11 -12 2247.86 400.279   2
   2 -11  12 2783.11 424.075   3
   2 -11  12 1955.98 330.503   4
   2 -11  13-40.8004 138.088   3
   2 -11  13-66.2988 154.059   4
  -2  11 -13-131.252 145.550   2
   2 -11  14 2376.20 389.572   4
   2 -11  14 3309.87 466.179   3
   2 -11  15 717.878 263.179   4
   2 -11  15 435.055 253.955   3
   2 -10 -15 7.01061 177.326   2
  -2  10  15-30.6696 141.059   1
   2 -10 -14 1313.53 326.221   2
  -2  10  14 787.592 262.902   1
   2 -10 -13 2218.67 370.331   2
  -2  10  13 2303.71 396.932   1
   2 -10 -12 1398.40 291.367   2
  -2  10  12 1399.80 312.691   1
  -2  10  11 308.597 170.464   1
   2 -10 -11 384.198 181.462   2
  -2  10  10 13978.5 838.809   1
   2 -10 -10 16179.4 879.134   2
   2 -10 -10 13972.2 621.117   3
  -2  10   9 17004.1 901.446   1
   2 -10  -9 16913.4 683.697   3
   2 -10  -9 18133.1 895.683   2
   2 -10  -8 117.968 94.7619   3
  -2  10   8-54.1729 127.327   1
  -2  10   7 2914.59 354.322   1
   2 -10  -7 2257.17 313.218   2
   2 -10  -7 2893.78 295.149   3
   2 -10  -6 191.625 94.8588   2
  -2  10   6 146.060 79.1163   1
   2 -10  -6 227.865 85.9210   3
  -2  10   5-27.8427 81.1711   1
   2 -10  -5-59.2211 96.6162   2
   2 -10  -5-53.9967 74.3867   3
   2 -10  -4 1854.64 247.288   3
  -2  10   4 1627.47 247.131   1
  -2  10   4 1614.78 270.681   2
   2 -10  -3 3809.43 356.579   3
  -2  10   3 3378.50 337.418   1
  -2  10   3 4583.67 429.134   2
  -2  10   2 1006.39 212.536   2
   2 -10  -2 902.272 189.722   3
  -2  10   2 966.674 175.191   1
  -2  10   1 24632.9 831.649   1
   2 -10  -1 27454.9 961.724   3
  -2  10   1 26217.9 1004.57   2
  -2  10   0 239.157 94.6720   1
   2 -10   0 153.113 127.265   3
  -2  10   0 36.2376 98.2096   2
   2 -10   1 23354.5 486.668   4
   2 -10   1 24652.0 933.102   3
  -2  10  -1 24695.8 962.859   2
  -2  10  -1 24819.4 777.179   1
  -2  10  -2 12501.2 536.541   1
  -2  10  -2 13160.3 719.047   2
   2 -10   2 13157.7 700.442   3
   2 -10   2 12139.9 417.199   4
  -2  10  -3 7111.64 391.818   1
   2 -10   3 6085.88 328.551   4
  -2  10  -3 6420.24 504.647   2
   2 -10   3 7314.54 533.076   3
   2 -10   4 13.3415 85.6155   3
  -2  10  -4 132.096 79.4444   1
   2 -10   4 5.46556 49.8389   4
  -2  10  -4-62.1880 102.236   2
   2 -10   5 13150.4 563.553   4
  -2  10  -5 15176.8 804.673   2
  -2  10  -5 13626.7 515.948   1
   2 -10   5 13359.1 733.580   3
   2 -10   6 1629.69 226.196   4
  -2  10  -6 1564.43 177.712   1
  -2  10  -6 1452.35 262.063   2
   2 -10   6 1730.58 283.622   3
   2 -10   7 10563.3 573.101   4
   2 -10   7 8510.45 617.341   3
  -2  10  -7 10174.6 683.552   2
   2 -10   8 52.1363 83.9934   4
  -2  10  -8 254.998 161.477   2
   2 -10   8 46.5711 107.545   3
  -2  10  -9 3309.50 420.147   2
   2 -10   9 4785.57 427.751   4
   2 -10   9 3910.08 432.482   3
   2 -10  10 331.859 154.882   4
   2 -10  10 835.924 220.251   3
  -2  10 -10 441.553 172.212   2
   2 -10  11 627.733 192.350   3
   2 -10  11 878.299 223.421   4
  -2  10 -11 798.479 227.624   2
   2 -10  12 301.415 130.643   4
   2 -10  12 777.462 232.749   3
  -2  10 -12 959.802 262.209   2
   2 -10  13 910.170 257.958   3
  -2  10 -13 587.233 229.868   2
   2 -10  13 749.743 218.229   4
   2 -10  14 1132.54 258.146   3
  -2  10 -14 1512.81 330.100   2
   2 -10  14 999.569 276.497   4
   2 -10  15 1328.86 318.531   4
   2 -10  15 1019.27 280.981   3
  -2  10 -15 1254.97 340.707   2
   2 -10  16 359.853 212.001   4
   2 -10  16 790.320 290.229   3
  -2   9  16 1093.42 316.262   1
   2  -9 -16 1132.10 285.632   2
  -2   9  15 4222.11 539.473   1
   2  -9 -15 3176.24 444.665   2
   2  -9 -14 1952.53 362.499   2
  -2   9  14 1979.10 383.888   1
   2  -9 -13-60.5510 131.551   2
  -2   9  13-0.65265 137.710   1
  -2   9  12 186.719 144.625   1
   2  -9 -12 114.013 99.3537   2
   2  -9 -11 2848.64 377.502   2
  -2   9  11 2763.90 392.307   1
   2  -9 -10 9829.11 662.353   2
   2  -9 -10 10409.6 494.303   3
  -2   9  10 9240.22 665.913   1
  -2   9   9 266.996 132.450   1
   2  -9  -9 13.9939 111.017   2
   2  -9  -9 307.935 120.044   3
   2  -9  -8 18417.3 850.456   2
   2  -9  -8 16871.1 645.784   3
  -2   9   8 16324.5 818.268   1
  -2   9   7 6173.65 491.923   1
   2  -9  -7 5907.97 467.629   2
   2  -9  -7 6470.90 404.619   3
  -2   9   6 1103.25 205.622   1
   2  -9  -6 1528.35 207.633   3
   2  -9  -6 1193.19 217.576   2
  -2   9   5 16932.0 758.991   1
   2  -9  -5 16585.2 665.506   3
   2  -9  -5 16551.0 756.629   2
   2  -9  -4 20406.3 745.129   3
  -2   9   4 20966.2 861.817   2
  -2   9   4 19928.6 790.626   1
  -2   9   3 357.378 135.323   1
  -2   9   3 447.400 146.946   2
   2  -9  -3 231.293 100.181   3
  -2   9   2 26279.4 839.656   1
  -2   9   2 25933.3 946.751   2
   2  -9  -2 28322.7 910.047   3
  -2   9   1 10274.0 512.773   1
   2  -9  -1 10447.3 562.506   3
  -2   9   1 10301.9 598.976   2
   2  -9   0 20771.9 798.718   3
   2  -9   0 18583.2 358.270   4
  -2   9   0 20262.6 683.659   1
  -2   9   0 19526.1 808.267   2
  -2   9  -1 8850.42 435.179   1
   2  -9   1 9443.93 318.231   4
  -2   9  -1 8439.99 540.357   2
  -2   9  -1 8529.61 318.228   4
   2  -9   2 4.11808 65.4258   3
   2  -9   2 38.2644 49.2513   4
  -2   9  -2 109.223 66.3691   1
  -2   9  -2 134.018 73.0416   2
   2  -9   3 490.507 104.032   4
  -2   9  -3 407.529 131.999   2
   2  -9   3 80.9920 73.6392   3
  -2   9  -3 358.705 90.6568   1
   2  -9   4 2299.11 218.713   4
   2  -9   4 1819.58 259.052   3
  -2   9  -4 2430.41 311.662   2
  -2   9  -4 1679.49 179.022   1
   2  -9   5-39.5768 75.0871   4
   2  -9   5 122.634 95.9751   3
  -2   9  -5 149.401 138.647   2
  -2   9  -5 46.7453 52.6638   1
  -2   9  -6 6162.54 322.316   1
   2  -9   6 6144.83 486.754   3
   2  -9   6 6843.68 428.422   4
  -2   9  -6 6136.68 500.001   2
   2  -9   7 337.491 110.685   4
  -2   9  -7 379.007 88.4497   1
   2  -9   7 246.841 128.496   3
  -2   9  -7 418.347 162.427   2
   2  -9   8 1611.42 273.304   3
   2  -9   8 1534.25 237.862   4
  -2   9  -8 1793.28 305.388   2
  -2   9  -8 1321.62 154.951   1
   2  -9   9 6689.94 498.083   4
  -2   9  -9 6210.05 532.030   2
   2  -9   9 5662.85 491.074   3
   2  -9  10 1692.33 281.777   3
   2  -9  10 2260.30 313.437   4
  -2   9 -10 1274.27 260.739   2
   2  -9  11 1869.86 295.369   4
   2  -9  11 1258.20 262.663   3
  -2   9 -11 1832.64 316.087   2
   2  -9  12 578.547 195.332   3
   2  -9  12 493.848 185.907   4
  -2   9 -12 325.338 183.374   2
   2  -9  13 2540.09 365.913   3
  -2   9 -13 2301.69 370.041   2
   2  -9  13 3205.20 414.994   4
   2  -9  14 1900.64 326.313   3
  -2   9 -14 1805.44 348.818   2
   2  -9  14 1799.34 333.015   4
   2  -9  15 6767.17 640.242   4
  -2   9 -15 6874.47 677.678   2
   2  -9  15 7178.21 630.229   3
  -2   9 -16-54.0631 148.844   2
   2  -9  16-260.184 198.850   3
   2  -9  16 310.334 196.763   4
   2  -9  17 4742.09 542.137   3
   2  -8 -17 3843.10 526.993   2
  -2   8  17 2328.46 435.420   1
   2  -8 -16 3925.64 489.395   2
  -2   8  16 5156.57 618.356   1
   2  -8 -15 1209.64 263.364   2
  -2   8  15 1480.17 315.371   1
   2  -8 -14 89.5057 129.292   2
  -2   8  14 140.600 139.247   1
   2  -8 -13 739.603 211.639   2
  -2   8  13 517.475 196.882   1
   2  -8 -12 44.8690 112.065   2
  -2   8  12 115.311 111.457   1
   2  -8 -11 1950.60 302.537   2
  -2   8  11 1697.46 300.382   1
  -2   8  10 1093.43 232.067   1
   2  -8 -10 645.403 127.674   3
   2  -8 -10 716.006 185.383   2
  -2   8   9 4035.05 195.933   4
   2  -8  -9 3895.74 392.004   2
  -2   8   9 4179.73 427.992   1
   2  -8  -9 3940.20 283.212   3
  -2   8   8 1900.56 106.735   4
   2  -8  -8 1608.55 242.282   2
   2  -8  -8 1662.37 191.978   3
   2  -8  -7 336.416 83.3321   3
  -2   8   7 345.071 142.902   1
   2  -8  -7 360.895 136.112   2
   2  -8  -6 994.764 152.760   3
   2  -8  -6 810.250 172.194   2
  -2   8   6 602.685 156.244   1
   2  -8  -5 6608.62 393.864   3
   2  -8  -5 6247.80 437.606   2
  -2   8   5 5774.19 421.751   1
   2  -8  -4 4592.60 334.797   3
  -2   8   4 4095.21 341.702   1
  -2   8   4 4319.90 377.275   2
  -2   8   3 1.40981 57.6079   2
  -2   8   3 163.650 99.1623   1
   2  -8  -3 63.8079 83.3330   3
  -2   8   2 17797.8 658.556   1
   2  -8  -2 17370.8 666.530   3
  -2   8   2 17127.9 720.486   2
  -2   8   1-2.40977 61.7440   2
   2  -8  -1 73.5523 20.6419   4
  -2   8   1 97.1326 68.7908   1
   2  -8  -1 79.2037 20.0576   4
   2  -8  -1 144.372 84.4988   3
   2  -8   0 45643.0 593.501   4
  -2   8   0 46709.7 964.759   1
  -2   8   0 46276.4 609.980   4
  -2   8   0 46192.3 1167.15   2
  -2   8  -1 10211.0 556.413   2
   2  -8   1 9920.43 329.611   4
   2  -8   1 8848.88 405.636   1
  -2   8  -1 9641.32 422.358   1
   2  -8   1 8334.38 483.244   3
  -2   8  -2 38305.9 1081.12   2
   2  -8   2 36457.1 714.953   4
  -2   8  -2 35262.3 767.118   1
   2  -8   2 35306.7 769.572   1
  -2   8  -2 35735.6 736.053   4
   2  -8   2 37010.0 1035.12   3
   2  -8   3 4034.05 265.597   4
   2  -8   3 4326.78 258.261   1
  -2   8  -3 4229.37 372.186   2
  -2   8  -3 3707.08 267.992   4
  -2   8  -3 4263.42 260.533   1
   2  -8   3 4547.52 372.158   3
   2  -8   4 36095.7 844.994   4
   2  -8   4 34853.8 691.505   1
  -2   8  -4 35581.4 723.526   1
  -2   8  -4 36252.9 1076.42   2
  -2   8  -5 4878.85 266.593   1
   2  -8   5 4728.94 329.817   4
   2  -8   5 4763.17 403.194   3
  -2   8  -5 5059.99 415.911   2
   2  -8   5 4376.53 243.965   1
   2  -8   6 59892.4 890.275   1
   2  -8   6 62296.6 1263.01   4
  -2   8  -6 59194.3 1437.52   2
   2  -8   6 58351.5 1412.77   3
  -2   8  -6 60984.3 931.334   1
   2  -8   7 14815.2 723.810   3
  -2   8  -7 14435.8 733.844   2
  -2   8  -7 14482.1 452.416   1
   2  -8   7 14754.7 650.776   4
   2  -8   8 19496.2 852.743   3
  -2   8  -8 17419.7 508.539   1
  -2   8  -8 17517.7 826.470   2
   2  -8   8 16946.9 741.586   4
   2  -8   9 11376.3 656.529   3
  -2   8  -9 12293.3 714.661   2
  -2   8  -9 11092.7 419.052   1
   2  -8   9 11560.9 636.954   4
   2  -8  10 2024.53 292.940   3
  -2   8 -10 1938.17 303.006   2
  -2   8 -10 2087.81 191.757   1
   2  -8  10 2415.30 315.398   4
   2  -8  11 560.162 201.128   4
  -2   8 -11 1001.07 233.150   2
   2  -8  11 705.345 199.876   3
   2  -8  12 1675.19 294.740   3
  -2   8 -12 1231.69 261.321   2
   2  -8  13 111.422 108.798   3
   2  -8  13 159.907 141.740   4
  -2   8 -13-6.74951 124.083   2
  -2   8 -14 3915.68 490.684   2
   2  -8  14 3630.68 417.293   3
   2  -8  14 3790.37 462.336   4
   2  -8  15 6290.61 563.282   3
   2  -8  15 6629.88 620.312   4
  -2   8 -15 5969.35 612.323   2
   2  -8  16 466.371 191.795   3
   2  -8  16 528.824 220.792   4
  -2   8 -16-21.7417 146.600   2
   2  -8  17-99.3345 142.202   3
   2  -8  17-6.84269 148.992   4
   2  -7 -18 481.415 221.405   2
  -2   7  17 14360.4 985.802   1
   2  -7 -17 15194.5 967.837   2
   2  -7 -16 2595.67 409.509   2
  -2   7  16 1688.70 330.462   1
  -2   7  15 198.949 157.841   1
   2  -7 -15 115.732 138.558   2
  -2   7  14 4017.94 473.712   1
   2  -7 -14 3154.42 409.624   2
   2  -7 -13 257.333 147.527   2
  -2   7  13 182.773 90.9836   4
  -2   7  13 137.764 149.292   1
  -2   7  12 77.8096 76.2953   4
   2  -7 -12-40.6634 94.8927   2
  -2   7  12 45.3228 106.283   1
   2  -7 -11 5201.17 281.292   3
  -2   7  11 5362.82 321.676   4
   2  -7 -11 6066.53 490.298   2
  -2   7  11 6338.57 531.980   1
   2  -7 -10 2169.61 285.381   2
  -2   7  10 1903.48 291.141   1
  -2   7  10 1970.98 183.275   4
   2  -7 -10 2122.69 191.043   3
   2  -7  -9 473.304 133.414   2
  -2   7   9 230.614 110.931   1
  -2   7   9 424.824 81.9425   4
   2  -7  -9 614.829 110.293   3
   2  -7  -8 2990.30 228.051   3
  -2   7   8 3071.03 178.983   4
   2  -7  -8 2994.03 309.838   2
  -2   7   8 3091.78 337.985   1
   2  -7  -8 2975.73 186.734   4
   2  -7  -7 3471.92 333.988   2
  -2   7   7 3889.05 357.716   1
   2  -7  -7 3429.20 170.721   4
  -2   7   7 3991.45 173.249   4
   2  -7  -7 4355.75 283.091   3
  -2   7   6 1858.55 240.849   1
   2  -7  -6 1323.31 85.3760   4
  -2   7   6 1515.19 84.0524   4
   2  -7  -6 1339.22 200.730   2
   2  -7  -6 1682.51 178.385   3
   2  -7  -5 26177.7 841.668   2
   2  -7  -5 27971.7 733.660   3
  -2   7   5 25535.3 834.964   1
  -2   7   4 1272.40 195.530   2
  -2   7   4 1510.51 203.967   1
   2  -7  -4 1271.24 163.478   3
   2  -7  -3 98479.6 1447.82   3
  -2   7   3 94923.2 1484.99   1
  -2   7   3 98712.2 1629.38   2
  -2   7   2 1885.91 204.400   1
   2  -7  -2 1915.92 206.094   3
  -2   7   2 1581.75 211.668   2
   2  -7  -1 71412.4 1269.82   3
   2  -7  -1 65654.6 558.764   4
  -2   7   1 66602.1 1128.11   1
   2  -7  -1 67726.6 589.538   4
  -2   7   1 70477.3 1347.53   2
   2  -7  -1 65170.5 1118.53   1
   2  -7   0 3686.38 175.186   4
  -2   7   0 3577.35 249.378   1
  -2   7   0 3835.79 317.133   2
  -2   7   0 3647.77 173.978   4
   2  -7   0 3899.15 257.230   1
   2  -7   1 33344.1 908.070   3
   2  -7   1 32371.3 698.202   1
  -2   7  -1 34397.3 947.141   2
  -2   7  -1 33737.4 716.048   1
   2  -7   1 34327.4 622.191   4
   2  -7   2 12406.2 565.422   3
  -2   7  -2 13159.5 428.632   1
   2  -7   2 13217.4 428.501   4
  -2   7  -2 12388.3 431.179   4
  -2   7  -2 13341.0 599.972   2
   2  -7   2 12731.6 411.208   1
  -2   7  -3 30223.6 619.364   1
   2  -7   3 29636.8 897.349   3
   2  -7   3 29674.1 702.255   4
  -2   7  -3 30891.3 749.737   4
  -2   7  -3 28505.4 890.460   2
   2  -7   3 30020.1 605.478   1
   2  -7   4 2034.36 243.064   3
  -2   7  -4 1730.55 224.590   2
   2  -7   4 1578.54 177.315   4
  -2   7  -4 2018.41 154.905   1
   2  -7   4 1802.25 142.625   1
   2  -7   5 492.108 82.0974   1
  -2   7  -5 456.786 135.753   2
   2  -7   5 590.091 152.906   3
  -2   7  -5 506.741 84.2715   1
   2  -7   5 248.328 80.8876   4
   2  -7   6 70.8859 34.8903   1
   2  -7   6 284.665 107.855   4
   2  -7   6 159.208 118.109   3
  -2   7  -6 110.905 99.0296   2
  -2   7  -6 153.290 52.4495   1
  -2   7  -7 828.300 175.743   2
   2  -7   7 1089.85 198.972   3
  -2   7  -7 838.449 105.772   1
  -2   7  -7 872.629 110.735   1
   2  -7   7 945.246 174.658   4
   2  -7   8 12722.1 630.712   4
  -2   7  -8 13256.2 425.501   1
  -2   7  -8 13906.4 710.954   2
  -2   7  -8 13884.6 440.223   1
   2  -7   9 12145.7 642.465   4
  -2   7  -9 11964.6 676.995   2
  -2   7  -9 13120.9 446.070   1
   2  -7   9 11929.4 642.347   3
   2  -7  10 330.125 127.886   4
  -2   7 -10 264.594 77.3085   1
   2  -7  10 237.932 124.456   3
  -2   7 -10 227.989 108.397   2
   2  -7  11 1466.11 262.376   4
   2  -7  11 1421.92 249.622   3
  -2   7 -11 2138.99 317.324   2
  -2   7 -11 1361.30 166.082   1
   2  -7  12 99.1073 125.947   3
   2  -7  12 266.649 160.474   4
  -2   7 -12 89.3985 118.982   2
   2  -7  13 3568.56 388.700   3
   2  -7  13 3824.00 441.723   4
  -2   7 -13 3708.81 447.403   2
  -2   7 -14 1905.80 337.474   2
   2  -7  14 1680.75 280.970   3
   2  -7  14 1919.62 336.006   4
   2  -7  15 376.129 181.521   4
   2  -7  15 45.1130 116.701   3
  -2   7 -15 65.4233 141.698   2
   2  -7  16 3275.99 403.682   3
   2  -7  16 3986.61 500.549   4
  -2   7 -16 3210.30 485.530   2
   2  -7  17 1414.78 301.623   4
  -2   7 -17 1301.12 319.990   2
   2  -7  17 1149.34 271.313   3
   2  -6 -18 3638.03 499.264   2
  -2   6  18 4570.54 568.698   1
   2  -6 -17 4869.95 536.521   2
  -2   6  17 3884.35 509.859   1
  -2   6  16 2983.49 435.456   1
  -2   6  16 3637.24 371.447   4
   2  -6 -16 2982.96 407.700   2
   2  -6 -15 2172.24 352.224   2
  -2   6  15 2740.39 316.257   4
  -2   6  15 2889.23 412.911   1
   2  -6 -14 3609.57 440.711   2
  -2   6  14 3202.45 323.212   4
  -2   6  14 2940.57 407.627   1
  -2   6  13 391.023 176.294   1
   2  -6 -13 373.028 152.835   2
  -2   6  13 374.880 120.314   4
   2  -6 -12 5768.29 486.668   2
  -2   6  12 6295.74 533.330   1
  -2   6  12 5653.37 372.656   4
  -2   6  11 1548.12 189.185   4
   2  -6 -11 1747.20 265.238   2
   2  -6 -11 1804.80 145.194   3
  -2   6  11 1764.14 277.902   1
   2  -6 -10 10764.8 610.287   2
   2  -6 -10 10414.7 360.587   3
  -2   6  10 10489.9 633.475   1
  -2   6  10 9248.83 415.650   4
  -2   6   9 14839.2 727.731   1
  -2   6   9 15113.3 492.525   4
   2  -6  -9 14994.1 446.211   3
   2  -6  -9 15278.5 514.115   4
   2  -6  -9 14749.8 684.950   2
  -2   6   8 47.7852 40.5654   3
   2  -6  -8 133.856 85.7057   2
   2  -6  -8 106.076 49.5230   3
  -2   6   8 51.7198 46.6912   4
   2  -6  -8-5.65081 43.5009   4
  -2   6   8-65.7385 90.1453   1
  -2   6   7 330.235 117.844   1
   2  -6  -7 574.158 87.4690   4
  -2   6   7 297.867 83.2095   3
   2  -6  -7 703.525 109.283   3
   2  -6  -7 726.502 154.786   2
  -2   6   7 540.539 80.6530   4
   2  -6  -6 131.061 77.7706   2
   2  -6  -6 156.299 48.2205   4
  -2   6   6 205.013 47.5511   4
   2  -6  -6 53.2207 47.7493   3
  -2   6   6 188.285 68.0324   3
  -2   6   6 27.2723 57.5295   1
  -2   6   5 16833.4 637.865   1
  -2   6   5 14826.6 291.573   4
   2  -6  -5 15204.9 602.781   2
   2  -6  -5 16850.3 522.760   3
   2  -6  -5 15771.8 315.747   4
  -2   6   5 15407.0 531.138   3
  -2   6   4 245.424 80.3983   1
   2  -6  -4 270.548 79.6552   3
   2  -6  -4 278.320 37.3713   4
  -2   6   3 1696.36 192.118   1
  -2   6   3 2104.74 231.615   2
   2  -6  -3 1773.96 182.602   3
   2  -6  -2 978.608 64.0800   4
   2  -6  -2 919.229 140.225   3
  -2   6   2 1088.63 145.794   1
   2  -6  -2 963.432 61.7377   4
  -2   6   2 820.947 150.418   2
   2  -6  -1 2929.23 222.519   1
   2  -6  -1 2920.25 132.820   4
   2  -6  -1 3063.99 128.650   4
   2  -6  -1 3181.10 249.836   3
  -2   6   1 2940.92 219.793   1
  -2   6   1 3070.12 267.457   2
   2  -6   0 18066.0 500.679   1
  -2   6   0 17500.7 499.741   1
  -2   6   0 17603.6 631.222   2
   2  -6   0 17891.6 383.057   4
   2  -6   0 18380.9 611.567   3
   2  -6   1 3579.04 207.274   1
  -2   6  -1 3711.89 214.274   1
  -2   6  -1 3040.79 264.293   2
   2  -6   1 3690.48 287.790   3
   2  -6   1 4236.21 211.535   4
   2  -6   2 12878.1 540.091   3
  -2   6  -2 12384.4 418.462   4
  -2   6  -2 13407.8 556.927   2
  -2   6  -2 12976.2 375.868   1
   2  -6   2 14470.2 443.045   4
   2  -6   2 12978.0 369.762   1
   2  -6   3 17614.2 532.997   4
   2  -6   3 18324.9 415.489   1
   2  -6   3 17019.8 638.022   3
  -2   6  -3 18183.3 421.974   1
  -2   6  -3 16031.9 621.367   2
  -2   6  -3 17022.9 547.652   4
  -2   6  -4 15530.8 379.406   1
   2  -6   4 14637.2 528.375   4
   2  -6   4 15639.4 360.641   1
  -2   6  -4 15207.3 616.885   2
   2  -6   4 14376.4 596.721   3
   2  -6   5 44486.9 613.421   1
   2  -6   5 41903.1 1039.59   3
  -2   6  -5 42930.1 625.516   1
  -2   6  -5 42284.0 1056.85   2
   2  -6   6 4939.51 354.437   4
  -2   6  -6 3851.82 195.408   1
  -2   6  -6 4010.56 340.480   2
   2  -6   6 4019.14 338.637   3
  -2   6  -6 3964.34 194.820   1
  -2   6  -7 90111.8 998.021   1
   2  -6   7 89838.1 1561.36   4
  -2   6  -7 90834.2 1672.54   2
   2  -6   7 90817.9 1595.84   3
  -2   6  -7 92572.4 1006.10   1
  -2   6  -8 14912.5 434.364   1
  -2   6  -8 16071.4 728.167   2
  -2   6  -8 15590.1 446.741   1
   2  -6   8 15629.0 684.407   4
   2  -6   9 8960.08 546.855   4
  -2   6  -9 9096.11 365.158   1
   2  -6   9 8393.40 517.688   3
  -2   6  -9 9329.09 577.989   2
   2  -6  10 8456.66 559.981   4
  -2   6 -10 9949.90 616.927   2
  -2   6 -10 9080.80 390.493   1
   2  -6  10 9160.60 550.371   3
  -2   6 -11 1302.29 248.057   2
   2  -6  11 1229.82 213.370   3
  -2   6 -11 1135.89 147.644   1
   2  -6  11 1389.54 246.063   4
   2  -6  12 4016.48 419.385   4
   2  -6  12 4144.87 393.129   3
  -2   6 -12 3266.32 267.477   1
  -2   6 -12 4537.76 450.526   2
  -2   6 -13 15020.5 840.920   2
   2  -6  13 17265.4 894.900   4
  -2   6 -13 15944.0 607.487   1
   2  -6  13 15853.1 775.531   3
  -2   6 -14 1339.80 268.511   2
   2  -6  14 937.555 238.541   4
   2  -6  15 6839.66 546.239   3
   2  -6  15 6213.30 603.605   4
  -2   6 -15 5637.91 560.930   2
  -2   6 -16 385.967 270.822   2
   2  -6  16 245.133 170.134   4
   2  -6  16 355.614 153.880   3
   2  -6  17 391.320 194.818   3
   2  -6  17 183.341 166.304   4
  -2   6 -17-24.2387 152.439   2
  -2   6 -18 3726.01 528.358   2
   2  -6  18 2724.09 463.556   4
  -2   5  19 4812.44 594.355   1
   2  -5 -19 3576.99 506.254   2
  -2   5  18 9825.26 683.221   4
   2  -5 -18 9131.42 751.804   2
  -2   5  18 8618.83 752.139   1
  -2   5  17 286.903 192.690   1
  -2   5  17 59.5940 127.081   4
   2  -5 -17 35.0488 136.239   2
  -2   5  16 2102.63 352.531   1
  -2   5  16 2267.04 315.358   4
   2  -5 -16 2201.86 353.310   2
   2  -5 -15-136.309 137.699   2
  -2   5  15 219.955 140.350   4
  -2   5  15 292.663 186.920   1
  -2   5  14 299.946 138.552   4
   2  -5 -14 332.028 150.087   2
  -2   5  14 484.145 194.975   1
  -2   5  13 426.793 167.693   1
  -2   5  13 324.764 111.825   4
   2  -5 -13 316.603 125.718   2
   2  -5 -12 4137.08 397.810   2
  -2   5  12 5054.94 363.288   4
  -2   5  12 5357.37 479.712   1
   2  -5 -11 17950.9 365.323   3
   2  -5 -11 22883.7 901.377   2
  -2   5  11 19810.9 684.577   4
  -2   5  11 22333.1 936.408   1
   2  -5 -10 42.8306 32.0083   3
   2  -5 -10 69.5866 84.3887   2
  -2   5  10 79.2387 39.6275   3
  -2   5  10-16.8609 82.0852   1
  -2   5  10 49.8163 72.1378   4
   2  -5  -9 106248. 1754.94   2
  -2   5   9 103783. 1849.06   1
   2  -5  -9 103222. 1008.05   3
  -2   5   9 99672.6 1046.08   3
  -2   5   9 97264.6 1313.42   4
   2  -5  -8 5109.77 291.580   4
   2  -5  -8 4923.49 365.313   2
  -2   5   8 5088.82 276.765   4
  -2   5   8 4985.93 391.168   1
   2  -5  -8 5026.79 231.419   3
  -2   5   7 14075.0 425.611   4
  -2   5   7 14591.9 640.204   1
   2  -5  -7 13783.4 397.745   3
   2  -5  -7 14806.5 458.152   4
   2  -5  -7 14382.6 592.859   2
  -2   5   6 3302.92 214.036   3
   2  -5  -6 3625.15 289.225   2
  -2   5   6 3203.03 177.840   4
   2  -5  -6 3685.61 213.328   3
   2  -5  -6 3220.83 192.597   4
   2  -5  -5 19384.8 639.921   2
  -2   5   5 19612.2 671.726   1
  -2   5   5 19462.8 389.306   4
   2  -5  -5 19718.7 411.003   4
  -2   5   5 18418.4 518.777   3
   2  -5  -5 20714.7 521.298   3
  -2   5   4 70974.6 652.678   4
  -2   5   4 68828.8 1024.30   3
   2  -5  -4 68721.1 1172.77   2
   2  -5  -4 67953.8 973.949   3
   2  -5  -4 69111.3 668.139   4
   2  -5  -3 8611.11 209.283   4
  -2   5   3 8260.42 367.433   3
   2  -5  -3 9000.77 412.338   1
   2  -5  -3 8214.10 348.082   3
  -2   5   3 9105.76 403.772   1
  -2   5   3 7821.85 404.131   2
   2  -5  -3 8562.21 209.795   4
   2  -5  -2 64366.1 575.151   4
   2  -5  -2 64493.8 1019.51   1
   2  -5  -2 63242.3 994.221   3
  -2   5   2 60677.2 1076.97   2
   2  -5  -2 61279.4 550.698   4
  -2   5   2 61682.3 1025.09   3
  -2   5   2 62866.6 994.164   1
   2  -5  -1 21922.3 545.552   1
   2  -5  -1 24276.5 374.942   4
   2  -5  -1 24306.6 663.100   3
  -2   5   1 22592.1 653.184   2
   2  -5  -1 24984.3 637.052   3
  -2   5   1 22953.5 560.875   1
  -2   5   0 29663.0 589.614   1
  -2   5   0 29599.3 741.516   2
   2  -5   0 32205.7 750.471   3
   2  -5   0 32190.9 508.789   4
   2  -5   0 33461.5 632.640   1
   2  -5   1 13385.8 372.164   4
  -2   5  -1 12920.6 350.433   1
  -2   5  -1 12356.2 368.356   4
   2  -5   1 11445.2 462.967   3
  -2   5  -1 11780.3 475.089   2
   2  -5   1 13076.5 347.149   1
  -2   5  -2 2619.58 229.922   2
  -2   5  -2 2364.05 139.205   1
   2  -5   2 2753.59 191.048   4
  -2   5  -2 2616.25 188.877   4
   2  -5   2 2205.72 214.725   3
   2  -5   2 2554.31 142.113   1
  -2   5  -3 146.647 85.3426   2
   2  -5   3 78.3697 24.9552   1
  -2   5  -3 90.4502 31.8955   1
   2  -5   3 63.9535 37.9599   4
  -2   5  -3 112.501 57.4097   4
   2  -5   4 67476.4 641.316   1
   2  -5   4 69072.4 1219.53   3
  -2   5  -4 68462.7 1225.97   2
  -2   5  -4 69527.7 680.740   1
  -2   5  -4 69345.4 1155.58   4
   2  -5   4 69240.2 1112.15   4
  -2   5  -5-7.53238 19.0456   1
   2  -5   5 17.1720 49.4768   4
  -2   5  -5 120.356 72.5830   2
  -2   5  -5 65.6861 32.0105   1
   2  -5   5 81.2011 56.7118   3
   2  -5   6 11686.7 529.006   4
   2  -5   6 11328.9 522.324   3
  -2   5  -6 10337.6 517.789   2
  -2   5  -6 11350.8 307.576   1
  -2   5  -6 10852.1 302.511   1
   2  -5   7 4132.48 335.853   4
  -2   5  -7 4227.30 208.418   1
  -2   5  -7 4830.66 370.151   2
  -2   5  -7 4585.34 214.930   1
   2  -5   7 3647.97 312.936   3
  -2   5  -8 7017.03 290.322   1
  -2   5  -8 6441.01 439.093   2
   2  -5   8 6010.05 401.807   3
   2  -5   8 6372.71 444.890   4
  -2   5  -9 11202.2 398.356   1
   2  -5   9 10652.1 552.145   3
   2  -5   9 10764.1 588.945   4
  -2   5  -9 10619.0 589.169   2
   2  -5  10 782.062 161.650   4
  -2   5 -10 715.294 108.263   1
  -2   5 -10 797.587 186.340   2
   2  -5  10 965.162 178.725   3
  -2   5 -11 2707.35 225.713   1
   2  -5  11 3165.31 323.400   3
  -2   5 -11 3400.58 363.698   2
   2  -5  11 3235.62 363.396   4
   2  -5  12 38.9319 85.0964   4
  -2   5 -12-90.4476 86.0387   1
   2  -5  12 221.624 125.549   3
  -2   5 -12 43.5918 88.2695   2
  -2   5 -13 6979.00 409.682   1
   2  -5  13 7064.98 499.634   3
  -2   5 -13 8160.37 597.391   2
   2  -5  13 7290.66 571.024   4
   2  -5  14 89.9865 143.707   4
   2  -5  14 462.503 160.655   3
  -2   5 -14 430.241 173.398   2
  -2   5 -14 200.596 98.7570   1
   2  -5  15 12659.3 821.328   4
  -2   5 -15 12564.7 800.314   2
   2  -5  15 12105.5 680.715   3
   2  -5  16 18045.9 1014.73   4
  -2   5 -16 19340.4 1029.54   2
   2  -5  16 17734.5 849.321   3
  -2   5 -17 4202.55 499.572   2
   2  -5  17 4314.43 530.583   4
   2  -5  17 4187.86 428.601   3
   2  -5  18 6170.36 644.264   4
  -2   5 -18 4359.76 541.039   2
  -2   4  20 492.778 245.131   4
   2  -4 -19 4272.31 540.825   2
  -2   4  19 4017.28 470.419   4
  -2   4  19 4279.37 545.049   1
   2  -4 -18 5041.07 548.253   2
  -2   4  18 4009.21 511.622   1
  -2   4  18 4831.65 493.039   4
   2  -4 -17 319.622 133.198   2
  -2   4  17 331.968 166.557   4
  -2   4  17 116.987 143.921   1
  -2   4  16 2801.50 397.303   1
  -2   4  16 3559.90 394.236   4
   2  -4 -16 4213.23 450.007   2
  -2   4  15 1560.32 297.701   1
  -2   4  15 1865.45 280.017   4
   2  -4 -15 1480.58 265.339   2
   2  -4 -14 7890.35 577.941   2
  -2   4  14 7291.07 588.263   1
  -2   4  14 7368.64 502.449   4
  -2   4  13 12137.8 614.229   4
   2  -4 -13 11158.6 668.633   2
   2  -4 -12 9131.22 573.003   2
  -2   4  12 9271.71 516.820   4
  -2   4  12 9825.99 637.234   1
  -2   4  11 30250.9 874.729   4
  -2   4  11 31669.4 1082.01   1
   2  -4 -11 31278.3 997.737   2
   2  -4 -10 11709.9 249.813   3
  -2   4  10 13591.1 553.360   4
   2  -4 -10 11153.7 236.741   3
  -2   4  10 12542.2 657.807   1
   2  -4 -10 14247.8 651.217   2
  -2   4   9 9664.34 435.571   4
  -2   4   9 9835.42 260.692   3
  -2   4   9 10522.4 577.088   1
   2  -4  -9 9672.76 245.316   3
  -2   4   8 20028.8 401.147   3
   2  -4  -8 19038.4 598.802   4
  -2   4   8 20316.9 581.763   4
   2  -4  -8 20037.4 381.589   3
  -2   4   7 42885.5 1046.93   1
   2  -4  -7 43299.2 980.108   2
  -2   4   7 43172.1 782.667   4
   2  -4  -7 42652.2 813.430   4
   2  -4  -7 44084.5 593.612   3
  -2   4   6 2315.58 237.327   1
   2  -4  -6 2138.97 207.010   2
  -2   4   6 2379.50 167.557   4
   2  -4  -6 2347.12 143.778   3
   2  -4  -6 2183.48 169.591   4
   2  -4  -5 25801.6 686.578   2
  -2   4   5 24763.8 719.819   1
   2  -4  -5 24398.7 490.188   3
  -2   4   5 25100.4 519.552   3
  -2   4   5 25394.8 488.083   4
   2  -4  -5 23778.1 494.095   4
   2  -4  -4 147.957 70.3237   1
   2  -4  -4 228.956 55.7083   3
  -2   4   4 307.716 52.1996   4
  -2   4   4 260.439 73.4705   1
   2  -4  -4 316.126 52.1477   4
  -2   4   4 279.184 59.5677   3
   2  -4  -4 235.133 66.9118   2
   2  -4  -3 12442.8 284.097   4
   2  -4  -3 12749.0 459.430   1
  -2   4   3 13542.5 291.952   4
   2  -4  -3 13542.5 490.425   2
   2  -4  -3 13186.1 391.138   3
  -2   4   3 13398.8 460.826   1
  -2   4   3 12273.2 392.748   3
  -2   4   3 13006.5 471.617   2
   2  -4  -2 1169.81 126.010   3
   2  -4  -2 1073.12 120.769   3
  -2   4   2 1060.52 119.494   1
   2  -4  -2 1323.28 86.2350   4
   2  -4  -2 1434.82 143.807   1
   2  -4  -2 1310.63 151.268   2
  -2   4   2 1366.25 152.630   2
   2  -4  -2 1311.45 90.0049   4
   2  -4  -1 4240.46 259.805   2
   2  -4  -1 4174.98 217.359   1
  -2   4   1 3879.80 245.617   2
   2  -4  -1 4268.16 164.001   4
   2  -4  -1 3855.57 158.901   4
   2  -4  -1 3683.51 223.287   3
  -2   4   1 4312.39 220.474   1
   2  -4  -1 4006.52 243.723   3
   2  -4   0 1366.01 149.694   3
   2  -4   0 1076.59 97.8788   4
  -2   4   0 1082.73 99.6614   1
   2  -4   0 1166.41 135.468   3
  -2   4   0 1086.52 136.255   2
   2  -4   0 1110.92 132.719   2
   2  -4   0 1101.24 103.485   1
  -2   4  -1 22674.1 484.535   4
   2  -4   1 21946.8 472.209   4
   2  -4   1 22966.3 395.250   1
  -2   4  -1 23242.3 401.291   1
   2  -4   1 23251.3 609.334   2
   2  -4   1 24810.7 646.928   3
   2  -4   1 24542.5 618.072   3
  -2   4  -1 23632.8 612.042   2
   2  -4   2 456.634 100.396   3
   2  -4   2 444.545 98.0276   2
  -2   4  -2 411.078 49.0529   1
   2  -4   2 362.083 45.0992   1
   2  -4   2 248.991 74.7397   3
   2  -4   2 449.461 82.1076   4
  -2   4  -2 304.500 66.5255   4
  -2   4  -3 24616.1 611.054   4
   2  -4   3 23417.6 301.209   1
  -2   4  -3 22480.0 307.721   1
   2  -4   3 23511.8 653.847   2
   2  -4   3 24756.5 594.322   4
  -2   4  -3 22683.8 628.292   2
  -2   4  -4 287.195 73.0691   4
  -2   4  -4 334.367 40.1447   1
  -2   4  -4 190.610 61.7529   2
   2  -4   4 424.015 88.1763   4
  -2   4  -4 282.785 37.1922   1
   2  -4   4 322.808 94.1162   3
   2  -4   5 7400.11 390.811   3
   2  -4   5 7234.72 373.501   4
  -2   4  -5 7730.30 210.983   1
  -2   4  -5 7740.27 210.348   1
  -2   4  -5 8497.21 422.518   2
  -2   4  -6 47084.1 591.660   1
  -2   4  -6 44785.1 1009.68   2
  -2   4  -6 46539.1 597.795   1
   2  -4   6 44876.3 986.253   3
  -2   4  -7 15874.7 386.268   1
   2  -4   7 16363.5 612.722   3
  -2   4  -7 15386.3 627.413   2
   2  -4   7 16864.4 659.298   4
  -2   4  -8 13557.1 606.128   2
   2  -4   8 12993.3 561.256   3
  -2   4  -8 13000.4 391.560   1
  -2   4  -9 22647.4 569.856   1
   2  -4   9 22702.2 857.353   4
   2  -4   9 21300.6 747.181   3
  -2   4  -9 21619.4 799.325   2
   2  -4  10 53739.4 1219.21   3
  -2   4 -10 53057.2 944.815   1
  -2   4 -10 52111.8 1298.67   2
  -2   4 -10 52192.2 973.476   1
   2  -4  11 6330.29 484.966   4
   2  -4  11 5588.79 404.189   3
  -2   4 -11 6253.81 473.270   2
  -2   4 -11 6129.61 346.067   1
   2  -4  12 1190.79 202.040   3
  -2   4 -12 950.280 216.439   2
  -2   4 -12 1071.23 160.383   1
  -2   4 -13 8467.10 593.300   2
   2  -4  13 8560.98 528.911   3
  -2   4 -13 8480.37 456.917   1
   2  -4  13 8715.89 616.277   4
  -2   4 -14 7521.32 457.830   1
   2  -4  14 7694.92 605.041   4
   2  -4  14 8606.24 541.985   3
  -2   4 -14 8088.54 612.254   2
  -2   4 -15 10231.8 711.967   2
   2  -4  15 9268.53 570.152   3
  -2   4 -15 8882.22 522.002   1
   2  -4  15 9340.77 694.843   4
   2  -4  16 3390.10 363.253   3
  -2   4 -16 3482.90 434.547   2
   2  -4  16 3339.60 434.920   4
   2  -4  17 1998.25 289.348   3
  -2   4 -17 1490.70 313.520   2
   2  -4  18 120.200 196.975   4
  -2   4 -18 190.663 189.123   2
  -2   4 -19 747.013 279.356   2
   2  -4  19 381.282 223.889   4
  -2   3  21 306.445 214.097   4
  -2   3  20-194.979 206.955   4
   2  -3 -19 6004.30 614.920   2
  -2   3  19 5401.02 602.641   1
  -2   3  18 74.7315 128.174   4
  -2   3  18 192.785 166.114   1
   2  -3 -18-109.001 158.853   2
   2  -3 -17 80.1541 128.932   2
  -2   3  17 97.7002 152.933   4
  -2   3  17 29.6711 109.501   1
   2  -3 -16 940.589 229.854   2
  -2   3  16 1496.79 278.972   4
  -2   3  16 807.150 225.566   1
  -2   3  15 84.5371 118.919   4
   2  -3 -15 161.570 180.014   2
  -2   3  15 95.4096 118.173   1
  -2   3  14 10520.4 618.332   4
  -2   3  14 11066.3 699.186   1
   2  -3 -14 10855.2 663.076   2
  -2   3  13 2779.27 304.981   4
   2  -3 -13 2643.83 323.466   2
  -2   3  13 2915.25 362.806   1
  -2   3  12 1141.54 188.898   4
  -2   3  12 762.274 197.588   1
   2  -3 -12 1027.82 206.371   2
   2  -3 -11 10274.4 564.834   2
  -2   3  11 10198.8 522.161   4
  -2   3  11 11026.5 622.688   1
   2  -3 -10 15987.6 666.807   2
  -2   3  10 15398.5 607.856   4
  -2   3   9 56.7270 88.2411   1
   2  -3  -9 129.673 83.9717   2
  -2   3   9 288.375 107.743   4
   2  -3  -8 8032.99 173.602   3
  -2   3   8 8084.76 384.766   4
  -2   3   8 8198.28 471.326   1
   2  -3  -8 7407.02 163.881   3
   2  -3  -7 17073.6 294.847   3
   2  -3  -7 17614.1 543.508   4
  -2   3   7 17252.8 514.497   4
  -2   3   7 17575.7 649.531   1
   2  -3  -7 17104.7 283.750   3
   2  -3  -6-24.8507 40.1802   4
   2  -3  -6-3.12554 38.2745   2
   2  -3  -6 50.9431 26.6337   3
  -2   3   6 68.1181 48.8078   1
   2  -3  -6 49.9151 30.6276   3
  -2   3   6 73.4725 48.4767   4
   2  -3  -5 40900.9 546.414   3
   2  -3  -5 39229.9 509.884   3
  -2   3   5 40541.2 876.350   1
  -2   3   5 38998.9 655.966   4
   2  -3  -5 41844.9 815.821   2
   2  -3  -5 40249.2 681.675   4
   2  -3  -5 39655.4 854.065   2
  -2   3   4 104066. 945.126   4
   2  -3  -4 102309. 891.376   3
   2  -3  -4 105373. 992.776   4
   2  -3  -4 102383. 931.374   3
   2  -3  -4 101444. 1198.49   2
  -2   3   4 101020. 1290.97   1
   2  -3  -4 107204. 1355.26   1
   2  -3  -4 102430. 1275.92   2
   2  -3  -3 1921.86 133.946   3
   2  -3  -3 1974.23 121.939   4
   2  -3  -3 1753.66 153.924   2
   2  -3  -3 1565.38 120.502   3
  -2   3   3 1807.90 162.762   1
   2  -3  -3 2076.88 176.444   1
  -2   3   3 1876.01 117.116   4
   2  -3  -3 1791.62 168.304   2
   2  -3  -2 193974. 1423.35   3
   2  -3  -2 191870. 1509.92   1
   2  -3  -2 196767. 1605.31   2
   2  -3  -2 194227. 1378.91   3
  -2   3   2 196061. 1570.40   2
   2  -3  -1 62214.3 649.407   4
  -2   3   1 60548.4 747.503   1
  -2   3   1 60068.4 847.204   2
   2  -3  -1 63146.2 886.425   2
   2  -3  -1 59949.8 799.737   3
   2  -3  -1 60645.6 755.645   1
   2  -3  -1 60512.8 628.566   4
   2  -3  -1 62558.7 852.564   3
   2  -3   0 6583.68 224.314   4
   2  -3   0 6930.52 220.643   1
   2  -3   0 7130.33 290.454   3
  -2   3   0 6852.20 288.465   2
  -2   3   0 6769.96 232.426   4
   2  -3   0 6873.60 288.130   2
  -2   3   0 7147.87 220.701   1
   2  -3   0 6664.50 294.627   3
   2  -3   1 5503.84 157.502   1
  -2   3  -1 5273.78 153.599   1
  -2   3  -1 5928.85 240.747   4
   2  -3   1 6046.80 279.031   2
  -2   3  -1 5541.62 262.651   2
   2  -3   1 4954.47 219.662   4
   2  -3   1 5581.68 280.794   3
  -2   3  -2 2390.35 190.424   3
   2  -3   2 2698.78 196.069   2
  -2   3  -2 3193.33 207.972   2
  -2   3  -2 2647.76 178.642   4
   2  -3   2 2666.00 178.330   4
   2  -3   2 2640.88 202.561   3
  -2   3  -3 6505.58 322.639   3
   2  -3   3 6778.89 317.197   2
  -2   3  -3 6537.46 311.158   2
  -2   3  -3 7249.75 325.784   4
   2  -3   3 6778.71 305.573   4
   2  -3   3 6286.01 326.317   3
   2  -3   4 815.475 122.913   2
  -2   3  -4 905.668 125.605   2
  -2   3  -4 888.052 129.175   3
   2  -3   4 991.378 131.458   4
   2  -3   4 671.627 112.793   3
  -2   3  -4 908.256 127.131   4
  -2   3  -5 21391.3 624.161   3
   2  -3   5 22730.6 650.857   4
  -2   3  -5 21924.2 332.866   1
  -2   3  -5 22973.7 645.609   2
  -2   3  -5 22257.8 343.102   1
   2  -3   6 3920.52 296.593   4
  -2   3  -6 4313.26 297.235   3
  -2   3  -6 4218.98 178.814   1
  -2   3  -7 4121.64 297.856   3
   2  -3   7 4223.11 322.660   4
  -2   3  -7 4344.98 207.345   1
  -2   3  -7 4457.31 318.365   2
  -2   3  -8 2408.77 172.494   1
  -2   3  -8 2298.65 230.860   3
   2  -3   8 2632.57 282.972   4
  -2   3  -8 2303.86 237.917   2
   2  -3   9 325.325 113.586   4
  -2   3  -9 266.072 92.9127   2
  -2   3  -9 174.881 54.8651   1
  -2   3  -9 125.886 61.1195   1
  -2   3 -10 3374.43 294.381   3
  -2   3 -10 3779.18 340.653   2
   2  -3  10 4085.37 382.877   4
  -2   3 -10 3643.72 266.823   1
  -2   3 -10 3626.15 252.262   1
  -2   3 -11 15510.1 727.094   2
  -2   3 -11 14348.2 536.179   1
   2  -3  11 15877.1 758.791   4
   2  -3  12 932.938 197.630   4
  -2   3 -12 624.740 172.776   2
   2  -3  12 550.967 141.397   3
  -2   3 -13 391.884 154.744   2
   2  -3  13 230.594 129.903   4
   2  -3  13 291.341 121.343   3
  -2   3 -13 278.343 117.025   1
   2  -3  14 10651.0 698.067   4
   2  -3  14 10692.6 578.271   3
  -2   3 -14 9452.31 520.280   1
  -2   3 -14 10419.8 685.340   2
  -2   3 -15 5428.55 419.767   1
   2  -3  15 5608.33 535.563   4
  -2   3 -16 2852.38 316.001   1
   2  -3  16 2322.06 387.814   4
  -2   3 -16 2140.15 360.063   2
   2  -3  16 2339.02 296.814   3
  -2   3 -17 6863.16 511.647   1
   2  -3  17 6256.33 482.152   3
   2  -3  17 6597.66 643.089   4
  -2   3 -17 6078.05 593.023   2
  -2   3 -18 140.561 133.606   2
   2  -3  18 162.496 192.726   4
   2  -3  19 1856.79 384.469   4
  -2   3 -19 1786.94 387.169   2
   2  -2 -20 2341.22 429.295   1
   2  -2 -20 1472.21 354.803   2
  -2   2  20 1224.16 311.118   4
   2  -2 -19 12898.6 895.230   2
  -2   2  19 11971.7 831.508   4
  -2   2  18 1183.07 279.058   4
   2  -2 -18 920.070 252.365   2
  -2   2  18 1788.34 342.229   1
  -2   2  17 1193.05 264.014   4
  -2   2  17 867.513 228.499   1
   2  -2 -16 188.767 126.773   2
  -2   2  16 249.046 145.571   1
  -2   2  16 442.753 166.447   4
  -2   2  15 371.205 147.542   1
  -2   2  15 181.180 136.413   4
   2  -2 -15 338.777 151.037   2
  -2   2  14 29370.2 1121.14   1
  -2   2  14 28786.8 1043.84   4
   2  -2 -14 30490.0 1109.43   2
   2  -2 -13 38772.5 1181.74   2
  -2   2  13 36730.7 1120.17   4
  -2   2  13 40016.3 1247.45   1
   2  -2 -12 14124.9 675.617   2
  -2   2  12 15648.6 697.694   4
  -2   2  12 16138.0 766.109   1
  -2   2  11 25433.9 847.972   4
   2  -2 -11 26164.8 889.368   2
  -2   2  11 27039.6 945.699   1
  -2   2  10 35988.9 947.859   4
  -2   2  10 34843.2 1030.16   1
   2  -2 -10 38045.2 1006.73   2
  -2   2   9 18431.3 722.682   1
   2  -2  -9 16615.5 630.835   2
  -2   2   9 18163.0 629.278   4
  -2   2   8 4117.46 325.888   1
  -2   2   8 4033.43 279.874   4
   2  -2  -8 3617.98 278.841   2
   2  -2  -7 654.278 116.439   4
  -2   2   7 784.379 122.470   4
   2  -2  -7 651.100 115.215   2
  -2   2   7 694.034 135.182   1
   2  -2  -6 21629.2 600.517   2
  -2   2   6 21762.9 554.385   4
  -2   2   6 21404.6 617.379   2
   2  -2  -6 22210.0 579.513   4
  -2   2   6 21274.1 660.932   1
   2  -2  -5 14380.2 428.721   4
   2  -2  -5 13492.2 230.205   3
   2  -2  -5 14599.0 459.060   2
   2  -2  -5 13666.6 223.622   3
  -2   2   5 13788.3 408.034   4
  -2   2   5 14469.1 465.482   2
  -2   2   5 13985.9 497.214   1
   2  -2  -5 13026.0 488.826   1
  -2   2   4 2441.56 157.029   4
   2  -2  -4 2205.61 190.215   1
   2  -2  -4 2452.89 176.456   2
   2  -2  -4 2231.80 105.597   3
   2  -2  -4 2375.82 160.848   4
  -2   2   4 2435.83 197.857   1
  -2   2   4 2804.01 190.813   2
   2  -2  -4 2454.78 112.929   3
   2  -2  -3 6267.49 230.639   4
   2  -2  -3 5705.77 275.483   1
  -2   2   3 6153.33 226.383   4
   2  -2  -3 6127.11 252.418   2
  -2   2   3 6184.50 284.233   1
   2  -2  -3 6108.30 192.690   3
   2  -2  -3 6791.40 280.641   2
   2  -2  -3 6180.59 201.415   3
  -2   2   2 139035. 1001.10   4
   2  -2  -2 142733. 1213.41   1
   2  -2  -2 143269. 1204.88   2
   2  -2  -2 139445. 1011.40   4
  -2   2   2 137964. 1193.80   1
   2  -2  -2 141056. 1033.46   3
  -2   2   2 142033. 1184.38   2
   2  -2  -1 207116. 1374.71   2
   2  -2  -1 203980. 1345.01   3
  -2   2   0 100225. 998.898   3
  -2   2   0 100822. 732.362   1
   2  -2   0 102931. 887.939   4
   2  -2   0 102491. 866.826   4
   2  -2   0 100062. 934.260   2
  -2   2   0 100047. 939.441   2
   2  -2   0 99250.1 999.248   3
   2  -2   0 101232. 741.125   1
  -2   2  -1 36273.6 580.385   2
   2  -2   1 36628.7 574.108   4
  -2   2  -1 37972.3 598.987   4
   2  -2   1 35725.8 633.108   3
  -2   2  -1 35340.7 629.422   3
   2  -2   1 36505.1 594.245   2
  -2   2  -2 7484.53 290.792   4
   2  -2   2 7466.44 279.178   2
   2  -2   2 7598.89 291.305   4
   2  -2   2 7458.01 310.762   3
  -2   2  -2 7904.80 289.993   2
   2  -2   3 39130.9 714.316   4
  -2   2  -3 39872.3 696.868   2
   2  -2   3 39096.2 738.417   3
  -2   2  -3 38721.8 723.002   4
   2  -2   3 38213.8 685.642   2
  -2   2  -3 41086.9 743.545   3
  -2   2  -4 3056.52 103.072   1
  -2   2  -4 3395.60 219.890   2
   2  -2   4 3343.29 230.159   3
   2  -2   4 3149.61 223.718   4
   2  -2   4 3141.32 218.926   2
  -2   2  -4 2812.80 102.636   1
  -2   2  -4 2953.40 225.186   4
  -2   2  -4 3259.72 219.801   3
  -2   2  -5 2858.35 235.105   4
   2  -2   5 2304.89 205.750   4
  -2   2  -5 2571.35 207.539   2
   2  -2   5 2900.88 127.321   1
  -2   2  -5 2657.24 208.615   3
   2  -2   5 2876.31 222.422   3
   2  -2   5 2353.36 206.876   2
   2  -2   6 55717.8 660.342   1
   2  -2   6 53837.5 1052.17   4
  -2   2  -6 55003.2 982.054   3
  -2   2  -7 221.448 64.9002   3
  -2   2  -7 456.080 103.101   2
   2  -2   7 228.390 69.9327   4
  -2   2  -7 461.264 76.9575   1
   2  -2   7 314.662 63.0339   1
  -2   2  -8 37235.9 740.089   1
  -2   2  -8 39100.2 960.003   2
   2  -2   8 39022.0 698.520   1
  -2   2  -8 38283.3 884.169   3
  -2   2  -9 147.865 71.9625   3
   2  -2   9 124.832 41.5842   1
  -2   2  -9 146.410 71.5773   1
  -2   2  -9 115.398 79.9314   2
   2  -2   9 200.779 89.5052   4
  -2   2 -10 24698.9 847.983   2
   2  -2  10 25652.6 919.067   4
  -2   2 -10 24787.2 756.216   3
   2  -2  10 24294.8 650.275   1
   2  -2  11 17334.0 589.446   1
  -2   2 -11 16749.1 740.518   2
  -2   2 -11 18594.2 678.043   3
   2  -2  11 16202.2 767.551   4
  -2   2 -12 936.909 169.727   3
  -2   2 -12 1473.07 240.712   2
   2  -2  12 1472.89 189.362   1
   2  -2  12 1554.01 252.943   4
  -2   2 -13 2902.69 287.827   3
  -2   2 -13 2761.45 333.234   2
   2  -2  13 2976.23 279.323   1
   2  -2  13 2730.42 346.563   4
  -2   2 -14 4697.69 449.214   2
   2  -2  14 4956.79 474.168   4
   2  -2  15 6075.07 551.621   4
  -2   2 -15 6323.93 547.195   2
  -2   2 -15 5539.82 424.811   1
   2  -2  15 5760.30 424.398   3
   2  -2  16 2552.87 288.215   3
  -2   2 -16 2974.90 407.117   2
  -2   2 -16 2520.67 307.609   1
   2  -2  16 2406.27 363.719   4
  -2   2 -17 3867.25 467.266   2
   2  -2  17 4317.29 523.315   4
  -2   2 -17 4346.25 415.251   1
   2  -2  18 719.298 245.273   4
  -2   2 -18 591.050 212.423   1
  -2   2 -18 224.564 188.632   2
   2  -2  19-135.738 175.041   4
  -2   2 -19-28.2918 154.594   2
   2  -1 -20 9019.47 787.827   1
  -2   1  20 8842.55 759.122   4
   2  -1 -20 8697.63 763.347   2
  -2   1  19 102.849 168.762   4
   2  -1 -19 461.798 206.618   2
   2  -1 -19-134.537 191.669   1
   2  -1 -18 5631.90 568.448   2
  -2   1  18 6359.49 596.357   4
   2  -1 -18 6303.86 618.303   1
   2  -1 -17 19.8332 105.223   2
  -2   1  17 256.401 177.141   4
  -2   1  16-68.6768 100.924   4
  -2   1  16 23.3179 98.8085   1
   2  -1 -16 19.7871 107.599   2
  -2   1  15 26930.8 1068.80   4
   2  -1 -15 27507.1 1092.88   2
  -2   1  15 28107.3 1115.95   1
  -2   1  14 575.541 182.930   4
   2  -1 -14 378.141 125.798   2
   2  -1 -13 1122.46 208.507   2
  -2   1  13 963.134 202.131   4
   2  -1 -12 27536.3 950.905   2
  -2   1  12 27224.2 931.079   4
  -2   1  12 27147.0 981.175   1
  -2   1  11 1187.18 194.596   4
   2  -1 -11 1645.86 229.030   2
  -2   1  11 1440.23 220.223   1
   2  -1 -10 2266.77 245.192   2
  -2   1  10 2663.49 274.709   4
  -2   1  10 2142.52 253.865   1
   2  -1  -9 179.363 78.4607   2
  -2   1   9 68.0158 54.9911   1
  -2   1   9 303.682 98.6728   4
   2  -1  -8 2393.43 225.174   2
  -2   1   8 2492.19 250.755   1
  -2   1   8 2177.55 217.351   4
  -2   1   7 4188.29 301.782   1
   2  -1  -7 4771.48 291.934   2
  -2   1   7 4964.65 298.175   4
  -2   1   6 19241.7 560.671   2
  -2   1   6 18244.5 533.216   4
   2  -1  -6 19053.4 558.249   4
   2  -1  -6 17244.9 506.377   2
  -2   1   5 4065.25 235.261   2
  -2   1   5 4320.24 239.896   4
   2  -1  -5 4166.13 242.452   4
   2  -1  -5 4466.22 282.530   1
   2  -1  -5 4181.94 233.148   2
  -2   1   5 3726.31 250.641   1
   2  -1  -4 23728.8 523.591   4
   2  -1  -4 22809.2 492.010   2
   2  -1  -4 23351.0 588.978   1
  -2   1   4 22838.5 565.349   1
  -2   1   4 23599.2 512.795   4
  -2   1   4 23143.5 505.666   2
   2  -1  -3 13518.9 356.670   4
  -2   1   3 13778.8 344.026   2
   2  -1  -3 13597.9 232.007   3
   2  -1  -3 14379.1 351.135   2
  -2   1   3 13594.8 359.090   4
  -2   1   3 13259.7 393.325   1
   2  -1  -3 14687.1 423.348   1
  -2   1   3 13716.5 240.346   3
   2  -1  -2 1130.56 97.3980   4
   2  -1  -2 876.101 77.0814   2
  -2   1   2 798.875 85.9449   4
  -2   1   2 841.632 71.8330   3
   2  -1  -2 920.025 72.0361   3
  -2   1   2 962.151 96.8954   1
   2  -1  -2 862.790 95.2253   1
   2  -1  -2 928.882 84.8015   2
   2  -1   0 175313. 1187.89   3
  -2   1  -1 47654.9 663.630   3
   2  -1   1 47582.9 384.494   1
   2  -1   1 48226.4 655.424   4
   2  -1   1 49617.0 559.506   2
  -2   1  -1 47335.5 547.973   2
   2  -1   1 47514.1 664.121   3
  -2   1  -1 47711.9 663.548   4
  -2   1  -2 27896.4 549.292   4
   2  -1   2 28299.7 477.433   2
  -2   1  -2 28256.7 471.841   2
   2  -1   2 28008.6 542.214   4
  -2   1  -2 29906.6 561.194   3
   2  -1   2 29551.4 564.528   3
  -2   1  -3 360.806 74.8698   4
  -2   1  -3 164.059 50.8572   3
   2  -1   3 258.616 75.5768   4
   2  -1   3 285.764 59.1122   2
  -2   1  -3 220.482 49.2441   2
   2  -1   3 201.831 25.7421   1
  -2   1  -3 288.697 34.2510   1
   2  -1   3 212.910 65.7763   3
  -2   1  -4 239.936 56.0829   3
   2  -1   4 154.515 55.8135   2
   2  -1   4 103.014 63.0582   4
  -2   1  -4 43.9320 36.4860   4
   2  -1   4 208.945 35.9634   1
  -2   1  -4 154.571 51.8195   2
   2  -1   4 212.271 72.5554   3
  -2   1  -5 14048.6 457.125   2
   2  -1   5 14335.4 491.900   4
   2  -1   5 14652.8 329.747   1
   2  -1   5 13006.6 444.798   2
   2  -1   5 14441.2 460.638   3
  -2   1  -5 13515.0 443.458   3
  -2   1  -5 14729.9 518.672   4
   2  -1   6 2180.65 203.082   2
  -2   1  -6 2362.27 204.497   2
  -2   1  -6 2410.33 161.969   1
   2  -1   6 2130.99 210.575   4
   2  -1   6 2602.58 208.955   3
   2  -1   6 2329.47 151.620   1
  -2   1  -6 2494.97 199.588   3
  -2   1  -7 6395.66 362.089   2
   2  -1   7 6150.88 374.583   4
   2  -1   7 6624.39 283.704   1
  -2   1  -7 6585.09 336.064   3
   2  -1   7 6149.03 331.011   3
  -2   1  -7 6412.29 295.934   1
   2  -1   8 147.713 64.3957   4
   2  -1   8 139.158 62.1617   1
  -2   1  -8 80.2320 47.4498   3
  -2   1  -8 269.056 90.5591   2
  -2   1  -8 108.692 55.6687   1
  -2   1  -9 82.7256 43.8353   3
  -2   1  -9 121.233 80.2280   2
   2  -1   9 216.257 66.5146   1
   2  -1   9 160.994 97.4450   4
  -2   1  -9 289.070 83.5259   1
   2  -1  10 6653.96 465.571   4
  -2   1 -10 5533.10 403.244   2
   2  -1  10 6586.23 357.760   1
  -2   1 -10 6165.80 370.378   3
   2  -1  11 162.758 77.7482   1
   2  -1  11 242.217 129.209   4
  -2   1 -11 33.3754 71.3651   2
  -2   1 -11 77.4439 64.5865   3
  -2   1 -12 194.860 77.5587   3
   2  -1  12 378.801 149.102   4
  -2   1 -12 300.089 127.401   2
   2  -1  12 265.274 100.321   1
  -2   1 -13 8196.88 464.590   3
   2  -1  13 8846.54 599.741   4
   2  -1  13 8348.67 474.805   1
  -2   1 -13 8923.83 590.681   2
  -2   1 -14 40.4863 57.1115   3
   2  -1  14 40.5806 87.5101   1
   2  -1  14-18.5434 104.113   4
  -2   1 -14-73.6071 127.064   2
   2  -1  15 3575.37 343.554   1
  -2   1 -15 4636.50 466.207   2
  -2   1 -15 3704.85 339.712   3
   2  -1  15 4081.19 442.356   4
   2  -1  16 5296.79 525.617   4
   2  -1  16 5441.40 450.193   1
   2  -1  17 3190.00 435.782   4
  -2   1 -17 2381.41 385.302   2
   2  -1  17 2742.08 338.344   1
   2  -1  18 351.819 178.409   4
  -2   1 -18 461.388 206.260   2
  -2   1 -18 453.460 177.362   1
   2  -1  19 1442.51 332.562   4
  -2   1 -19 784.336 247.301   2
  -2   1 -19 1064.45 257.061   1
   2  -1  20 1744.25 385.786   4
  -2   0  20 1866.63 376.789   4
   2   0 -20 2413.59 432.722   1
   2   0 -20 1777.41 377.280   2
   2   0 -19 399.227 243.220   1
   2   0 -19-2.07314 156.436   2
  -2   0  19 452.020 217.508   4
  -2   0  18 3160.23 440.046   4
   2   0 -18 3228.54 431.089   2
   2   0 -18 4497.70 517.572   1
   2   0 -17 252.522 140.025   1
  -2   0  17 117.989 154.595   4
   2   0 -17 461.281 199.287   2
   2   0 -16 150.279 122.666   1
  -2   0  16 514.837 205.699   4
   2   0 -16 183.601 127.472   2
  -2   0  15 1207.55 247.628   4
   2   0 -15 696.799 182.209   1
   2   0 -15 774.564 208.813   2
  -2   0  14 2256.08 303.777   4
   2   0 -14 3221.84 365.294   2
   2   0 -13 405.785 138.074   2
  -2   0  13 247.503 133.919   1
  -2   0  13 372.761 136.205   4
   2   0 -12 66349.5 1449.42   2
  -2   0  12 67593.4 1504.10   4
  -2   0  12 68082.7 1511.75   1
  -2   0  11 2473.31 282.463   1
   2   0 -11 2541.34 275.678   2
  -2   0  11 2531.25 291.181   4
  -2   0  10 26570.7 864.251   1
   2   0 -10 26398.9 820.977   2
  -2   0  10 26907.0 852.172   4
  -2   0   9 313.029 97.0653   4
   2   0  -9 413.280 117.868   2
  -2   0   9 616.933 130.389   1
  -2   0   8 2034.88 222.742   1
  -2   0   8 2422.98 232.887   4
   2   0  -8 2212.24 211.090   2
  -2   0   7 7219.26 373.285   4
   2   0  -7 7682.51 360.242   2
  -2   0   7 7459.92 392.409   1
  -2   0   6 2136.14 199.145   1
   2   0  -6 1995.27 170.679   2
   2   0  -6 2288.68 206.280   4
  -2   0   6 2188.83 197.091   4
  -2   0   6 2040.36 183.443   2
  -2   0   5 3750.32 231.757   4
   2   0  -5 3150.52 196.533   2
   2   0  -5 3498.54 231.632   4
  -2   0   5 3689.00 245.308   1
  -2   0   5 4073.98 229.618   2
   2   0  -5 3195.93 241.934   1
   2   0  -4 4502.32 207.692   2
  -2   0   4 4384.27 209.907   2
   2   0  -4 4508.55 243.746   4
  -2   0   4 4390.59 230.375   4
   2   0  -4 4762.29 265.109   1
  -2   0   4 4828.13 259.344   1
   2   0  -3 5640.57 199.414   2
   2   0  -3 5454.68 242.995   4
   2   0  -3 5355.56 141.821   3
   2   0  -3 5593.10 256.056   1
   2   0  -3 5462.02 252.623   1
  -2   0   3 5098.00 232.616   4
  -2   0   3 5738.33 145.428   3
  -2   0   3 5547.41 204.601   2
   2   0  -2 4420.77 206.178   1
   2   0  -2 3898.83 135.270   2
   2   0  -2 4560.46 206.673   4
   2   0  -2 3856.90 192.309   1
   2   0  -2 4053.12 139.634   3
  -2   0   2 4332.98 144.959   3
  -2   0   2 4329.99 195.747   4
   2   0  -1 6817.62 229.397   1
  -2   0   1 6211.83 193.957   3
  -2   0   1 5830.91 214.688   4
   2   0  -1 6531.05 139.502   2
   2   0  -1 6399.03 229.831   4
   2   0  -1 6614.64 134.113   2
   2   0  -1 6069.31 192.263   3
  -2   0   1 6342.55 223.171   1
  -2   0   0 50393.9 615.372   4
   2   0   0 49267.1 627.313   4
   2   0   0 50746.7 601.837   3
  -2   0   0 47787.1 543.140   1
   2   0   0 49690.8 543.975   1
  -2   0   0 50627.2 598.275   3
   2   0   1 82071.0 855.573   4
   2   0   1 87541.7 669.712   1
  -2   0  -1 86491.6 882.559   4
   2   0   1 88324.3 856.271   3
  -2   0  -1 84092.5 833.881   3
   2   0   2 14534.6 302.158   2
  -2   0  -2 16018.9 316.497   2
   2   0   2 16951.2 412.533   4
   2   0   2 16298.3 398.024   3
   2   0   2 16065.1 284.656   1
  -2   0  -2 14643.1 389.448   4
  -2   0  -2 16445.4 395.646   3
   2   0   3 15806.7 310.065   1
  -2   0  -3 15902.5 372.361   2
   2   0   3 16995.7 385.554   2
   2   0   3 15343.1 413.194   3
  -2   0  -3 14999.8 399.810   3
  -2   0  -3 15267.6 434.031   4
   2   0   3 16478.8 444.668   4
   2   0   4 23233.9 572.614   4
  -2   0  -4 24564.6 593.500   4
   2   0   4 23762.8 513.786   2
  -2   0  -4 24430.7 522.667   2
   2   0   4 23945.7 544.419   3
   2   0   4 24217.6 432.178   1
  -2   0  -4 23693.4 442.367   1
  -2   0  -4 23837.3 537.342   3
  -2   0  -5 44686.6 781.477   2
  -2   0  -5 45305.6 687.512   1
   2   0   5 44198.1 845.609   4
   2   0   5 44930.2 656.687   1
   2   0   5 44528.4 777.715   3
  -2   0  -5 44002.5 763.556   3
  -2   0  -5 45866.1 886.127   4
   2   0   6 54766.9 796.938   1
   2   0   6 53916.3 895.412   3
   2   0   6 52339.5 941.143   2
  -2   0  -6 53915.5 884.615   3
  -2   0  -6 54612.1 831.456   1
  -2   0  -6 52722.0 927.178   2
   2   0   6 55796.5 1016.37   4
  -2   0  -7 19471.2 547.906   1
  -2   0  -7 18851.6 599.154   2
   2   0   7 18041.7 623.143   4
   2   0   7 18387.5 508.010   1
   2   0   7 19016.8 562.960   3
  -2   0  -7 17890.3 538.370   3
  -2   0  -8 3819.61 264.823   1
   2   0   8 3947.84 255.336   1
   2   0   8 4195.12 319.415   4
  -2   0  -8 3636.58 281.772   2
  -2   0  -8 4761.52 290.387   3
   2   0   9 27655.9 871.417   4
   2   0   9 27743.8 715.662   1
  -2   0  -9 26576.7 815.009   2
  -2   0  -9 28259.2 725.731   3
   2   0  10 518.617 128.389   4
  -2   0 -10 730.725 145.565   2
  -2   0 -10 606.215 128.954   3
   2   0  10 440.443 104.021   1
   2   0  11 15022.5 600.715   1
  -2   0 -11 14127.6 664.599   2
  -2   0 -11 14185.3 552.210   3
   2   0  11 15063.5 717.157   4
  -2   0 -12 6227.37 471.742   2
   2   0  12 6855.79 506.849   4
   2   0  12 5242.18 382.577   1
  -2   0 -12 6125.85 375.529   3
   2   0  13 19389.4 758.230   1
   2   0  13 20636.6 901.641   4
  -2   0 -13 19701.4 693.143   3
  -2   0 -13 18975.5 850.234   2
  -2   0 -14 627.411 181.241   2
   2   0  14 453.724 129.414   1
   2   0  14 377.171 130.791   4
  -2   0 -14 683.028 151.083   3
  -2   0 -15 4015.59 433.874   2
  -2   0 -15 4678.27 366.020   3
   2   0  15 4396.64 396.966   1
   2   0  15 4053.05 442.278   4
   2   0  16 848.045 229.262   4
  -2   0 -16 504.056 148.195   3
  -2   0 -16 829.324 223.022   2
   2   0  16 456.977 145.160   1
   2   0  17 868.715 199.845   1
  -2   0 -17 793.504 226.850   2
   2   0  18 2308.10 331.430   1
   2   0  18 2728.01 423.643   4
  -2   0 -18 2429.71 403.700   2
   2   0  19 115.235 148.296   4
   2   0  19 20.9789 103.609   1
  -2   0 -19 117.148 176.095   2
  -2   0 -20 1687.96 338.710   1
   2   0  20 2193.48 410.239   4
   2   1 -20 633.109 266.163   1
  -2  -1  20 419.882 226.437   4
   2   1 -20 353.672 154.041   2
   2   1 -19 14612.9 943.089   2
  -2  -1  19 13548.3 921.409   4
   2   1 -19 14025.3 916.556   1
  -2  -1  18 156.913 143.788   4
   2   1 -18 587.491 220.428   2
   2   1 -18 645.829 214.544   1
   2   1 -17 5213.15 532.052   1
  -2  -1  17 6257.28 580.633   4
   2   1 -17 5399.59 527.602   2
   2   1 -16 396.190 185.074   1
   2   1 -16 852.543 226.533   2
  -2  -1  16 869.693 231.348   4
  -2  -1  15 6464.35 539.670   4
   2   1 -15 6569.61 541.618   1
   2   1 -15 6392.89 525.258   2
   2   1 -14 266.676 142.772   1
   2   1 -14 206.033 137.489   2
  -2  -1  14-11.8348 99.0123   4
  -2  -1  13-36.4284 78.3117   4
  -2  -1  13 42.9059 19.8690   3
   2   1 -13-10.5955 69.4584   1
  -2  -1  12 21330.0 861.323   4
  -2  -1  12 19771.8 340.961   3
  -2  -1  11 2437.39 123.446   3
  -2  -1  11 2755.14 300.379   4
   2   1 -11 3054.05 299.175   2
   2   1 -11 3354.31 324.200   1
  -2  -1  11 2230.20 119.128   3
  -2  -1  10 1732.74 233.286   4
   2   1 -10 2186.94 240.262   2
  -2  -1  10 1747.02 103.603   3
  -2  -1  10 2000.48 111.814   3
   2   1 -10 1551.39 214.167   1
   2   1  -9 600.823 141.143   1
  -2  -1   9 589.202 58.9726   3
  -2  -1   9 659.083 134.382   4
   2   1  -9 572.726 130.359   2
  -2  -1   9 533.993 59.6628   3
   2   1  -8 74.5506 57.2872   1
  -2  -1   8-0.52252 55.2111   4
  -2  -1   8 0.05970 18.7221   3
   2   1  -8 98.8646 66.1814   2
  -2  -1   8 5.51998 14.5853   3
   2   1  -7 496.531 105.749   1
   2   1  -7 569.424 114.758   2
  -2  -1   7 573.320 116.512   4
  -2  -1   7 508.394 52.3160   3
  -2  -1   7 645.969 58.8194   3
   2   1  -6 91.1430 28.4761   3
   2   1  -6 28.8132 34.2730   2
  -2  -1   6 54.7967 17.4289   3
  -2  -1   6 61.1291 61.0048   4
  -2  -1   6 154.682 63.4440   2
   2   1  -6 99.9781 48.7173   1
  -2  -1   5 41438.3 719.598   2
  -2  -1   5 40241.3 778.805   4
   2   1  -5 40501.4 691.452   2
   2   1  -5 40014.5 439.009   3
   2   1  -5 39348.9 808.028   1
  -2  -1   5 41276.6 442.454   3
   2   1  -5 38734.3 783.158   1
   2   1  -5 41866.8 829.950   4
  -2  -1   4 4687.68 152.951   3
   2   1  -4 4890.45 212.695   2
   2   1  -4 5206.61 272.326   4
   2   1  -4 4797.36 155.294   3
  -2  -1   4 5206.88 264.755   4
  -2  -1   4 4732.81 216.919   2
  -2  -1   3 3512.11 160.295   2
   2   1  -3 3611.88 155.722   2
  -2  -1   3 3254.70 201.430   1
   2   1  -3 3645.14 214.489   1
   2   1  -3 3468.57 203.232   4
  -2  -1   3 3222.26 194.187   4
  -2  -1   3 3347.86 134.042   3
   2   1  -3 3518.34 137.082   3
   2   1  -2 652.034 86.7748   4
   2   1  -2 610.851 52.8303   2
   2   1  -2 388.902 68.3654   1
  -2  -1   2 482.772 71.6614   4
   2   1  -2 584.323 60.1396   3
  -2  -1   2 552.597 59.8930   3
  -2  -1   2 488.664 82.7420   1
   2   1  -1 1721.62 122.885   1
  -2  -1   1 1707.20 124.370   4
   2   1  -1 1936.06 115.520   3
  -2  -1   1 1653.25 105.974   3
   2   1  -1 1750.88 125.939   4
  -2  -1   1 1588.22 125.716   1
   2   1   0 19515.4 401.730   4
  -2  -1   0 19549.0 398.009   4
  -2  -1   0 20034.6 406.855   1
  -2  -1   0 19925.0 387.078   3
   2   1   0 20506.6 397.161   3
   2   1   0 19734.4 403.357   1
   2   1   1 3544.34 105.912   2
   2   1   1 2844.85 162.824   4
  -2  -1  -1 3446.33 104.840   2
   2   1   1 3305.91 168.946   3
   2   1   1 3412.99 173.532   4
   2   1   1 3568.32 167.460   1
  -2  -1  -1 3674.23 177.008   3
  -2  -1  -1 3254.29 161.875   1
   2   1   2 34187.5 580.929   4
  -2  -1  -2 34517.2 572.947   3
   2   1   2 34642.2 577.989   3
  -2  -1  -2 32946.3 429.985   2
   2   1   2 35844.2 526.877   1
  -2  -1  -2 35169.1 533.262   1
  -2  -1  -2 34679.6 590.389   4
   2   1   2 32545.3 430.563   2
   2   1   3 133339. 1043.63   2
  -2  -1  -3 132448. 1242.69   4
  -2  -1  -3 133058. 1183.54   3
   2   1   3 135028. 1085.95   1
   2   1   3 130948. 1222.78   4
   2   1   3 130737. 1189.11   3
  -2  -1  -3 132972. 1106.60   1
  -2  -1  -4 286620. 1795.59   1
   2   1   4 289769. 1978.39   4
   2   1   4 289645. 1879.19   3
  -2  -1  -4 289978. 1835.59   3
  -2  -1  -5 18502.2 548.463   4
  -2  -1  -5 17786.4 487.185   2
   2   1   5 18677.9 542.366   4
  -2  -1  -5 18127.9 487.560   1
  -2  -1  -5 18125.9 482.389   3
   2   1   5 19208.6 480.585   1
   2   1   5 17718.3 488.829   3
   2   1   5 19218.3 508.346   2
  -2  -1  -6 138117. 1447.19   1
   2   1   6 136076. 1559.10   4
   2   1   6 140450. 1402.99   1
  -2  -1  -6 138580. 1611.15   4
   2   1   6 142642. 1442.86   3
  -2  -1  -6 133996. 1464.39   2
  -2  -1  -6 140164. 1392.38   3
   2   1   6 130849. 1453.12   2
   2   1   7 169.222 66.3309   3
  -2  -1  -7 145.882 63.7049   1
  -2  -1  -7 90.7627 51.4384   3
   2   1   7 99.0749 51.8251   1
  -2  -1  -7 81.4957 52.4336   2
   2   1   8 13582.9 495.384   1
  -2  -1  -8 13308.0 535.137   2
   2   1   8 12899.3 545.445   4
  -2  -1  -8 12958.9 463.003   3
   2   1   8 12144.7 467.801   3
   2   1   9 3020.97 253.094   1
   2   1   9 3295.71 293.401   4
  -2  -1  -9 2927.99 231.506   3
  -2  -1  -9 2941.83 274.470   2
   2   1  10 908.053 151.861   1
  -2  -1 -10 1287.00 186.419   2
  -2  -1 -10 1278.73 158.160   3
   2   1  11 3.24501 44.7956   1
  -2  -1 -11 96.3818 101.213   2
   2   1  11 134.628 108.320   4
  -2  -1 -11-37.2988 42.7104   3
  -2  -1 -12 28737.4 982.782   2
   2   1  12 29147.9 905.735   1
  -2  -1 -12 28679.0 795.512   3
   2   1  13 13113.8 643.906   1
  -2  -1 -13 12786.9 695.642   2
   2   1  13 14388.4 742.654   4
  -2  -1 -13 12643.7 548.619   3
   2   1  14 2412.00 328.230   4
  -2  -1 -14 3153.65 362.148   2
   2   1  14 2849.88 326.681   1
  -2  -1 -14 2694.36 267.257   3
   2   1  15 6613.58 506.915   1
  -2  -1 -15 8732.05 626.731   2
  -2  -1 -15 6973.13 437.285   3
   2   1  15 8270.76 608.717   4
  -2  -1 -16 605.175 146.458   3
   2   1  16 342.409 155.039   1
   2   1  16 440.625 191.255   4
  -2  -1 -16 509.143 176.889   2
   2   1  17 84.0601 140.373   4
  -2  -1 -17 382.518 173.934   2
   2   1  17 341.668 148.344   1
  -2  -1 -18-128.935 145.918   2
   2   1  18 322.033 167.894   1
   2   1  18 10.4501 148.312   4
   2   1  19 169.661 163.521   4
  -2  -1 -19 439.493 193.481   2
   2   1  19 219.517 164.288   1
   2   1  20 1232.88 301.726   4
   2   1  20 1090.59 283.103   1
   2   2 -20 349.486 220.021   1
   2   2 -20 1208.63 313.752   2
   2   2 -19 455.298 236.756   1
   2   2 -19 64.2469 145.757   2
  -2  -2  19 542.281 246.988   4
  -2  -2  18-82.0630 128.977   4
   2   2 -18 176.563 168.606   1
   2   2 -18-30.5645 136.068   2
   2   2 -17 233.257 184.682   1
  -2  -2  17 336.797 167.453   4
   2   2 -17 250.333 159.033   2
   2   2 -16 35.7115 106.311   1
  -2  -2  16-86.4988 124.588   4
   2   2 -16 183.938 135.316   2
   2   2 -15 1677.41 290.785   2
  -2  -2  15 2620.26 365.869   4
   2   2 -15 2218.68 319.434   1
   2   2 -14 7281.25 539.737   2
  -2  -2  14 6890.25 542.266   4
   2   2 -14 6219.37 499.666   1
  -2  -2  13 7885.00 556.469   4
   2   2 -13 8819.07 576.177   1
  -2  -2  13 7733.18 283.780   3
   2   2 -12 193.959 106.425   1
  -2  -2  12 257.959 140.704   4
   2   2 -12 182.594 111.094   2
  -2  -2  12 156.532 52.5360   3
  -2  -2  12 189.454 48.9979   3
   2   2 -11 30137.5 972.791   1
  -2  -2  11 29252.1 546.138   3
   2   2 -11 29398.0 929.178   2
  -2  -2  11 28194.9 547.414   3
   2   2 -10 7401.70 438.537   2
  -2  -2  10 6333.81 434.661   4
  -2  -2  10 6532.17 254.278   3
   2   2 -10 7057.53 464.541   1
  -2  -2  10 6911.15 264.697   3
  -2  -2   9 29808.6 896.797   4
   2   2  -9 29242.3 824.246   2
  -2  -2   9 27871.1 515.196   3
   2   2  -9 27902.3 844.182   1
   2   2  -8 1116.45 155.235   2
  -2  -2   8 1457.45 197.899   4
   2   2  -8 1279.93 174.815   1
  -2  -2   8 1248.81 107.274   3
   2   2  -7 151.464 57.2990   1
   2   2  -7 129.130 40.6239   3
   2   2  -7 139.810 70.8418   2
  -2  -2   7 89.3102 40.2444   3
  -2  -2   7 145.672 72.6259   4
   2   2  -6 139.409 55.5969   2
  -2  -2   6-51.0293 48.4729   4
  -2  -2   6 142.707 41.2529   3
  -2  -2   6 70.0973 64.8427   2
   2   2  -6 125.279 40.7013   3
   2   2  -6 93.1569 53.0170   1
   2   2  -5 42453.4 868.740   4
  -2  -2   5 44337.1 851.305   4
   2   2  -5 42255.9 850.876   1
  -2  -2   5 40148.9 730.339   2
   2   2  -5 40908.1 719.904   2
  -2  -2   5 43018.0 585.327   3
   2   2  -5 41323.9 831.047   1
   2   2  -5 42023.1 586.612   3
  -2  -2   4 316.930 71.4718   1
   2   2  -4 475.826 76.2088   2
   2   2  -4 488.098 87.8465   1
  -2  -2   4 360.688 73.2173   4
  -2  -2   4 472.464 77.5113   2
   2   2  -4 303.149 68.7669   4
   2   2  -4 504.697 68.9972   3
  -2  -2   4 569.156 75.9155   3
  -2  -2   3 129.695 48.3194   4
   2   2  -3-11.4203 39.3917   1
   2   2  -3 40.1487 40.6216   4
  -2  -2   3 190.611 48.0146   2
   2   2  -3 143.171 35.4366   2
   2   2  -3 74.3108 27.2755   3
  -2  -2   3 130.246 35.5614   3
  -2  -2   3 31.7686 27.3075   1
  -2  -2   2 1018.21 106.930   4
   2   2  -2 1111.92 114.008   4
  -2  -2   2 916.993 109.472   1
   2   2  -2 1129.82 115.085   1
   2   2  -2 1041.82 76.8454   2
  -2  -2   2 792.472 83.8946   3
   2   2  -2 865.283 86.2443   3
  -2  -2   1 3972.73 208.763   1
   2   2  -1 4053.96 212.183   1
   2   2  -1 3952.29 127.393   2
   2   2  -1 3899.36 184.484   3
   2   2  -1 3968.50 198.520   4
  -2  -2   1 3541.38 183.027   4
  -2  -2   1 3944.98 183.707   3
   2   2   0 20406.6 457.649   1
   2   2   0 20532.4 436.781   3
  -2  -2   0 20080.2 428.077   3
  -2  -2   0 20689.5 473.589   1
  -2  -2   0 20895.8 423.281   4
   2   2   0 21045.7 283.476   2
   2   2   0 20250.1 427.660   4
  -2  -2  -1 32973.9 395.600   2
   2   2   1 31650.5 534.362   4
  -2  -2  -1 32163.5 522.004   4
  -2  -2  -1 32837.0 587.127   1
   2   2   1 33196.9 579.094   1
   2   2   1 33463.7 579.714   3
  -2  -2  -2 173426. 1338.42   3
   2   2   2 170854. 1286.91   4
  -2  -2  -2 174143. 1384.29   1
   2   2   2 166212. 1350.41   3
   2   2   2 168640. 1332.06   1
  -2  -2  -3 260243. 1523.09   2
   2   2   3 265151. 1748.54   1
   2   2   4 113786. 1154.62   2
   2   2   4 112387. 1203.52   1
   2   2   4 112774. 1204.79   4
  -2  -2  -4 114038. 1226.95   4
  -2  -2  -4 114169. 1174.50   3
   2   2   4 111268. 1206.59   3
  -2  -2  -4 116195. 1142.22   2
  -2  -2  -4 110322. 1240.27   1
  -2  -2  -5 40443.0 791.433   4
   2   2   5 42311.6 777.498   2
  -2  -2  -5 39778.3 745.217   2
   2   2   5 41017.7 772.714   1
   2   2   5 42749.2 805.528   4
  -2  -2  -5 40310.1 797.180   1
   2   2   5 41894.6 766.808   3
  -2  -2  -5 43724.3 753.309   3
  -2  -2  -6 78511.5 1133.23   2
   2   2   6 80347.6 1179.74   4
   2   2   6 77236.7 1149.23   2
  -2  -2  -6 78262.9 1177.46   4
  -2  -2  -6 80057.2 1063.35   3
  -2  -2  -6 79696.4 1185.05   1
   2   2   6 81273.5 1152.41   1
   2   2   6 79525.0 1097.85   3
  -2  -2  -7 42442.2 807.923   3
  -2  -2  -7 43985.1 913.832   2
   2   2   7 39046.2 802.081   3
   2   2   7 39868.5 854.203   1
   2   2   7 39472.1 878.494   4
   2   2   8 41.1293 80.2037   4
   2   2   8 128.647 70.2580   3
  -2  -2  -8-132.798 86.7525   2
   2   2   8 127.069 72.9896   1
  -2  -2  -8 2.44957 46.7712   3
   2   2   9 1865.52 219.696   4
   2   2   9 1919.60 214.804   1
  -2  -2  -9 1490.96 165.001   3
  -2  -2  -9 1840.82 213.497   2
   2   2  10 5984.71 413.826   4
  -2  -2 -10 4908.23 373.421   2
   2   2  10 5785.63 383.050   1
  -2  -2 -10 5511.12 323.355   3
   2   2  11 7438.80 482.307   4
   2   2  11 6888.89 439.117   1
  -2  -2 -11 6789.17 462.578   2
  -2  -2 -11 7437.35 388.916   3
   2   2  12 10919.1 616.920   4
   2   2  12 10401.5 562.857   1
  -2  -2 -12 10449.3 599.768   2
  -2  -2 -12 9590.81 458.524   3
  -2  -2 -13 3856.82 302.070   3
  -2  -2 -13 3235.64 361.586   2
   2   2  13 4221.57 377.084   1
   2   2  13 3492.30 374.216   4
  -2  -2 -14 16964.3 643.783   3
   2   2  14 17055.9 786.345   1
   2   2  14 16425.9 823.410   4
  -2  -2 -14 16401.3 826.793   2
  -2  -2 -15-36.2406 69.0863   3
  -2  -2 -15 51.0741 93.1182   2
   2   2  15 15.6491 102.896   4
   2   2  15 24.4195 81.3972   1
   2   2  16 2997.63 394.656   4
   2   2  16 3492.93 393.827   1
  -2  -2 -16 2882.70 381.794   2
   2   2  17 329.583 205.354   1
  -2  -2 -17 619.882 225.749   2
   2   2  17 124.391 122.332   4
  -2  -2 -18 503.876 209.914   2
   2   2  18 379.787 186.115   4
   2   2  18 540.506 203.894   1
  -2  -2 -19 103.917 166.292   2
   2   2  19 249.613 178.318   1
   2   2  19 311.725 190.636   4
   2   2  20 310.797 195.943   1
   2   2  20 113.980 215.098   4
   2   2  21 1043.42 283.934   1
   2   3 -20 4557.84 559.715   1
   2   3 -19 289.770 208.075   1
  -2  -3  19 149.260 210.773   4
   2   3 -19 176.631 194.572   2
   2   3 -18 1462.28 317.411   2
   2   3 -18 1069.68 280.486   1
  -2  -3  18 1145.59 297.131   4
   2   3 -17 519.175 181.770   1
  -2  -3  17 289.250 156.695   4
   2   3 -17 568.411 213.364   2
   2   3 -16 11806.3 758.012   1
  -2  -3  16 12888.8 823.021   4
   2   3 -16 11397.0 738.294   2
   2   3 -15 169.938 117.359   2
  -2  -3  15-47.2124 116.022   4
   2   3 -15 29.5814 95.2501   1
   2   3 -14 28180.9 1075.96   1
   2   3 -14 28413.4 1061.04   2
  -2  -3  14 30686.5 1164.42   4
   2   3 -13 6145.96 480.831   1
  -2  -3  13 6046.20 497.074   4
   2   3 -13 6018.43 476.912   2
  -2  -3  13 5533.76 284.678   3
  -2  -3  12 16935.5 800.076   4
  -2  -3  12 18546.4 516.964   3
   2   3 -12 17370.7 760.058   2
   2   3 -12 17449.1 775.050   1
   2   3 -11 3105.95 321.557   2
   2   3 -11 2804.21 301.264   1
  -2  -3  11 3451.03 341.051   4
  -2  -3  11 3243.99 216.781   3
  -2  -3  10 440.564 124.810   4
   2   3 -10 486.711 135.752   1
   2   3 -10 374.652 110.279   2
  -2  -3  10 399.595 80.3309   3
  -2  -3   9 26.5247 39.1877   3
   2   3  -9 86.5741 51.0590   2
  -2  -3   9 47.0066 40.9845   3
   2   3  -9 129.278 64.2698   1
  -2  -3   9 32.7084 68.7052   4
  -2  -3   8 2707.63 185.998   3
  -2  -3   8 3188.25 209.787   3
  -2  -3   8 2587.65 262.059   4
   2   3  -8 2771.26 261.308   1
   2   3  -8 3030.49 255.227   2
   2   3  -7 9787.72 424.150   2
   2   3  -7 10722.7 484.328   1
  -2  -3   7 9678.49 470.265   4
  -2  -3   7 10247.1 350.668   3
   2   3  -7 10645.8 358.866   3
  -2  -3   6 770.060 120.947   2
  -2  -3   6 568.201 108.667   4
  -2  -3   6 659.505 91.7515   3
   2   3  -6 490.489 92.8932   2
   2   3  -6 637.163 89.4937   3
   2   3  -6 815.838 131.185   1
  -2  -3   5 81605.9 1102.08   2
   2   3  -5 82629.5 1071.59   2
   2   3  -5 81057.0 1191.10   1
  -2  -3   5 83145.7 1206.66   4
  -2  -3   5 83228.5 965.056   3
   2   3  -5 81372.4 970.348   3
  -2  -3   5 80744.5 1223.20   1
   2   3  -4 29405.2 703.612   4
  -2  -3   4 30004.9 715.269   1
   2   3  -4 30430.5 694.594   1
   2   3  -4 29690.4 587.153   2
  -2  -3   4 30729.2 622.432   2
   2   3  -4 30773.9 589.621   3
  -2  -3   4 31379.0 581.948   3
  -2  -3   4 29796.3 673.222   4
  -2  -3   3 70210.0 873.628   3
   2   3  -3 68043.9 996.235   4
   2   3  -3 72475.3 1030.18   1
  -2  -3   3 71675.3 855.573   2
   2   3  -3 71416.4 837.439   2
   2   3  -3 71781.1 895.564   3
  -2  -3   3 70922.6 974.076   4
  -2  -3   3 69033.1 1027.17   1
   2   3  -2 59263.4 808.053   3
   2   3  -2 59019.2 690.804   2
  -2  -3   2 59819.0 913.963   1
  -2  -3   2 57299.9 820.148   4
  -2  -3   2 58977.2 707.504   2
   2   3  -2 56543.5 826.774   4
  -2  -3   2 56042.8 785.424   3
   2   3  -2 57039.8 887.704   1
  -2  -3   1 18584.7 499.470   1
   2   3  -1 17669.0 359.400   2
  -2  -3   1 17694.2 422.301   4
   2   3  -1 17528.6 435.076   4
   2   3  -1 17147.7 477.443   1
   2   3  -1 19065.5 460.903   3
  -2  -3   1 17113.0 431.428   3
  -2  -3   1 17445.1 362.653   2
   2   3   0 13499.3 307.813   2
   2   3   0 13654.6 359.908   4
  -2  -3   0 14234.2 359.853   4
   2   3   0 12894.3 409.584   1
  -2  -3   0 13891.9 431.235   1
  -2  -3   0 13729.3 313.628   2
   2   3   0 14563.4 410.506   3
  -2  -3   0 14107.2 397.955   3
   2   3   1 23000.3 460.932   4
   2   3   1 23919.0 552.742   1
  -2  -3  -1 22812.1 449.183   4
   2   3   1 23202.3 528.734   3
  -2  -3  -1 22553.8 514.277   3
  -2  -3  -1 22173.6 420.219   2
  -2  -3  -1 23415.0 559.491   1
   2   3   1 22627.4 421.789   2
  -2  -3  -2 13517.0 344.488   2
   2   3   2 14121.7 374.445   4
  -2  -3  -2 12791.5 422.464   1
   2   3   2 13990.9 364.289   4
   2   3   2 12962.1 404.044   3
  -2  -3  -2 13925.2 412.041   3
   2   3   2 13364.0 426.712   1
  -2  -3  -2 13327.5 358.226   2
   2   3   3 14207.3 455.550   1
  -2  -3  -3 14554.2 400.409   4
   2   3   3 14476.9 397.085   4
  -2  -3  -3 13931.4 383.693   2
   2   3   3 14063.6 436.548   3
   2   3   3 13743.1 385.349   2
  -2  -3  -3 13907.0 426.536   3
  -2  -3  -3 13838.3 457.067   1
   2   3   4 61126.6 984.415   1
  -2  -3  -4 61842.0 883.916   2
  -2  -3  -4 60774.4 905.159   3
   2   3   4 61145.6 935.084   3
  -2  -3  -4 56992.1 974.294   1
   2   3   4 60133.1 866.654   4
  -2  -3  -4 59976.6 874.315   4
   2   3   4 59087.0 867.076   2
  -2  -3  -5 92489.1 1319.25   1
   2   3   5 97388.8 1221.38   2
  -2  -3  -5 91466.9 1163.61   2
  -2  -3  -5 93471.7 1167.71   4
   2   3   5 93577.2 1175.92   4
   2   3   5 95737.6 1280.91   1
   2   3   5 95927.4 1203.97   3
  -2  -3  -5 94215.3 1159.39   3
  -2  -3  -6 11841.7 454.376   2
  -2  -3  -6 12142.2 453.992   4
   2   3   6 11478.1 432.220   3
   2   3   6 11133.6 461.800   1
   2   3   6 11504.0 438.658   4
  -2  -3  -6 12164.3 429.431   3
   2   3   7 444.768 108.739   4
   2   3   7 356.231 88.1455   3
  -2  -3  -7 319.420 97.4723   2
  -2  -3  -7 241.616 66.6932   3
   2   3   7 356.442 94.1143   1
   2   3   8 2798.03 248.713   4
  -2  -3  -8 3150.23 271.733   2
   2   3   8 2707.13 258.320   1
  -2  -3  -8 3143.82 233.939   3
   2   3   9 7996.41 450.594   4
  -2  -3  -9 7575.02 438.921   2
   2   3   9 7026.60 421.448   1
  -2  -3 -10 6926.65 437.467   2
  -2  -3 -10 6571.88 355.932   3
   2   3  10 5867.10 404.603   4
   2   3  10 6050.64 411.592   1
   2   3  11 15055.4 678.053   1
   2   3  11 16693.2 721.419   4
  -2  -3 -11 15424.7 686.455   2
  -2  -3 -11 14723.4 550.657   3
   2   3  12 309.838 137.915   4
  -2  -3 -12 30.0157 75.2134   2
   2   3  12 373.355 133.573   1
  -2  -3 -12 149.038 75.8142   3
   2   3  13 14630.4 737.378   4
   2   3  13 13845.6 705.692   1
  -2  -3 -13 12026.3 685.563   2
  -2  -3 -13 13057.3 553.221   3
   2   3  14 8327.41 579.430   4
  -2  -3 -14 9626.75 633.924   2
  -2  -3 -14 8816.25 469.341   3
   2   3  15 5597.99 498.459   4
  -2  -3 -15 4978.78 486.406   2
   2   3  15 5523.93 483.845   1
  -2  -3 -15 5399.58 377.719   3
   2   3  16 988.207 231.563   4
  -2  -3 -16 1378.45 302.273   2
  -2  -3 -17 731.080 234.393   2
   2   3  17 586.366 190.445   1
   2   3  17 978.135 281.628   4
  -2  -3 -18 125.461 131.548   2
   2   3  18 89.1723 142.618   4
   2   3  18 171.629 167.041   1
   2   3  19-101.759 114.829   1
  -2  -3 -19 181.530 196.569   2
   2   3  19 28.9092 157.763   4
   2   3  20 1117.99 308.360   4
   2   3  20 1374.63 311.889   1
   2   3  21 265.555 191.284   1
   2   4 -20 322.321 220.169   1
   2   4 -19-50.0902 150.538   1
   2   4 -19 84.9747 162.777   2
  -2  -4  19-58.3283 167.989   4
   2   4 -18 1512.67 301.396   1
  -2  -4  18 1785.09 368.865   4
   2   4 -18 2084.28 358.853   2
   2   4 -17 223.597 151.048   2
  -2  -4  17 51.5627 137.915   4
   2   4 -17 252.602 199.437   1
   2   4 -16 3485.16 429.634   2
  -2  -4  16 2737.35 400.216   4
   2   4 -16 2589.56 373.606   1
  -2  -4  15 3023.73 407.900   4
   2   4 -15 3592.59 417.694   2
   2   4 -15 3117.34 390.422   1
   2   4 -14 6986.89 540.122   1
  -2  -4  14 6654.31 560.924   4
  -2  -4  14 6288.75 346.135   3
   2   4 -14 6678.75 534.055   2
  -2  -4  13 2382.68 336.436   4
   2   4 -13 2248.09 300.049   2
  -2  -4  13 2738.15 233.757   3
   2   4 -13 2780.50 328.764   1
   2   4 -12 9080.36 562.496   1
  -2  -4  12 9334.86 605.501   4
   2   4 -12 10486.5 595.654   2
  -2  -4  12 9458.03 420.366   3
   2   4 -11 856.141 175.481   1
  -2  -4  11 795.823 191.279   4
  -2  -4  11 551.924 108.444   3
   2   4 -11 482.015 144.473   2
  -2  -4  10 9719.33 561.445   4
   2   4 -10 10485.4 542.853   2
  -2  -4  10 9480.68 405.019   3
   2   4 -10 10443.2 559.154   1
  -2  -4   9 1828.16 185.427   3
   2   4  -9 2091.19 241.916   1
  -2  -4   9 1485.55 217.039   4
  -2  -4   9 1764.16 172.784   3
   2   4  -8 10020.8 475.460   2
   2   4  -8 11598.5 533.132   1
  -2  -4   8 10628.9 532.327   4
   2   4  -8 10339.5 412.565   3
  -2  -4   8 10127.4 406.274   3
   2   4  -7 895.207 155.152   1
  -2  -4   7 980.242 161.705   4
   2   4  -7 823.800 137.347   2
   2   4  -7 1119.74 136.690   3
  -2  -4   7 944.044 127.311   3
   2   4  -6 49846.6 1012.92   1
  -2  -4   6 50317.4 869.026   3
   2   4  -6 50147.4 942.902   2
  -2  -4   6 51530.6 1048.38   4
  -2  -4   5 7155.26 352.526   2
  -2  -4   5 7897.99 388.289   4
   2   4  -5 7776.29 338.659   3
   2   4  -5 7429.10 345.796   2
  -2  -4   5 7962.33 338.825   3
   2   4  -5 7479.51 379.210   1
  -2  -4   4 70402.0 1142.85   1
   2   4  -4 68666.3 1109.49   1
   2   4  -4 68117.7 1104.19   4
  -2  -4   4 69576.0 1010.63   2
  -2  -4   4 69124.5 1060.39   4
   2   4  -4 71663.2 1022.07   3
   2   4  -4 70635.4 998.614   2
  -2  -4   4 71283.6 1001.76   3
   2   4  -3 101234. 1307.41   1
   2   4  -3 99250.8 1098.75   2
  -2  -4   3 99090.6 1170.50   3
   2   4  -3 98950.1 1241.24   4
  -2  -4   3 98310.2 1198.95   4
  -2  -4   3 96363.2 1289.45   1
   2   4  -3 99399.4 1205.38   3
  -2  -4   3 98381.9 1125.76   2
   2   4  -2 9389.84 369.623   3
   2   4  -2 8811.29 309.262   2
   2   4  -2 8628.31 374.730   1
   2   4  -2 9157.78 353.922   4
  -2  -4   2 7848.39 362.015   1
  -2  -4   2 8728.96 330.761   4
  -2  -4   2 8764.36 323.240   2
  -2  -4   2 9056.52 352.002   3
   2   4  -1 8540.49 317.082   4
  -2  -4   1 8724.10 305.799   4
  -2  -4   1 8703.57 377.513   1
   2   4  -1 8253.67 358.372   1
   2   4  -1 9007.11 360.044   3
  -2  -4   1 8352.86 301.754   2
  -2  -4   1 8107.94 333.591   3
   2   4  -1 8587.83 301.379   2
   2   4   0 6373.31 303.578   3
  -2  -4   0 6125.20 254.857   2
  -2  -4   0 6212.97 246.167   4
   2   4   0 6553.81 317.071   1
  -2  -4   0 6222.45 319.163   1
  -2  -4   0 6431.40 299.778   3
   2   4   0 5750.08 241.707   2
   2   4   0 6307.79 258.498   4
   2   4   1 2104.63 144.488   4
  -2  -4  -1 1894.72 133.324   4
  -2  -4  -1 2088.82 188.212   1
   2   4   1 1940.06 171.351   3
  -2  -4  -1 1756.74 161.042   3
  -2  -4  -1 2125.90 154.617   2
   2   4   1 1692.98 166.750   1
   2   4   1 1788.34 139.732   2
  -2  -4  -2 8718.40 329.096   2
   2   4   2 8661.87 296.056   4
  -2  -4  -2 8556.15 310.339   2
   2   4   2 8196.47 285.020   4
   2   4   2 8570.79 361.116   3
   2   4   2 8379.86 374.884   1
  -2  -4  -2 9033.02 359.948   3
   2   4   3 12887.0 476.723   1
   2   4   3 13457.2 384.895   4
  -2  -4  -3 13127.6 406.061   2
  -2  -4  -3 13868.5 501.902   1
  -2  -4  -3 14006.3 456.659   3
   2   4   3 13441.6 375.965   4
  -2  -4  -3 13357.9 435.252   2
   2   4   3 13872.9 465.683   3
  -2  -4  -4 1703.39 164.561   2
  -2  -4  -4 1285.04 125.969   4
  -2  -4  -4 1608.91 150.747   2
   2   4   4 1167.38 147.971   1
   2   4   4 1713.93 171.571   3
  -2  -4  -4 1383.72 150.296   3
   2   4   4 1431.34 135.080   4
  -2  -4  -4 1459.73 172.495   1
  -2  -4  -5 11523.4 401.573   4
  -2  -4  -5 11626.6 441.627   2
   2   4   5 10147.4 450.102   1
   2   4   5 11511.1 440.045   2
   2   4   5 9803.80 409.316   3
  -2  -4  -5 10712.6 414.293   3
   2   4   5 11556.3 405.945   4
   2   4   6 6415.91 374.004   1
   2   4   6 5522.74 300.424   4
  -2  -4  -6 6077.69 340.509   2
  -2  -4  -6 5444.61 301.070   3
  -2  -4  -6 6160.40 316.692   4
   2   4   7 2580.85 221.984   4
  -2  -4  -7 2895.35 255.894   2
  -2  -4  -7 2290.65 213.171   4
   2   4   7 2518.92 245.661   1
  -2  -4  -7 2234.89 200.350   3
   2   4   8 24152.3 716.536   4
  -2  -4  -8 24171.0 663.900   3
   2   4   9 412.605 118.004   4
  -2  -4  -9 730.334 125.558   3
  -2  -4  -9 325.559 104.683   2
   2   4   9 387.943 129.372   1
  -2  -4 -10 9357.34 527.981   2
  -2  -4 -10 9253.30 432.232   3
   2   4  10 9226.14 529.879   1
   2   4  10 9594.78 505.291   4
  -2  -4 -11 857.133 140.089   3
   2   4  11 1069.41 187.685   4
  -2  -4 -11 1171.15 206.437   2
   2   4  11 1277.78 219.586   1
   2   4  12 7570.36 502.690   4
  -2  -4 -12 7290.85 517.736   2
   2   4  12 6487.48 482.044   1
  -2  -4 -12 6547.47 389.424   3
   2   4  13 8862.46 585.855   1
  -2  -4 -13 8541.01 574.928   2
  -2  -4 -13 9121.04 467.473   3
   2   4  13 9331.61 580.513   4
   2   4  14 311.733 144.659   4
   2   4  14 504.513 169.471   1
  -2  -4 -14 479.057 125.639   3
  -2  -4 -14 501.485 186.284   2
  -2  -4 -15 20279.1 965.029   2
   2   4  15 19756.2 915.617   4
   2   4  15 18550.3 921.189   1
  -2  -4 -15 18775.1 700.455   3
  -2  -4 -16 704.535 220.777   2
   2   4  16 689.928 216.692   4
   2   4  16 356.498 141.907   1
   2   4  17 3823.78 450.766   4
  -2  -4 -17 4010.27 472.915   2
   2   4  17 3561.88 434.972   1
   2   4  18 1106.23 280.672   4
   2   4  18 815.141 247.563   1
  -2  -4 -18 1246.95 299.727   2
   2   4  19 7845.63 688.987   1
   2   4  19 8032.54 682.686   4
  -2  -4 -19 7781.90 719.704   2
   2   4  20 1425.06 339.524   4
   2   4  20 914.803 266.211   1
   2   4  21 5962.20 628.778   4
   2   5 -20 581.619 253.779   1
   2   5 -19 1213.43 310.273   2
   2   5 -19 1332.73 302.746   1
  -2  -5  18 188.991 169.815   4
   2   5 -18 189.910 182.520   1
   2   5 -18 437.863 212.719   2
   2   5 -17 1063.28 272.254   1
   2   5 -17 1305.25 288.666   2
  -2  -5  17 624.675 244.315   4
  -2  -5  16 242.081 161.460   4
   2   5 -16 251.411 162.161   2
   2   5 -16 165.659 154.593   1
  -2  -5  15 18397.8 981.336   4
   2   5 -15 16603.4 879.154   2
   2   5 -15 16755.4 861.810   1
   2   5 -14 882.101 208.496   1
   2   5 -14 939.575 221.890   2
  -2  -5  14 945.742 156.448   3
  -2  -5  14 1019.77 239.028   4
  -2  -5  13 2536.73 339.152   4
   2   5 -13 2348.60 310.246   2
  -2  -5  13 2322.30 236.025   3
   2   5 -13 1570.69 252.212   1
  -2  -5  12 38.0803 75.4445   4
   2   5 -12 87.3110 82.1414   2
   2   5 -12 93.8516 77.6848   1
  -2  -5  12 87.4087 73.4971   3
  -2  -5  11 9651.04 599.185   4
   2   5 -11 9455.64 558.968   1
  -2  -5  11 8560.93 431.961   3
   2   5 -11 9053.42 543.742   2
  -2  -5  10 471.682 113.466   3
  -2  -5  10 361.660 119.774   4
   2   5 -10 456.390 123.515   2
   2   5  -9 19221.8 734.128   1
  -2  -5   9 18706.7 754.282   4
   2   5  -9 18043.9 697.114   2
  -2  -5   9 18546.2 612.359   3
  -2  -5   8 2423.08 265.664   4
  -2  -5   8 1979.88 201.274   3
   2   5  -8 2148.85 232.884   2
   2   5  -8 2284.82 248.462   1
  -2  -5   7 15660.1 548.128   3
  -2  -5   7 16211.0 637.926   4
   2   5  -7 15807.6 614.587   1
   2   5  -7 15729.4 589.808   2
  -2  -5   6 17678.2 568.859   3
   2   5  -6 19337.5 634.033   2
  -2  -5   6 18722.1 649.943   4
  -2  -5   5 17270.6 551.749   3
  -2  -5   5 18177.6 598.026   4
   2   5  -5 17530.8 609.581   1
   2   5  -5 17018.7 559.386   2
  -2  -5   4 125005. 1471.69   3
   2   5  -4 126222. 1437.92   2
  -2  -5   4 121970. 1464.66   4
  -2  -5   3 12740.6 449.385   4
  -2  -5   3 12305.1 444.045   2
   2   5  -3 12341.8 460.356   4
   2   5  -3 12547.1 489.414   1
   2   5  -3 12056.8 464.027   3
  -2  -5   3 12365.1 459.859   3
   2   5  -3 12701.0 439.030   2
  -2  -5   2 106729. 1203.20   4
   2   5  -2 106465. 1253.06   4
   2   5  -2 106222. 1389.85   1
  -2  -5   2 104059. 1254.80   2
   2   5  -2 103822. 1358.76   3
  -2  -5   2 105150. 1317.95   3
   2   5  -2 105863. 1215.35   2
  -2  -5   2 101724. 1391.50   1
  -2  -5   1 199.656 53.8791   4
   2   5  -1 200.638 57.2861   4
   2   5  -1 308.587 80.1764   1
   2   5  -1 279.190 85.8409   3
  -2  -5   1 269.938 72.9645   2
  -2  -5   1 257.709 78.0209   1
  -2  -5   1 169.404 63.8649   3
   2   5  -1 305.470 70.4256   2
  -2  -5   0 5078.55 233.637   4
   2   5   0 4789.18 234.820   4
   2   5   0 4711.32 295.414   1
  -2  -5   0 4936.44 311.247   1
   2   5   0 5087.71 300.911   3
  -2  -5   0 4446.82 275.515   3
  -2  -5   0 4751.58 262.341   2
   2   5   0 4796.42 254.697   2
   2   5   1 5325.77 310.831   1
  -2  -5  -1 5750.28 335.542   1
   2   5   1 5426.77 240.024   4
  -2  -5  -1 5512.48 303.882   3
  -2  -5  -1 5423.98 230.604   4
   2   5   1 5208.80 303.820   3
  -2  -5  -1 5541.90 284.609   2
   2   5   1 5972.82 288.583   2
   2   5   2 5806.34 244.166   4
   2   5   2 6805.54 365.766   1
  -2  -5  -2 6299.67 327.759   3
  -2  -5  -2 6390.45 314.954   2
   2   5   2 5680.49 242.205   4
   2   5   2 5811.51 296.096   2
   2   5   3 378.613 104.902   1
   2   5   3 423.626 69.7017   4
   2   5   3 329.733 62.9824   4
  -2  -5  -3 740.994 112.743   2
  -2  -5  -3 601.046 110.777   3
  -2  -5  -3 512.575 98.9312   2
   2   5   4 13140.5 534.319   1
   2   5   4 14356.6 402.813   4
  -2  -5  -4 12929.0 476.906   3
  -2  -5  -4 14293.5 486.921   2
   2   5   4 13564.8 405.862   4
   2   5   5 3631.16 228.662   4
  -2  -5  -5 3286.36 211.216   4
   2   5   5 4249.69 313.788   1
  -2  -5  -5 3844.94 267.535   3
  -2  -5  -5 3353.66 252.667   2
  -2  -5  -6 248.532 80.9759   2
  -2  -5  -6 89.7961 54.0345   3
   2   5   6 267.598 91.0630   1
   2   5   6 428.420 98.7930   4
  -2  -5  -6 340.694 83.8056   4
   2   5   7 59.5813 51.4216   4
   2   5   7 103.731 62.5739   1
  -2  -5  -7-64.9446 56.1485   3
  -2  -5  -7 71.9536 62.4913   4
  -2  -5  -7-18.0777 47.4219   2
   2   5   8 1548.29 215.112   1
  -2  -5  -8 2260.95 215.712   3
   2   5   8 2096.34 212.765   4
  -2  -5  -8 1860.76 225.612   2
   2   5   9 7982.51 429.064   4
  -2  -5  -9 8492.33 484.904   2
  -2  -5  -9 8995.07 432.194   3
   2   5   9 9247.58 533.769   1
   2   5  10 6806.51 428.041   4
  -2  -5 -10 6260.88 436.196   2
   2   5  10 6306.11 461.749   1
  -2  -5 -10 7096.61 394.486   3
   2   5  11 9908.48 542.359   4
  -2  -5 -11 10318.7 591.260   2
  -2  -5 -11 9414.83 461.612   3
   2   5  11 9616.36 584.447   1
   2   5  12 37780.3 1194.28   1
  -2  -5 -12 38266.4 1189.69   2
  -2  -5 -12 37777.4 944.577   3
   2   5  12 38590.4 1131.59   4
  -2  -5 -13 8.72248 83.6538   2
   2   5  13 44.1806 107.578   4
   2   5  13 69.6388 110.408   1
  -2  -5 -13 47.7204 77.7005   3
   2   5  14 5550.36 498.915   1
  -2  -5 -14 5335.11 485.781   2
   2   5  14 5943.03 478.938   4
  -2  -5 -14 5319.37 373.737   3
   2   5  15 6.98854 98.1911   4
   2   5  15 192.105 153.653   1
  -2  -5 -15 129.184 139.391   2
  -2  -5 -15 101.340 76.8411   3
   2   5  16 3091.52 411.448   1
   2   5  16 2435.87 340.558   4
  -2  -5 -16 3812.02 442.636   2
   2   5  17 1022.41 273.173   4
  -2  -5 -17 980.073 271.803   2
   2   5  17 1028.86 274.095   1
   2   5  18 1712.94 332.702   4
   2   5  18 974.523 254.277   1
  -2  -5 -18 2065.18 369.834   2
   2   5  19 254.438 199.459   4
   2   5  19 149.075 187.860   1
   2   5  20 3738.13 519.709   1
   2   5  20 1985.51 364.447   4
   2   6 -19 204.612 184.140   1
  -2  -6  18 167.015 145.002   4
   2   6 -18 93.3704 166.269   1
   2   6 -18 164.213 163.761   2
   2   6 -17 1638.78 335.712   2
  -2  -6  17 1775.96 360.178   4
   2   6 -17 2519.87 386.423   1
   2   6 -16 249.209 163.333   1
  -2  -6  16-118.343 132.019   4
   2   6 -16 228.554 174.412   2
  -2  -6  15 721.364 224.879   4
   2   6 -15 441.136 144.733   1
   2   6 -14 428.138 157.968   1
  -2  -6  14 245.687 103.759   3
   2   6 -14 72.3671 92.5659   2
  -2  -6  13 5688.58 512.706   4
   2   6 -13 5376.83 477.977   2
  -2  -6  13 4632.17 357.748   3
   2   6 -13 4794.85 437.612   1
  -2  -6  12 943.213 206.162   4
   2   6 -12 1275.50 234.537   2
  -2  -6  12 1698.51 215.066   3
   2   6 -12 1622.47 253.938   1
   2   6 -11 4037.94 375.137   1
  -2  -6  11 4674.86 432.641   4
   2   6 -11 4079.73 385.032   2
  -2  -6  11 3904.01 316.596   3
  -2  -6  10 1484.36 243.565   4
  -2  -6  10 1313.56 192.381   3
   2   6 -10 1022.92 181.389   2
   2   6 -10 712.789 164.263   1
  -2  -6   9 230.432 115.522   4
   2   6  -9 533.912 128.799   1
   2   6  -9 361.257 138.714   2
  -2  -6   9 355.214 110.263   3
  -2  -6   8-7.31422 58.2504   4
   2   6  -8 139.391 92.5165   1
  -2  -6   8 158.901 76.5436   3
   2   6  -8 106.105 71.3596   2
  -2  -6   7 48783.2 1045.77   3
  -2  -6   7 52054.3 1165.73   4
   2   6  -7 51075.9 1156.00   1
  -2  -6   6 754.002 145.408   4
   2   6  -6 787.804 147.558   1
   2   6  -6 1035.20 159.998   2
  -2  -6   6 681.409 128.307   3
   2   6  -5 49675.4 1078.99   1
  -2  -6   5 50921.3 1031.42   4
   2   6  -5 50812.0 1020.37   2
  -2  -6   5 51969.7 1040.13   3
   2   6  -4 3334.31 254.444   2
   2   6  -4 2989.40 260.992   1
  -2  -6   4 3350.58 252.550   4
  -2  -6   4 2974.98 249.984   3
  -2  -6   3 1260.38 149.940   4
   2   6  -3 1252.27 168.049   1
   2   6  -3 1334.07 162.176   4
   2   6  -3 989.432 133.658   2
  -2  -6   3 1011.72 144.934   3
  -2  -6   2 79.9177 53.7134   4
   2   6  -2 64.1041 49.2293   4
  -2  -6   2 57.1895 62.8870   3
  -2  -6   2 170.168 73.8997   2
   2   6  -2 303.693 86.6199   2
   2   6  -2 105.273 69.6484   1
  -2  -6   1 8191.34 321.921   4
   2   6  -1 9199.08 436.943   1
  -2  -6   1 8616.13 414.198   3
  -2  -6   1 8270.52 388.520   2
   2   6  -1 9304.06 364.069   4
   2   6  -1 9280.86 395.827   2
  -2  -6   0 72.4256 41.7855   4
  -2  -6   0-6.03881 43.9708   3
   2   6   0 48.8987 49.0244   1
  -2  -6   0 8.88169 43.0708   2
   2   6   0 74.7374 47.1231   4
   2   6   0 32.4871 48.6317   2
  -2  -6  -1 5158.62 230.897   4
  -2  -6  -1 5939.63 344.334   3
  -2  -6  -1 4731.71 297.635   2
   2   6   1 5356.73 338.050   1
   2   6   1 5134.41 299.133   2
   2   6   1 4954.07 238.112   4
   2   6   2 7801.14 287.578   4
  -2  -6  -2 6768.62 362.808   3
   2   6   2 6963.01 272.249   4
   2   6   2 7353.54 361.697   2
   2   6   2 7640.59 416.756   1
   2   6   3 4797.24 338.116   1
   2   6   3 5097.42 239.565   4
  -2  -6  -3 4337.92 294.322   3
   2   6   3 4826.51 227.405   4
   2   6   4 25239.6 529.442   4
   2   6   4 26132.9 556.452   4
  -2  -6  -4 22400.2 658.954   2
   2   6   4 20488.9 706.162   1
  -2  -6  -4 17575.0 594.937   3
   2   6   5 4443.35 248.749   4
  -2  -6  -5 4833.56 331.653   2
   2   6   5 4478.43 347.322   1
   2   6   5 4153.67 226.380   4
  -2  -6  -5 3970.04 287.947   3
   2   6   6 25526.1 627.187   4
  -2  -6  -6 24836.4 760.740   2
  -2  -6  -6 24171.5 591.160   4
  -2  -6  -6 24558.6 722.056   3
   2   6   6 26645.4 852.353   1
  -2  -6  -7-15.1297 54.6175   4
   2   6   7 58.4470 55.8738   4
  -2  -6  -7 56.1238 51.2197   2
  -2  -6  -7-4.96223 49.2899   3
   2   6   7 94.1497 107.389   1
   2   6   8 486.810 132.843   1
  -2  -6  -8 479.601 133.436   2
   2   6   8 641.233 125.419   4
  -2  -6  -8 828.308 146.704   3
   2   6   9 731.484 148.916   4
   2   6   9 1153.44 216.381   1
  -2  -6  -9 709.928 138.559   3
  -2  -6  -9 724.949 166.818   2
   2   6  10 3191.66 345.555   1
  -2  -6 -10 2400.22 288.010   2
  -2  -6 -10 3135.15 282.391   3
   2   6  10 2789.29 275.264   4
  -2  -6 -11 2580.95 258.366   3
   2   6  11 3494.92 317.069   4
   2   6  11 2660.30 333.669   1
  -2  -6 -11 2844.23 324.994   2
   2   6  12 3322.18 323.576   4
  -2  -6 -12 3310.11 372.427   2
  -2  -6 -12 3113.43 282.448   3
   2   6  12 3804.26 398.144   1
  -2  -6 -13 1336.66 252.555   2
   2   6  13 1098.91 210.458   4
   2   6  13 1241.39 233.424   1
  -2  -6 -13 1485.07 208.535   3
   2   6  14 9314.41 670.266   1
  -2  -6 -14 10187.4 687.379   2
   2   6  14 11329.8 645.126   4
  -2  -6 -14 9108.66 501.644   3
   2   6  15 1165.44 231.456   4
   2   6  15 1249.19 267.120   1
  -2  -6 -15 1914.23 315.224   2
   2   6  16 258.724 170.915   1
   2   6  16 325.679 162.151   4
  -2  -6 -16 426.116 203.616   2
   2   6  17 137.557 127.457   4
  -2  -6 -17 191.320 139.452   2
   2   6  17 51.7272 134.765   1
  -2  -6 -18 2330.04 412.534   2
   2   6  18 1888.62 340.713   4
   2   6  18 2193.64 381.137   1
   2   6  19 1568.30 320.770   4
   2   6  19 1290.78 321.426   1
   2   7 -18 971.701 288.392   1
   2   7 -18 776.055 238.801   2
  -2  -7  17 2389.82 420.991   4
   2   7 -17 2117.12 349.979   1
   2   7 -17 1593.04 326.269   2
  -2  -7  16 1677.85 327.446   4
   2   7 -16 1800.00 316.850   1
   2   7 -16 1647.60 345.662   2
  -2  -7  15 858.853 264.960   4
   2   7 -15 884.652 239.060   1
   2   7 -15 789.316 243.435   2
   2   7 -14 1660.92 300.290   2
   2   7 -14 1447.68 269.747   1
  -2  -7  14 1198.43 212.585   3
  -2  -7  14 1228.17 276.333   4
  -2  -7  13 5863.16 526.688   4
   2   7 -13 5648.29 483.836   1
  -2  -7  13 6255.80 443.095   3
   2   7 -13 5658.34 499.502   2
  -2  -7  12 2045.54 260.840   3
   2   7 -12 2161.96 296.000   1
  -2  -7  12 1361.35 254.074   4
   2   7 -12 1553.11 269.088   2
   2   7 -11 525.536 156.664   2
  -2  -7  11 503.983 165.909   4
   2   7 -11 593.490 157.257   1
  -2  -7  11 570.469 160.279   3
  -2  -7  10 5200.40 387.104   3
   2   7 -10 5857.97 446.279   1
  -2  -7  10 4516.09 407.286   4
   2   7 -10 5470.47 443.895   2
   2   7  -9 764.893 173.395   2
  -2  -7   9 853.436 190.780   4
   2   7  -9 483.396 126.537   1
  -2  -7   9 554.187 139.294   3
  -2  -7   8 29377.8 946.961   4
   2   7  -8 29169.6 931.818   1
   2   7  -8 28567.1 922.508   2
  -2  -7   8 26781.5 848.349   3
  -2  -7   7 1660.30 207.366   3
  -2  -7   7 1788.87 228.012   4
   2   7  -7 1307.09 201.612   1
   2   7  -7 1367.11 202.013   2
   2   7  -6 29968.9 895.351   1
  -2  -7   6 29908.1 865.677   3
   2   7  -6 29888.5 872.819   2
  -2  -7   6 29116.3 844.173   4
  -2  -7   5 21233.4 687.197   4
  -2  -7   5 20806.9 716.227   3
   2   7  -5 20608.0 723.765   1
   2   7  -5 20466.1 701.095   2
   2   7  -4 35852.0 941.283   1
  -2  -7   4 35591.7 926.347   3
   2   7  -4 36904.4 902.583   2
  -2  -7   4 38406.7 870.069   4
  -2  -7   3 56035.7 1153.04   3
   2   7  -3 58829.0 1190.96   1
  -2  -7   3 56691.7 999.168   4
   2   7  -2 6624.67 341.926   4
  -2  -7   2 6731.64 318.463   4
  -2  -7   2 7035.21 403.599   3
   2   7  -2 7175.84 408.617   1
   2   7  -2 6662.17 373.874   2
   2   7  -1 26870.2 644.407   4
  -2  -7   1 26071.8 774.960   3
   2   7  -1 27186.6 793.708   1
   2   7  -1 26158.0 728.303   2
  -2  -7   1 26082.6 594.465   4
   2   7   0 9313.35 354.208   4
  -2  -7   0 10379.9 349.499   4
   2   7   0 9759.64 478.002   1
   2   7   0 10160.3 452.443   2
  -2  -7   0 9175.67 458.870   3
  -2  -7  -1 31830.5 848.324   3
   2   7   1 30985.2 603.042   4
   2   7   1 30639.5 800.219   2
  -2  -7  -1 30149.6 567.596   4
   2   7   2 3843.53 319.744   1
   2   7   2 4217.06 299.549   2
  -2  -7  -2 4663.48 323.996   3
   2   7   2 4327.48 219.416   4
   2   7   3 39506.0 1026.80   1
   2   7   3 40253.9 671.209   4
  -2  -7  -3 38778.5 932.056   3
   2   7   4 37285.6 665.438   4
   2   7   4 39090.1 1036.26   1
  -2  -7  -4 37812.3 931.163   3
   2   7   5 12542.7 405.422   4
   2   7   5 12197.6 597.226   1
  -2  -7  -5 11812.4 522.646   3
  -2  -7  -5 10660.5 504.597   2
  -2  -7  -6 12914.2 551.091   3
   2   7   6 12031.1 606.698   1
   2   7   6 11638.6 393.091   4
   2   7   6 11423.3 409.179   4
   2   7   7 1629.12 164.534   4
   2   7   7 1540.23 229.994   1
  -2  -7  -7 1551.70 204.264   3
  -2  -7  -7 2060.77 252.216   2
  -2  -7  -8 1314.68 163.192   4
   2   7   8 1629.38 246.525   1
  -2  -7  -8 1651.92 242.776   2
  -2  -7  -8 1678.36 209.630   3
   2   7   8 1590.37 184.796   4
   2   7   9 7103.04 513.477   1
   2   7   9 5699.67 349.600   4
  -2  -7  -9 5973.41 445.243   2
  -2  -7  -9 5845.79 388.956   3
   2   7  10 2473.44 255.740   4
   2   7  10 2221.42 305.538   1
  -2  -7 -10 2364.31 292.852   2
  -2  -7 -10 1872.40 225.534   3
  -2  -7 -11 14738.4 741.867   2
   2   7  11 16416.2 828.857   1
  -2  -7 -11 15046.7 635.516   3
   2   7  11 17063.8 682.039   4
  -2  -7 -12 255.386 123.607   2
   2   7  12 263.243 144.699   1
  -2  -7 -12 106.082 93.2800   3
   2   7  12 333.772 135.071   4
   2   7  13 17614.0 751.401   4
   2   7  13 17263.3 910.132   1
  -2  -7 -13 17733.4 711.538   3
  -2  -7 -13 18373.6 899.568   2
  -2  -7 -14 89.1832 92.8749   3
  -2  -7 -14 253.490 142.176   2
   2   7  14 238.265 128.658   4
   2   7  14 94.1985 122.567   1
   2   7  15 13.0437 104.875   1
  -2  -7 -15 7.60478 117.159   2
   2   7  15 35.9489 95.3464   4
   2   7  16 2987.22 431.672   1
  -2  -7 -16 2923.96 410.168   2
   2   7  16 2498.95 333.340   4
   2   7  17 2117.19 377.913   1
  -2  -7 -17 2434.61 389.941   2
  -2  -7 -18 84.3061 181.322   2
   2   7  18 188.291 158.584   1
  -2  -8  17 334.054 190.187   4
   2   8 -17 589.934 236.911   1
   2   8 -17-54.2208 140.682   2
  -2  -8  16-32.7396 160.149   4
   2   8 -16 208.176 177.430   1
   2   8 -16-145.808 132.375   2
  -2  -8  15 8.41572 134.460   4
   2   8 -15 180.213 122.569   1
   2   8 -15 222.992 153.948   2
  -2  -8  14 3759.51 450.235   4
   2   8 -14 3323.84 433.237   2
   2   8 -14 4047.61 439.981   1
  -2  -8  14 3130.19 342.445   3
   2   8 -13 300.176 167.382   1
   2   8 -13 7.08342 106.337   2
  -2  -8  13 214.839 108.222   3
  -2  -8  13 183.834 119.395   4
   2   8 -12 8003.39 571.030   1
   2   8 -12 8467.90 612.945   2
  -2  -8  12 6660.75 477.957   3
  -2  -8  12 7677.28 589.160   4
  -2  -8  11-52.4686 74.2684   3
   2   8 -11 119.182 96.0473   2
   2   8 -11-54.2429 85.1724   1
  -2  -8  11-16.0580 87.7373   4
   2   8 -10 2107.74 299.582   2
   2   8 -10 1930.12 277.293   1
  -2  -8  10 1510.85 234.918   3
  -2  -8   9 3893.52 372.475   4
   2   8  -9 5118.67 421.908   1
  -2  -8   9 4216.08 365.736   3
   2   8  -9 5137.52 433.027   2
   2   8  -8 625.472 151.982   1
   2   8  -8 760.209 187.047   2
  -2  -8   8 607.754 168.876   3
  -2  -8   8 621.500 156.992   4
  -2  -8   7 2084.63 249.382   3
   2   8  -7 1678.55 236.838   1
   2   8  -7 2036.74 250.559   2
  -2  -8   7 1719.37 225.542   4
  -2  -8   6 19856.6 714.342   4
   2   8  -6 18782.7 738.452   1
  -2  -8   6 17764.1 716.616   3
   2   8  -6 19875.7 754.251   2
   2   8  -5 4280.13 343.649   2
   2   8  -5 4246.42 349.667   1
  -2  -8   5 3626.90 322.209   3
  -2  -8   4 707.498 134.672   4
  -2  -8   4 559.810 133.474   3
   2   8  -4 484.014 126.749   2
   2   8  -4 559.067 125.227   1
  -2  -8   3 1757.77 217.119   3
   2   8  -3 2020.40 240.981   1
   2   8  -3 1596.56 207.838   2
  -2  -8   3 1667.36 181.248   4
   2   8  -2 8648.89 481.169   1
  -2  -8   2 9218.58 381.833   4
  -2  -8   2 8948.02 484.007   3
   2   8  -2 8478.69 453.415   2
   2   8  -1 118.360 77.1542   1
  -2  -8   1 93.8095 44.7260   4
  -2  -8   1 168.176 91.0078   3
   2   8  -1 182.586 75.1401   4
   2   8  -1 97.2883 63.9363   2
  -2  -8   0 6807.80 292.956   4
  -2  -8   0 6995.06 429.512   3
   2   8   0 6574.15 310.327   4
   2   8   0 6525.37 417.674   1
   2   8   0 7679.48 429.229   2
  -2  -8  -1 10508.3 343.534   4
   2   8   1 10514.1 503.486   2
   2   8   1 10013.8 530.198   1
  -2  -8  -1 10608.3 523.284   3
  -2  -8  -2 47258.1 1103.63   3
   2   8   2 49700.1 1202.79   1
   2   8   2 46016.8 719.904   4
   2   8   2 46984.3 1078.51   2
   2   8   3 11944.5 555.568   2
   2   8   3 12083.7 367.255   4
   2   8   3 11505.1 584.460   1
  -2  -8  -3 12110.3 558.164   3
   2   8   4 7423.08 292.437   4
   2   8   4 7718.57 491.805   1
  -2  -8  -4 8544.95 460.175   2
  -2  -8  -4 8202.51 464.068   3
   2   8   5 823.527 108.156   4
  -2  -8  -5 609.513 136.100   2
   2   8   5 953.384 182.659   1
  -2  -8  -6 9109.28 507.569   2
   2   8   6 7637.04 514.712   1
  -2  -8  -6 8577.98 477.958   3
   2   8   6 7383.65 317.193   4
  -2  -8  -7 5684.68 428.784   2
   2   8   7 4939.75 425.653   1
  -2  -8  -7 5299.92 381.350   3
   2   8   7 5524.08 294.269   4
  -2  -8  -8 16.1972 67.1973   2
   2   8   8 103.862 90.2185   1
  -2  -8  -8 201.560 106.015   3
   2   8   8 203.841 79.3105   4
  -2  -8  -9 55.8541 81.4500   2
  -2  -8  -9 27.9592 90.3602   3
   2   8   9 175.159 80.4278   4
   2   8   9 142.046 86.3501   1
   2   8  10 1368.72 182.636   4
  -2  -8 -10 910.764 203.083   2
  -2  -8 -10 1696.98 227.323   3
   2   8  10 1233.27 241.248   1
  -2  -8 -11 4954.54 387.268   3
   2   8  11 5457.63 374.344   4
   2   8  11 5742.60 511.168   1
  -2  -8 -11 6055.66 505.023   2
  -2  -8 -12 2330.02 263.493   3
   2   8  12 2356.66 347.439   1
   2   8  12 2758.82 287.720   4
  -2  -8 -12 3027.78 379.082   2
   2   8  13 2772.58 288.948   4
  -2  -8 -13 2809.15 381.932   2
  -2  -8 -13 2574.08 282.666   3
   2   8  14 9030.22 546.181   4
  -2  -8 -14 10173.4 722.558   2
  -2  -8 -14 9643.85 552.533   3
   2   8  14 9610.54 728.840   1
  -2  -8 -15 502.808 221.332   2
   2   8  15 168.074 158.423   1
   2   8  16 919.318 263.024   1
  -2  -8 -16 1295.82 318.297   2
   2   8  17 450.392 201.054   1
  -2  -8 -17 1262.21 320.187   2
   2   8  18 587.732 234.130   1
   2   9 -17 952.322 286.092   2
  -2  -9  16 1270.90 306.328   4
   2   9 -16 2325.00 389.485   2
   2   9 -16 1545.66 311.134   1
  -2  -9  15 6365.71 619.182   4
   2   9 -15 5726.61 551.081   1
   2   9 -15 5512.28 575.523   2
   2   9 -14 9216.70 662.291   1
  -2  -9  14 7562.15 650.108   4
  -2  -9  14 6748.50 522.275   3
   2   9 -14 8068.37 664.867   2
  -2  -9  13 2159.19 358.201   4
   2   9 -13 1866.90 307.061   1
  -2  -9  13 2111.65 304.071   3
   2   9 -13 1374.28 290.234   2
   2   9 -12 1166.27 242.442   2
  -2  -9  12 1593.47 298.393   4
   2   9 -12 873.749 216.341   1
  -2  -9  12 1266.22 238.120   3
   2   9 -11 906.247 221.682   2
   2   9 -11 876.347 206.011   1
  -2  -9  11 1156.80 218.924   3
  -2  -9  10 348.877 130.802   3
   2   9 -10 202.762 113.968   1
   2   9 -10 187.760 140.735   2
  -2  -9  10-47.6825 89.8942   4
  -2  -9   9 2952.72 337.102   4
  -2  -9   9 2745.90 317.606   3
   2   9  -9 2471.45 304.055   1
   2   9  -9 2588.90 325.012   2
   2   9  -8 209.350 104.877   2
  -2  -9   8 280.435 107.311   4
   2   9  -8 187.862 117.638   1
  -2  -9   8 405.039 134.480   3
   2   9  -7 18656.3 793.463   2
   2   9  -7 17474.6 758.830   1
  -2  -9   7 18976.9 755.213   4
  -2  -9   7 18283.6 785.537   3
  -2  -9   6 10404.9 576.533   3
   2   9  -6 9900.76 567.252   1
   2   9  -6 10584.3 582.897   2
  -2  -9   6 9519.66 512.151   4
  -2  -9   5 2926.06 273.348   4
  -2  -9   5 2892.38 320.450   3
   2   9  -5 2629.30 294.128   2
   2   9  -5 2630.01 284.787   1
  -2  -9   4 1096.03 192.247   3
   2   9  -4 1305.37 211.586   1
   2   9  -4 1159.21 195.505   2
  -2  -9   4 1240.74 176.165   4
  -2  -9   3 317.528 114.259   3
   2   9  -3 112.005 80.5582   2
  -2  -9   3 345.684 83.9787   4
  -2  -9   2 1161.52 147.904   4
  -2  -9   2 1729.59 232.509   3
   2   9  -2 1444.52 214.600   2
   2   9  -2 1312.19 201.663   1
  -2  -9   1 3298.19 228.087   4
   2   9  -1 2943.32 229.775   4
  -2  -9   1 3639.98 335.820   3
   2   9  -1 3124.17 295.845   2
   2   9  -1 3420.11 323.570   1
   2   9   0 3252.92 223.796   4
  -2  -9   0 2749.86 193.085   4
  -2  -9   0 2748.75 289.945   3
   2   9   0 3355.86 306.696   2
   2   9   0 2876.92 295.199   1
  -2  -9  -1 12278.1 606.454   3
  -2  -9  -1 12881.0 386.626   4
   2   9   1 12347.6 589.467   2
   2   9   2 25924.8 543.643   4
   2   9   2 25741.5 551.213   4
  -2  -9  -2 25611.3 864.680   3
   2   9   2 27654.0 941.540   1
   2   9   2 24696.7 840.779   2
   2   9   3 14403.4 691.511   1
   2   9   3 13500.0 378.008   4
   2   9   3 14202.5 651.017   2
   2   9   3 13610.3 380.559   4
  -2  -9  -3 14135.0 637.494   3
  -2  -9  -4 19836.6 752.943   2
   2   9   4 19641.1 823.173   1
   2   9   4 19021.3 437.236   4
  -2  -9  -4 20041.9 759.849   3
   2   9   4 19333.6 455.471   4
   2   9   5 17472.3 442.424   4
   2   9   5 17740.1 795.700   1
   2   9   5 17374.0 422.832   4
  -2  -9  -5 17611.7 719.543   3
  -2  -9  -5 19594.7 755.786   2
  -2  -9  -6 3494.69 335.149   2
   2   9   6 3665.80 211.281   4
   2   9   6 3591.59 201.891   4
   2   9   6 4337.62 412.125   1
  -2  -9  -6 3989.67 346.303   3
   2   9   7 35.8749 50.5829   4
  -2  -9  -7 104.159 97.4691   2
  -2  -9  -7 155.268 101.140   3
   2   9   7 120.745 111.271   1
   2   9   8 2379.70 197.923   4
  -2  -9  -8 1986.80 280.527   2
  -2  -9  -8 1788.07 243.194   3
   2   9   8 1887.82 293.826   1
  -2  -9  -9 16548.8 792.458   2
   2   9   9 15341.7 527.873   4
   2   9   9 14737.8 811.959   1
   2   9  10 14423.3 537.618   4
   2   9  10 14965.2 837.483   1
  -2  -9 -10 14374.7 675.797   3
  -2  -9 -10 13994.6 751.767   2
   2   9  11 14153.6 567.521   4
   2   9  11 16304.1 895.097   1
  -2  -9 -11 16395.9 722.430   3
  -2  -9 -11 15911.9 833.280   2
  -2  -9 -12 8085.86 624.195   2
  -2  -9 -12 7644.47 503.184   3
   2   9  12 6869.32 599.738   1
   2   9  13 7528.14 650.654   1
  -2  -9 -13 7512.24 511.703   3
  -2  -9 -13 7502.53 613.556   2
  -2  -9 -14 1228.82 268.526   2
  -2  -9 -15 256.416 147.886   2
   2   9  15 261.623 185.039   1
   2   9  16 1242.03 294.192   1
  -2  -9 -16 1605.06 339.010   2
   2   9  17 289.124 203.141   1
  -2  -9 -17 196.374 153.567   2
   2  10 -16 3576.92 493.651   2
  -2 -10  16 3877.09 523.640   4
  -2 -10  15 5742.53 599.711   4
   2  10 -15 4544.18 541.558   2
  -2 -10  14 401.175 196.834   3
   2  10 -14 253.782 174.769   1
   2  10 -14 202.391 160.704   2
  -2 -10  14 107.532 124.974   4
  -2 -10  13 2848.40 413.071   4
  -2 -10  13 2141.29 318.567   3
   2  10 -13 2428.95 381.004   2
   2  10 -13 1741.08 297.712   1
  -2 -10  12 402.013 159.759   4
  -2 -10  12 304.339 145.506   3
   2  10 -12 334.784 171.388   2
   2  10 -12 461.851 159.663   1
  -2 -10  11 281.231 140.836   4
   2  10 -11 321.627 149.610   2
  -2 -10  11 438.857 180.106   3
   2  10 -11 70.5029 96.3056   1
   2  10 -10 149.235 132.794   2
  -2 -10  10 220.000 136.825   4
  -2 -10  10-97.9557 111.829   3
   2  10 -10 142.641 138.663   1
  -2 -10   9 1658.71 263.983   4
   2  10  -9 1459.43 243.043   1
   2  10  -9 1784.06 289.317   2
  -2 -10   9 1549.62 250.749   3
  -2 -10   8 1164.34 212.734   4
  -2 -10   8 1093.67 218.048   3
   2  10  -8 948.447 203.189   1
  -2 -10   7 3654.40 345.483   4
  -2 -10   7 3150.16 355.905   3
   2  10  -7 2954.57 324.392   1
   2  10  -7 4149.36 406.798   2
  -2 -10   6 42178.1 1104.08   4
   2  10  -6 39829.4 1206.07   2
  -2 -10   6 41767.0 1233.73   3
   2  10  -6 38561.0 1156.61   1
  -2 -10   5 7980.34 458.248   4
  -2 -10   5 7911.01 541.632   3
   2  10  -5 7153.36 497.323   1
   2  10  -5 8284.92 548.436   2
  -2 -10   4 4024.93 373.952   3
   2  10  -4 3136.12 328.199   2
   2  10  -4 3716.66 361.097   1
  -2 -10   4 4397.30 322.183   4
  -2 -10   3 16813.0 583.254   4
   2  10  -3 17700.1 765.859   2
   2  10  -3 17073.5 754.991   1
  -2 -10   2 613.180 175.941   3
   2  10  -2 166.594 85.6405   1
  -2 -10   2 697.079 119.559   4
   2  10  -2 655.265 155.585   2
   2  10  -1 20506.9 620.426   4
  -2 -10   1 23082.4 604.008   4
  -2 -10   1 21507.6 845.945   3
   2  10  -1 22084.7 832.919   2
   2  10  -1 21729.0 855.786   1
  -2 -10   0 3055.39 205.934   4
  -2 -10   0 3141.18 331.661   3
   2  10   0 3189.15 326.294   2
   2  10   0 2941.05 326.234   1
   2  10   1 11883.1 647.678   1
  -2 -10  -1 10929.6 605.608   3
   2  10   1 12477.9 633.906   2
   2  10   1 12311.0 412.800   4
  -2 -10  -1 12586.4 385.324   4
   2  10   2 9226.87 576.136   1
   2  10   2 7977.73 306.855   4
  -2 -10  -2 7320.24 494.386   3
   2  10   2 8382.83 306.859   4
   2  10   2 8904.08 540.326   2
   2  10   3 32669.3 580.442   4
   2  10   3 34359.2 584.159   4
  -2 -10  -3 33700.7 1053.14   3
   2  10   3 36072.7 1150.87   1
   2  10   3 35126.8 1084.45   2
  -2 -10  -4 920.094 197.866   2
   2  10   4 933.130 212.800   1
  -2 -10  -4 1076.73 191.948   3
   2  10   5 16938.4 817.822   1
  -2 -10  -5 17698.0 768.282   3
  -2 -10  -5 16479.6 738.252   2
  -2 -10  -6 68.8995 83.4717   2
  -2 -10  -6 7.96721 82.7892   3
   2  10   6-49.9932 94.3854   1
   2  10   6 114.649 52.6215   4
   2  10   7 9610.60 329.644   4
   2  10   7 9321.32 637.897   1
  -2 -10  -7 10643.4 624.299   2
  -2 -10  -8 742.288 186.514   2
  -2 -10  -8 658.862 171.739   3
   2  10   8 210.315 128.316   1
   2  10   9 144.832 129.140   1
  -2 -10  -9 60.4483 134.834   2
  -2 -10  -9-91.0483 100.664   3
   2  10  10 7653.88 627.287   1
  -2 -10 -10 9007.83 570.220   3
  -2 -10 -10 8278.42 604.999   2
   2  10  11 379.394 152.263   1
  -2 -10 -11 55.4495 79.4911   3
  -2 -10 -11 513.547 195.827   2
  -2 -10 -12 7152.31 603.359   2
   2  10  12 8512.83 697.191   1
  -2 -10 -12 6689.22 496.054   3
   2  10  13 4411.42 512.459   1
  -2 -10 -14 1224.79 281.520   2
   2  10  14 1321.57 319.511   1
  -2 -10 -15 2858.54 425.839   2
   2  10  15 2676.90 441.932   1
   2  10  16 1032.47 286.039   1
  -2 -10 -16 926.323 318.167   2
  -2 -11  15 42.6403 152.231   4
  -2 -11  14 1554.46 328.596   3
  -2 -11  14 1509.11 331.019   4
   2  11 -14 1465.92 338.096   2
  -2 -11  13 11102.6 734.083   3
   2  11 -13 11282.4 751.854   1
  -2 -11  13 10197.3 748.941   4
   2  11 -13 12272.7 845.573   2
  -2 -11  12-55.3763 120.597   3
   2  11 -12-3.73748 135.649   2
  -2 -11  12 165.591 139.607   4
   2  11 -12 273.245 159.744   1
  -2 -11  11 194.031 151.631   4
   2  11 -11 14.6663 113.283   2
  -2 -11  11 125.971 154.984   3
   2  11 -11 206.841 157.835   1
   2  11 -10 467.460 178.553   2
  -2 -11  10 78.8888 132.929   3
  -2 -11  10-22.0230 96.6642   4
   2  11 -10 491.490 186.588   1
  -2 -11   9 6143.48 497.273   4
  -2 -11   9 6989.53 553.754   3
   2  11  -9 5595.54 519.020   2
   2  11  -9 6965.80 532.058   1
  -2 -11   8 1244.25 247.601   3
   2  11  -8 1343.63 250.548   2
   2  11  -8 751.563 186.435   1
  -2 -11   8 635.106 169.997   4
  -2 -11   7 8061.13 587.821   3
   2  11  -7 9590.37 609.917   1
   2  11  -7 8706.85 610.855   2
  -2 -11   7 8183.42 523.803   4
  -2 -11   6 4250.36 421.832   3
   2  11  -6 3803.83 395.998   2
   2  11  -6 4270.78 403.621   1
  -2 -11   6 4388.75 370.340   4
  -2 -11   5 16017.5 657.205   4
  -2 -11   5 14148.8 751.331   3
   2  11  -5 16291.9 803.515   2
   2  11  -5 15748.4 759.006   1
   2  11  -4 4367.55 414.993   2
  -2 -11   4 5318.68 464.294   3
  -2 -11   4 4833.29 338.488   4
  -2 -11   3 14585.1 559.434   4
   2  11  -3 15893.0 770.007   2
   2  11  -3 14378.7 725.811   1
  -2 -11   3 13874.7 729.141   3
   2  11  -2 1999.06 274.833   2
  -2 -11   2 1962.01 199.474   4
  -2 -11   2 2212.12 290.268   3
   2  11  -2 2512.74 317.259   1
  -2 -11   1 12944.1 459.089   4
  -2 -11   1 11370.9 653.749   3
   2  11  -1 12744.0 680.751   2
   2  11  -1 12566.1 691.625   1
   2  11   0 5931.22 482.253   1
  -2 -11   0 4847.03 262.344   4
   2  11   0 5340.30 440.668   2
  -2 -11   0 4308.38 408.924   3
   2  11   1 78.2185 59.6537   4
   2  11   1 18.0789 69.4762   1
  -2 -11  -1 128.375 91.8858   3
   2  11   2 1907.91 279.516   1
  -2 -11  -2 2316.96 297.523   3
   2  11   2 1807.54 139.985   4
   2  11   2 2118.67 283.644   2
   2  11   3 1239.93 105.487   4
  -2 -11  -3 1375.55 234.792   3
   2  11   3 1387.61 242.106   2
   2  11   4 13252.8 749.559   1
  -2 -11  -4 13427.4 699.571   3
  -2 -11  -4 13449.9 704.120   2
  -2 -11  -5 2493.12 309.802   2
   2  11   5 2444.27 335.629   1
  -2 -11  -5 2710.33 322.761   3
   2  11   6 2368.62 341.298   1
  -2 -11  -6 1778.85 266.437   3
  -2 -11  -7 1759.37 268.910   3
   2  11   7 1766.70 314.376   1
  -2 -11  -7 1686.46 277.336   2
  -2 -11  -8 4867.66 452.092   2
   2  11   8 5908.95 542.965   1
  -2 -11  -8 4963.79 440.735   3
  -2 -11  -9 18498.0 912.480   2
   2  11   9 20354.8 1036.61   1
  -2 -11  -9 18231.6 838.835   3
  -2 -11 -10 3780.93 431.513   2
   2  11  10 3298.81 435.251   1
  -2 -11 -10 3501.94 373.529   3
  -2 -11 -11 12435.4 782.699   2
  -2 -11 -11 10677.1 647.026   3
   2  11  11 12314.4 843.472   1
  -2 -11 -12 8680.51 591.543   3
  -2 -11 -12 7435.83 626.448   2
   2  11  12 7950.35 689.958   1
  -2 -11 -13 4415.77 427.638   3
   2  11  13 4422.37 540.331   1
  -2 -11 -13 3951.01 479.875   2
   2  11  14 2039.41 385.265   1
  -2 -11 -14 1822.49 350.133   2
  -2 -11 -15 434.242 212.592   2
   2  11  15 158.286 180.621   1
   2  12 -14 2352.17 421.888   2
  -2 -12  14 1793.12 326.377   3
  -2 -12  14 2575.03 422.411   4
  -2 -12  13 352.541 206.366   3
  -2 -12  13-130.521 178.970   4
   2  12 -13 395.357 216.748   2
  -2 -12  12 949.865 249.807   3
  -2 -12  12 908.239 248.822   4
   2  12 -12 1107.48 284.696   2
   2  12 -12 1119.52 246.546   1
  -2 -12  11 288.813 170.992   4
  -2 -12  11-92.9453 147.123   3
   2  12 -11 181.441 177.977   2
   2  12 -11 59.0575 123.512   1
  -2 -12  10-15.3235 114.575   4
  -2 -12  10 168.074 163.331   3
   2  12 -10 410.353 211.769   2
   2  12 -10 140.480 140.500   1
  -2 -12   9 220.915 146.574   3
  -2 -12   9 652.256 184.934   4
   2  12  -9 331.227 152.720   1
   2  12  -8 450.679 178.947   2
  -2 -12   8 883.202 229.238   3
  -2 -12   8 922.103 199.103   4
   2  12  -8 1014.62 225.071   1
  -2 -12   7 7306.12 511.407   4
   2  12  -7 6732.08 535.559   1
   2  12  -7 5707.48 531.011   2
  -2 -12   7 6714.21 569.859   3
  -2 -12   6 1690.02 291.786   3
  -2 -12   6 1988.93 267.270   4
   2  12  -6 2099.42 297.903   1
   2  12  -6 1204.59 252.415   2
  -2 -12   5 7963.99 472.201   4
  -2 -12   5 8837.15 629.592   3
   2  12  -5 7551.82 584.490   2
   2  12  -5 8205.97 579.142   1
  -2 -12   4 252.590 121.461   3
  -2 -12   4 111.111 87.9750   4
   2  12  -4 199.256 140.769   1
   2  12  -4 228.524 107.513   2
  -2 -12   3 7257.75 401.551   4
   2  12  -3 6647.07 531.371   1
   2  12  -3 6624.27 524.958   2
  -2 -12   3 8004.41 590.001   3
   2  12  -2 700.563 192.015   1
   2  12  -2 531.704 162.117   2
  -2 -12   2 430.492 101.360   4
  -2 -12   2 515.340 169.012   3
   2  12  -1 7501.27 562.535   1
  -2 -12   1 6574.04 536.402   3
   2  12  -1 7370.82 549.650   2
   2  12   0 1662.66 278.542   1
  -2 -12   0 873.921 215.988   3
   2  12   0 1453.98 261.905   2
   2  12   1 10380.5 662.618   1
  -2 -12  -1 9732.46 633.338   3
   2  12   1 9836.36 640.709   2
  -2 -12  -2 2578.19 333.744   3
   2  12   2 2051.89 298.878   1
   2  12   2 3065.86 364.901   2
   2  12   3 9126.36 621.731   2
   2  12   3 9972.66 674.248   1
  -2 -12  -3 9453.14 621.279   3
  -2 -12  -4 986.316 216.989   3
   2  12   4 1227.68 257.341   1
  -2 -12  -4 495.897 152.047   2
  -2 -12  -5 5650.48 483.011   3
  -2 -12  -5 5315.05 475.996   2
   2  12   5 6064.13 548.975   1
  -2 -12  -6 3865.66 403.134   3
   2  12   6 3021.85 413.944   1
  -2 -12  -6 3796.91 410.441   2
  -2 -12  -7 1988.63 307.950   2
   2  12   7 2824.10 396.988   1
  -2 -12  -7 2615.56 337.053   3
   2  12   8 3949.65 464.380   1
  -2 -12  -8 3490.86 392.046   3
  -2 -12  -8 4415.45 461.452   2
  -2 -12  -9 4008.18 453.348   2
   2  12   9 4439.52 499.987   1
  -2 -12  -9 4557.97 444.938   3
  -2 -12 -10 5292.33 531.839   2
   2  12  10 5234.63 569.146   1
  -2 -12 -10 4305.45 443.773   3
  -2 -12 -11 11209.8 781.926   2
  -2 -12 -11 10025.9 664.962   3
   2  12  11 11288.6 848.815   1
  -2 -12 -12 1836.41 342.600   2
   2  12  12 1348.10 337.532   1
  -2 -12 -12 1473.59 270.527   3
  -2 -12 -13 650.109 253.975   2
   2  12  13 457.813 229.167   1
   2  12  14 999.542 292.421   1
  -2 -12 -14 534.513 208.856   2
  -2 -13  13 114.261 170.683   4
  -2 -13  13 202.116 185.919   3
  -2 -13  12 2451.81 378.000   4
  -2 -13  12 2885.13 438.559   3
   2  13 -12 2073.48 380.739   2
  -2 -13  11 1784.97 322.277   4
   2  13 -11 1306.48 310.582   2
   2  13 -10 1340.08 271.456   1
  -2 -13  10 1897.08 351.609   3
   2  13 -10 1162.66 274.306   2
  -2 -13  10 1035.15 241.051   4
  -2 -13   9 3765.04 416.813   4
  -2 -13   9 3064.55 439.027   3
   2  13  -9 3383.81 444.200   2
   2  13  -9 3303.62 403.162   1
  -2 -13   8 6091.24 568.748   3
  -2 -13   8 6706.81 523.003   4
   2  13  -8 6850.34 616.551   2
   2  13  -8 5534.77 506.583   1
  -2 -13   7 5118.34 427.568   4
  -2 -13   7 5546.44 543.112   3
   2  13  -7 4783.08 473.188   1
   2  13  -7 5458.14 534.932   2
   2  13  -6 13705.7 838.199   2
  -2 -13   6 11271.0 758.275   3
   2  13  -6 12219.3 734.062   1
  -2 -13   5 2305.01 358.303   3
   2  13  -5 1921.61 308.628   1
  -2 -13   4 2266.02 352.295   3
   2  13  -4 1795.62 298.593   2
   2  13  -4 2373.86 340.489   1
   2  13  -3 1599.62 279.437   2
  -2 -13   3 1745.38 296.299   3
   2  13  -3 1394.03 270.236   1
   2  13  -2 2190.14 325.469   1
   2  13  -2 2326.32 337.310   2
  -2 -13   2 2566.64 358.613   3
   2  13  -1 648.069 194.221   2
   2  13  -1 592.888 181.733   1
  -2 -13   1 425.479 159.175   3
   2  13   0 4250.29 451.151   1
  -2 -13   0 4289.35 454.580   3
   2  13   1 77.1060 104.442   2
  -2 -13  -1 291.387 172.196   3
   2  13   1 391.891 145.752   1
   2  13   2 7121.31 590.567   1
   2  13   2 7477.85 591.041   2
   2  13   3 1303.26 274.203   2
   2  13   3 1414.41 283.334   1
  -2 -13  -3 1390.84 267.116   3
   2  13   4 1017.13 245.971   1
  -2 -13  -4 1107.36 228.930   3
  -2 -13  -4 621.260 193.756   2
   2  13   5 3940.32 453.504   1
  -2 -13  -5 3367.38 394.233   3
  -2 -13  -5 3018.74 385.561   2
  -2 -13  -6 4.25187 102.781   2
  -2 -13  -6 144.075 144.418   3
   2  13   6 230.223 166.390   1
  -2 -13  -7 169.985 129.786   3
  -2 -13  -7 18.2453 129.239   2
   2  13   7-38.0846 134.456   1
  -2 -13  -8 4707.19 472.880   3
  -2 -13  -8 5000.96 516.585   2
   2  13   9 225.339 165.255   1
  -2 -13  -9 499.221 184.720   3
  -2 -13  -9 252.423 171.106   2
  -2 -13 -10 2799.72 418.051   2
   2  13  10 3178.27 458.348   1
  -2 -13 -10 2830.35 377.228   3
  -2 -13 -11 3666.40 475.692   2
   2  13  11 3253.81 485.320   1
  -2 -13 -11 3813.18 443.637   3
  -2 -13 -12 480.270 251.009   2
   2  13  12 79.9077 156.314   1
  -2 -13 -12 50.7815 119.687   3
  -2 -13 -13 818.773 316.930   2
  -2 -14  12 1388.28 367.668   3
  -2 -14  11 138.363 194.968   3
   2  14 -11 230.147 217.936   2
  -2 -14  10-222.328 207.323   3
   2  14 -10 143.286 134.982   2
  -2 -14   9 4963.90 554.966   3
   2  14  -9 3926.93 508.143   2
   2  14  -8 581.238 220.563   1
  -2 -14   8 442.164 195.810   3
   2  14  -8 461.280 205.227   2
   2  14  -7 267.884 155.183   1
  -2 -14   7 505.343 220.936   3
   2  14  -7 214.616 190.938   2
  -2 -14   6 2641.02 407.821   3
   2  14  -6 3228.03 412.193   1
   2  14  -5-68.6172 147.676   1
  -2 -14   5-57.0662 141.707   3
   2  14  -5 148.857 140.379   2
   2  14  -4 3537.50 426.362   1
  -2 -14   4 2563.86 380.280   3
   2  14  -4 2834.16 394.242   2
   2  14  -3 1119.27 275.989   2
   2  14  -3 898.635 227.186   1
  -2 -14   3 242.763 160.038   3
  -2 -14   2 5081.16 521.156   3
   2  14  -2 4616.26 505.501   2
  -2 -14   1 2556.42 373.381   3
   2  14  -1 3294.21 420.745   2
   2  14  -1 2852.86 369.683   1
   2  14   0 9831.95 707.833   1
  -2 -14   0 11032.6 752.093   3
   2  14   0 11101.6 752.847   2
   2  14   1 5313.04 530.451   1
  -2 -14  -1 5015.85 510.779   3
   2  14   1 5284.56 521.266   2
  -2 -14  -2 16142.2 905.993   3
   2  14   2 16014.4 924.239   1
   2  14   2 17568.3 949.107   2
   2  14   3 1956.93 339.399   2
   2  14   3 1385.41 280.293   1
  -2 -14  -3 1548.48 298.697   3
  -2 -14  -4 4573.08 490.874   2
  -2 -14  -4 4113.76 470.038   3
   2  14   4 3668.15 468.337   1
   2  14   5 679.296 230.137   1
  -2 -14  -5 1369.40 283.007   2
  -2 -14  -5 956.605 261.757   3
  -2 -14  -6 330.741 190.183   2
  -2 -14  -6 594.212 232.800   3
   2  14   6 374.091 175.601   1
   2  14   7 3643.90 483.384   1
  -2 -14  -7 3281.84 419.601   3
  -2 -14  -7 3192.43 449.402   2
  -2 -14  -8 2881.56 412.560   2
  -2 -14  -8 2464.63 369.322   3
   2  14   8 2905.92 443.937   1
  -2 -14  -9 1747.91 350.234   2
   2  14   9 1219.18 313.797   1
   2  14  10 2665.12 461.090   1
  -2 -14 -10 3163.34 455.350   2
  -2 -14 -10 1787.18 314.182   3
  -2 -14 -11-6.44042 147.294   2
   2  14  11 271.274 238.279   1
  -2 -14 -11 251.025 175.593   3
   2  15  -9 3479.63 500.253   2
  -2 -15   8 1537.63 330.805   3
   2  15  -8 1861.57 378.412   2
  -2 -15   7 1624.00 328.981   3
   2  15  -7 2098.87 398.460   2
   2  15  -6 169.150 181.560   1
  -2 -15   6-60.3590 167.496   3
   2  15  -6 42.8420 137.727   2
   2  15  -5 478.730 209.463   2
  -2 -15   5 462.272 238.488   3
   2  15  -4 1085.12 260.032   1
  -2 -15   4 1473.86 334.206   3
   2  15  -3 4969.96 544.263   2
   2  15  -3 5111.24 541.245   1
  -2 -15   3 4735.09 544.438   3
   2  15  -2 4449.68 506.186   1
  -2 -15   2 4149.76 502.152   3
   2  15  -2 4859.56 538.361   2
   2  15  -1 9444.28 727.467   1
  -2 -15   1 9482.00 744.224   3
   2  15  -1 9353.48 747.405   2
   2  15   0 59.1940 128.383   2
  -2 -15   0 129.569 142.874   3
   2  15   1 12634.9 845.138   1
  -2 -15  -1 13834.4 876.055   3
   2  15   1 11900.2 827.640   2
   2  15   2 744.195 242.341   2
   2  15   2 897.810 271.806   1
  -2 -15  -2 782.614 234.507   3
  -2 -15  -3 2768.14 404.925   2
  -2 -15  -3 3098.43 430.973   3
   2  15   3 3551.57 466.755   1
  -2 -15  -4 1482.77 301.704   3
  -2 -15  -4 1725.18 334.790   2
  -2 -15  -5 1210.73 284.074   2
  -2 -15  -5 11448.1 772.330   3
  -2 -15  -6 618.461 205.577   3
   2  15   6 677.652 242.727   1
   2  15   7-206.282 188.349   1
  -2 -15  -7 160.423 182.472   2
  -2 -15  -7 150.732 163.980   3
  -2 -15  -8 177.666 228.294   2
  -2 -15  -8 329.910 193.163   3
   2  15   8 61.0620 163.609   1
  -2 -15  -9 526.228 260.065   2
   2  15   9 452.712 237.350   1
  -2 -15  -9 385.084 180.536   3
  -2 -15 -10 4133.40 494.266   3
   2  16  -6 80.1844 174.945   2
   2  16  -5 118.334 141.818   2
   2  16  -4 1536.43 335.391   2
  -2 -16   4 1181.13 317.817   3
   2  16  -4 1312.27 306.349   1
   2  16  -3 593.742 242.424   2
   2  16  -3 489.865 238.078   1
  -2 -16   3 308.078 234.633   3
   2  16  -2 1540.24 341.706   2
   2  16  -2 1521.39 327.080   1
  -2 -16   2 1403.30 315.560   3
   2  16  -1 3283.10 473.249   1
  -2 -16   1 2915.16 459.450   3
   2  16  -1 3601.29 495.669   2
   2  16   0 1232.22 316.127   2
   2  16   0 1272.70 312.262   1
  -2 -16   0 1619.24 340.921   3
   2  16   1 557.516 245.486   2
   2  16   1 977.986 301.926   1
  -2 -16  -1 745.001 236.120   3
   2  16   2 332.493 215.049   2
   2  16   2 264.722 166.672   1
  -2 -16  -2 491.587 232.687   3
   2  16   3 1503.68 340.793   1
  -2 -16  -3 1720.20 347.982   2
  -2 -16  -3 1355.41 337.519   3
  -2 -16  -4 152.671 197.305   2
  -2 -16  -4 199.455 188.346   3
   2  16   4 74.1759 144.530   1
   2  16   5 2922.83 467.064   1
  -2 -16  -5 3572.03 469.008   2
  -2 -16  -5 3764.88 496.433   3
   2  16   6 983.094 316.363   1
  -2 -16  -6 891.192 269.390   3
  -2 -16  -6 997.209 272.399   2
   2  16   7 3317.96 515.461   1
  -2 -16  -7 3464.57 466.222   3
  -2 -16  -8 1054.95 297.231   3
  -2 -16  -9 6485.04 638.416   3
   2  17  -2 1470.48 328.115   1
   2  17  -1 232.594 196.869   1
   2  17   0 6920.89 683.254   1
   2  17   1 589.700 236.486   1
   2  17   2 479.171 235.101   1
   2  17   3 214.291 269.668   1
   3 -16  -5 3196.32 457.905   3
   3 -16  -4 2240.93 390.968   3
   3 -16  -3-101.728 163.701   3
  -3  15   9-100.039 160.611   1
  -3  15   8 1511.49 340.861   1
  -3  15   7 122.921 185.582   1
   3 -15  -6 1736.25 330.728   3
   3 -15  -5 326.258 208.114   2
   3 -15  -5 184.195 149.599   3
   3 -15  -4 1261.46 305.652   2
   3 -15  -4 1238.83 294.825   3
  -3  15   3-36.9110 149.605   2
   3 -15  -3 646.375 230.120   3
  -3  15   2 1594.06 357.859   2
   3 -15  -2 1549.49 345.411   3
  -3  15   1 1286.87 323.078   2
   3 -15  -1 519.710 216.064   3
  -3  15   0 1906.77 394.259   2
   3 -15   0 1987.64 382.382   3
   3 -15   1 21620.8 1146.10   3
  -3  15  -1 21443.8 1224.51   2
  -3  15  -2 1178.10 360.414   2
   3 -15   2 1537.39 330.589   3
   3 -15   3 4465.17 550.910   3
  -3  15  -3 2721.23 454.770   2
   3 -15   4 401.988 221.337   3
  -3  15  -4 83.9341 167.018   2
  -3  14  10 3966.47 528.123   1
  -3  14   9 830.564 266.949   1
   3 -14  -8 3089.23 486.920   2
  -3  14   8 5440.04 595.353   1
  -3  14   7 876.297 259.518   1
   3 -14  -7 397.904 179.913   3
   3 -14  -7 602.296 231.981   2
  -3  14   6 6825.25 612.405   1
   3 -14  -6 7000.59 595.213   3
   3 -14  -6 6518.36 644.501   2
  -3  14   5 3640.48 450.538   1
   3 -14  -5 4100.67 514.749   2
   3 -14  -5 3629.52 430.905   3
  -3  14   4 6367.88 556.836   1
   3 -14  -4 4670.61 494.673   3
  -3  14   3 1207.04 299.574   2
   3 -14  -3 1178.93 264.128   3
   3 -14  -2 5034.52 521.624   3
  -3  14   2 6543.59 633.592   2
   3 -14  -1 3938.74 462.790   3
  -3  14   1 2989.73 444.079   2
  -3  14   0 1067.73 280.200   2
   3 -14   0 1148.04 282.402   3
   3 -14   1 5435.32 558.780   3
   3 -14   2 4378.19 518.057   3
  -3  14  -2 4536.71 543.149   2
   3 -14   3 558.319 230.810   3
  -3  14  -3 1324.96 326.601   2
  -3  14  -4 76.7461 161.786   2
   3 -14   4 390.889 222.836   3
   3 -14   5 1150.70 314.416   3
  -3  14  -5 1483.53 337.698   2
   3 -14   6 887.305 280.794   3
  -3  14  -6 842.158 279.791   2
  -3  14  -7 210.965 191.318   2
   3 -14   7 692.667 268.165   3
  -3  13  12 11092.2 892.704   1
  -3  13  11 190.501 193.157   1
  -3  13  10-23.6822 157.755   1
   3 -13 -10 320.725 224.225   2
   3 -13  -9 4371.37 521.266   2
  -3  13   9 4467.64 532.836   1
   3 -13  -8 167.352 180.270   2
  -3  13   8 219.218 181.833   1
  -3  13   7 343.766 185.731   1
   3 -13  -7-24.7672 121.539   2
   3 -13  -7 62.2033 110.941   3
  -3  13   6 2428.80 356.501   1
   3 -13  -6 1983.53 313.005   3
   3 -13  -6 1905.22 349.488   2
   3 -13  -5 601.227 198.088   2
   3 -13  -5 1135.37 251.084   3
  -3  13   5 801.634 216.268   1
  -3  13   4 1095.25 267.547   2
   3 -13  -4 814.391 217.471   3
   3 -13  -3 8036.03 608.204   3
  -3  13   3 8862.44 704.552   2
  -3  13   2 1477.02 252.556   1
   3 -13  -2 1140.29 241.072   3
  -3  13   2 1865.59 335.641   2
  -3  13   1 4741.25 521.012   2
  -3  13   1 3937.83 387.537   1
  -3  13   0 2236.30 366.459   2
   3 -13   0 1642.56 299.219   3
   3 -13   1 2587.32 383.487   3
  -3  13  -1 2192.82 362.616   2
   3 -13   2 7074.17 616.619   3
  -3  13  -2 7116.32 637.030   2
   3 -13   3 2144.93 358.159   3
  -3  13  -3 1977.73 362.264   2
   3 -13   4 1046.00 262.972   3
  -3  13  -4 905.655 240.994   2
   3 -13   5 592.649 216.601   3
  -3  13  -5 749.410 267.170   2
  -3  13  -6 962.049 274.051   2
   3 -13   6 362.175 163.211   3
   3 -13   7 135.675 171.788   3
  -3  13  -7 76.3296 198.168   2
   3 -13   8 4576.81 554.750   3
  -3  13  -8 5957.85 641.736   2
   3 -13   9 762.472 258.768   3
  -3  13  -9 535.723 240.531   2
   3 -13  10 1252.90 335.830   3
  -3  13 -10 1231.96 337.237   2
  -3  12  13 247.792 212.762   1
   3 -12 -12 4798.88 566.254   2
  -3  12  12 3143.10 476.547   1
   3 -12 -11 172.577 161.221   2
  -3  12  11 176.284 182.655   1
   3 -12 -10 1262.77 292.589   2
  -3  12  10 1724.12 322.661   1
   3 -12  -9 8768.65 704.858   2
  -3  12   9 7690.76 660.082   1
   3 -12  -8 440.860 205.516   2
   3 -12  -8 535.597 167.557   3
  -3  12   8 312.893 177.954   1
  -3  12   7 3072.82 417.657   1
   3 -12  -7 4106.45 478.995   2
   3 -12  -7 3493.29 371.396   3
   3 -12  -6-26.1716 105.094   3
  -3  12   6-23.9717 106.180   1
   3 -12  -6 64.1009 120.755   2
  -3  12   5 2448.98 337.006   1
   3 -12  -5 2603.85 398.252   2
   3 -12  -5 3144.00 369.626   3
  -3  12   4 2790.53 411.293   2
  -3  12   4 2745.39 336.273   1
   3 -12  -4 2587.95 330.495   3
  -3  12   3 3748.03 446.075   2
   3 -12  -3 4842.76 461.122   3
  -3  12   3 4663.78 429.466   1
   3 -12  -2 6646.45 545.118   3
  -3  12   2 4947.78 507.399   2
  -3  12   2 5717.19 458.411   1
   3 -12  -1 14890.4 804.563   3
  -3  12   1 13856.2 680.084   1
  -3  12   1 13820.7 828.949   2
  -3  12   0 541.071 176.534   2
  -3  12   0 396.667 134.851   1
   3 -12   0 304.302 150.470   3
  -3  12  -1 3355.36 312.001   1
   3 -12   1 3862.28 436.246   3
  -3  12  -1 2733.25 382.559   2
   3 -12   2 1271.66 270.671   3
  -3  12  -2 637.185 206.183   2
   3 -12   3 1104.90 247.858   3
  -3  12  -3 934.869 240.156   2
  -3  12  -4 4092.78 475.603   2
   3 -12   4 4900.74 507.132   3
   3 -12   5 2327.20 359.859   3
  -3  12  -5 2767.76 394.678   2
   3 -12   6-91.0148 150.043   3
  -3  12  -6 8.27931 157.333   2
  -3  12  -7 922.002 256.320   2
   3 -12   7 1250.01 272.915   3
   3 -12   8 8983.51 717.284   3
  -3  12  -8 9293.70 758.645   2
   3 -12   9 1122.72 283.410   3
  -3  12  -9 832.993 263.573   2
   3 -12  10 850.622 254.120   3
  -3  12 -10 968.214 295.306   2
   3 -12  11 345.534 191.822   3
  -3  12 -11 203.632 226.914   2
   3 -12  12 1229.68 307.306   3
   3 -12  13 778.530 263.994   4
   3 -11 -14 4827.15 575.191   2
  -3  11  14 4971.31 597.248   1
  -3  11  13 300.052 199.995   1
   3 -11 -13 460.949 218.612   2
   3 -11 -12 12136.4 850.684   2
  -3  11  12 12440.5 883.651   1
   3 -11 -11 178.993 166.857   2
  -3  11  11 210.778 168.603   1
   3 -11 -10 7335.27 632.091   2
  -3  11  10 5570.48 563.685   1
   3 -11  -9 2737.11 393.905   2
  -3  11   9 1298.46 292.374   1
   3 -11  -8-35.3656 88.3544   3
  -3  11   8-15.5491 106.538   1
   3 -11  -8 145.499 150.937   2
  -3  11   7 2855.21 373.144   1
   3 -11  -7 3058.72 327.155   3
   3 -11  -7 2513.03 357.837   2
   3 -11  -6 613.504 192.889   2
   3 -11  -6 345.753 145.229   3
  -3  11   5 13100.2 721.089   1
   3 -11  -5 13100.0 681.860   3
  -3  11   4 2039.38 274.363   1
   3 -11  -4 1704.04 259.036   3
  -3  11   4 2507.08 359.038   2
  -3  11   3 1085.65 232.621   2
   3 -11  -3 821.725 195.913   3
  -3  11   3 983.215 191.365   1
   3 -11  -2 11104.5 651.407   3
  -3  11   2 11347.8 604.324   1
  -3  11   2 10978.4 709.757   2
  -3  11   1 616.923 144.645   1
   3 -11  -1 381.010 156.258   3
  -3  11   1 865.074 196.363   2
  -3  11   0 3738.41 328.247   1
   3 -11   0 3596.68 484.946   3
  -3  11   0 3953.43 438.138   2
  -3  11  -1 2694.16 355.871   2
  -3  11  -1 3096.30 284.011   1
   3 -11   1 2757.44 348.616   3
  -3  11  -2 539.281 133.697   1
  -3  11  -2 631.909 201.846   2
   3 -11   3 885.267 220.251   3
  -3  11  -3 393.147 159.575   2
   3 -11   4 353.355 133.675   3
  -3  11  -4 146.289 124.650   2
   3 -11   5 6069.79 401.343   4
   3 -11   5 6413.97 552.100   3
  -3  11  -5 7145.02 596.224   2
   3 -11   6 4007.43 354.511   4
   3 -11   6 3843.68 448.823   3
  -3  11  -6 4295.84 480.332   2
   3 -11   7 10805.2 601.461   4
   3 -11   7 12075.7 778.465   3
  -3  11  -7 10678.2 750.502   2
   3 -11   8 1267.89 280.691   3
   3 -11   8 673.517 172.774   4
  -3  11  -8 969.786 236.940   2
   3 -11   9 15682.5 918.181   3
   3 -11   9 14333.2 770.875   4
  -3  11  -9 15241.0 924.425   2
   3 -11  10 1883.54 293.731   4
   3 -11  10 1210.43 281.949   3
  -3  11 -10 1494.45 309.210   2
   3 -11  11 4177.25 456.792   4
   3 -11  11 4283.82 507.914   3
  -3  11 -11 4352.87 529.407   2
   3 -11  12 959.253 250.757   4
   3 -11  12 1005.93 269.522   3
  -3  11 -12 1262.01 320.090   2
  -3  11 -13 7308.61 721.590   2
   3 -11  13 6656.09 642.020   3
   3 -11  14 457.147 235.023   3
   3 -11  14 342.568 237.989   4
   3 -10 -15 220.799 186.998   2
  -3  10  15 1022.74 322.732   1
  -3  10  14 39.8473 169.764   1
   3 -10 -14 72.6639 135.510   2
  -3  10  13 2582.90 419.225   1
   3 -10 -13 2905.80 421.553   2
  -3  10  12 1584.71 325.386   1
   3 -10 -12 1066.47 263.665   2
  -3  10  11 1697.52 322.888   1
   3 -10 -11 786.803 221.578   2
  -3  10  10 11675.9 772.377   1
   3 -10 -10 12436.8 787.123   2
   3 -10  -9 642.105 146.630   3
  -3  10   9 821.839 213.090   1
   3 -10  -9 734.538 219.906   2
   3 -10  -8 8622.37 626.648   2
  -3  10   8 9781.78 672.110   1
   3 -10  -8 8926.26 506.362   3
   3 -10  -7 1298.62 251.773   2
  -3  10   7 1947.48 301.929   1
   3 -10  -7 1486.45 224.799   3
  -3  10   6 8660.35 586.114   1
   3 -10  -6 8324.18 582.722   2
   3 -10  -6 9332.83 534.019   3
   3 -10  -5-54.8331 81.7935   2
   3 -10  -5 1.42882 85.8880   3
  -3  10   5 102.518 105.710   1
  -3  10   4 788.171 195.980   2
   3 -10  -4 903.692 182.502   3
  -3  10   4 765.710 181.521   1
  -3  10   3 1930.08 254.844   1
   3 -10  -3 1331.11 227.758   3
  -3  10   3 1803.93 290.447   2
   3 -10  -2 10763.5 609.854   3
  -3  10   2 11979.2 589.205   1
  -3  10   2 13030.8 725.527   2
  -3  10   1-27.7411 99.8940   2
  -3  10   1-51.3576 69.1134   1
   3 -10  -1-11.2655 82.0955   3
   3 -10   0 1469.06 241.282   3
  -3  10   0 1782.43 216.256   1
  -3  10   0 2116.05 301.175   2
  -3  10  -1 23.6112 59.8184   1
   3 -10   1-12.0187 37.3581   4
   3 -10   1 17.5551 77.8345   3
  -3  10  -1 26.0993 97.5923   2
   3 -10   2 457.934 140.873   3
   3 -10   2 287.461 82.4040   4
  -3  10  -2 394.713 144.962   2
  -3  10  -2 163.689 85.5734   1
   3 -10   3 1896.46 197.511   4
   3 -10   3 2040.80 292.633   3
  -3  10  -3 1629.50 176.027   1
  -3  10  -3 1944.40 303.078   2
   3 -10   4 3842.15 298.910   4
   3 -10   4 3391.00 377.226   3
  -3  10  -4 3683.25 403.644   2
  -3  10  -4 3566.02 241.885   1
   3 -10   5 13448.2 591.584   4
   3 -10   5 15140.9 808.224   3
  -3  10  -5 15928.3 844.443   2
   3 -10   6 13212.6 622.448   4
   3 -10   6 14457.7 794.206   3
  -3  10  -6 13622.8 788.179   2
  -3  10  -7 470.163 197.070   2
   3 -10   7 471.801 167.495   3
   3 -10   7 183.093 102.576   4
   3 -10   8 7311.64 523.195   4
   3 -10   8 6456.51 562.070   3
  -3  10  -8 6946.23 597.676   2
   3 -10   9 238.523 131.551   4
   3 -10   9 200.870 139.785   3
  -3  10  -9 216.776 131.782   2
   3 -10  10 781.986 213.130   4
   3 -10  10 819.851 221.408   3
  -3  10 -10 1172.07 276.976   2
   3 -10  11 728.185 209.121   4
  -3  10 -11 264.777 156.631   2
   3 -10  11 403.749 155.065   3
   3 -10  12-33.0455 125.859   4
   3 -10  12 219.889 138.280   3
  -3  10 -12 192.813 200.481   2
   3 -10  13 947.291 262.098   4
   3 -10  13 1009.64 270.052   3
  -3  10 -13 1437.34 332.743   2
   3 -10  14 324.003 198.856   4
   3 -10  14 258.888 176.542   3
  -3  10 -14 72.6783 170.610   2
   3 -10  15 2500.19 429.120   4
   3 -10  15 3990.91 510.115   3
   3 -10  16 2031.57 383.337   3
   3  -9 -16 1374.67 312.560   2
  -3   9  16 1537.75 370.254   1
   3  -9 -15 1024.67 281.728   2
  -3   9  15 922.513 274.467   1
   3  -9 -14 321.705 193.836   2
  -3   9  14 513.433 220.089   1
   3  -9 -13 11741.4 793.758   2
  -3   9  13 13143.7 887.126   1
  -3   9  12 632.500 221.075   1
   3  -9 -12 232.552 125.021   2
   3  -9 -11 21866.7 1019.30   2
  -3   9  11 20924.4 1043.36   1
   3  -9 -10 1549.26 282.550   2
  -3   9  10 1818.67 300.675   1
  -3   9   9 6861.77 567.104   1
   3  -9  -9 6636.23 398.301   3
   3  -9  -9 5313.61 481.082   2
   3  -9  -8 7427.96 425.833   3
  -3   9   8 7431.46 565.970   1
  -3   9   7 5746.67 481.890   1
   3  -9  -7 6007.07 397.513   3
   3  -9  -7 5732.11 473.303   2
  -3   9   6 6232.00 477.405   1
   3  -9  -6 6046.24 402.908   3
   3  -9  -6 5900.79 472.248   2
  -3   9   5 3720.82 359.894   1
   3  -9  -5 4015.56 335.688   3
   3  -9  -5 3653.46 367.416   2
  -3   9   4 7262.72 472.249   1
   3  -9  -4 7629.68 467.928   3
  -3   9   4 6296.24 502.596   2
  -3   9   3 136.708 89.7335   2
   3  -9  -3 48.3202 70.2217   3
  -3   9   3 271.606 102.745   1
  -3   9   2 254.085 115.902   2
  -3   9   2 150.235 73.5115   1
   3  -9  -2 247.754 98.2492   3
  -3   9   1 752.972 183.704   2
   3  -9  -1 1066.03 192.498   3
   3  -9  -1 796.026 75.1733   4
  -3   9   1 1059.16 164.162   1
   3  -9   0 69.3419 38.4614   4
  -3   9   0 185.635 131.029   2
   3  -9   0-108.133 86.0514   3
  -3   9   0 73.7220 61.6419   1
  -3   9  -1 138.250 82.9331   2
  -3   9  -1 149.635 83.6474   1
   3  -9   1 104.194 51.1272   4
   3  -9   1 13.7325 87.9406   3
  -3   9  -2 294.398 85.0741   1
   3  -9   2 177.641 103.666   3
   3  -9   2 171.653 68.1619   4
  -3   9  -2 240.898 142.388   2
   3  -9   3 1213.98 223.168   3
  -3   9  -3 1244.82 144.297   1
  -3   9  -3 1288.06 230.554   2
   3  -9   3 1033.70 148.909   4
  -3   9  -4 473.217 89.7800   1
  -3   9  -4 534.771 169.599   2
   3  -9   4 437.411 142.725   3
   3  -9   4 500.812 112.821   4
  -3   9  -5 905.068 104.420   1
   3  -9   5 361.650 162.312   3
  -3   9  -5 715.420 189.444   2
   3  -9   5 724.159 137.685   4
   3  -9   6 8311.81 487.727   4
   3  -9   6 8428.36 582.492   3
  -3   9  -6 7022.70 541.273   2
   3  -9   7 1315.74 258.243   3
  -3   9  -7 1322.55 252.819   2
   3  -9   7 1097.04 192.037   4
   3  -9   8 23205.3 1003.30   3
   3  -9   8 24296.6 919.683   4
  -3   9  -8 23745.6 1031.24   2
   3  -9   9 24.0541 92.6833   4
  -3   9  -9 8.65233 107.187   2
   3  -9   9 14.3657 97.3532   3
   3  -9  10 10099.1 650.227   4
   3  -9  10 9733.20 681.974   3
  -3   9 -10 9317.42 683.911   2
   3  -9  11 204.181 135.902   3
  -3   9 -11 447.339 171.434   2
   3  -9  11 145.302 115.600   4
   3  -9  12 9051.30 686.746   3
  -3   9 -12 8299.26 694.424   2
   3  -9  12 8123.94 640.101   4
   3  -9  13 314.553 182.759   3
   3  -9  13 564.610 196.799   4
  -3   9 -13 76.2598 171.189   2
   3  -9  14 18224.5 1023.93   4
   3  -9  14 21039.0 1065.75   3
  -3   9 -14 20013.1 1126.26   2
   3  -9  15 400.200 209.214   4
   3  -9  15-36.1496 178.819   3
  -3   9 -15 163.332 180.861   2
   3  -9  16 2476.98 434.652   4
   3  -9  16 2898.18 414.437   3
   3  -9  17 3565.00 492.956   3
   3  -8 -17 360.637 193.935   2
   3  -8 -16 6460.30 628.639   2
  -3   8  16 5597.64 631.636   1
   3  -8 -15 743.511 248.867   2
  -3   8  15 1085.96 283.246   1
   3  -8 -14 835.910 239.945   2
  -3   8  14 684.870 249.836   1
  -3   8  13 188.626 145.582   1
   3  -8 -13 88.8261 130.479   2
  -3   8  12 6029.98 576.766   1
   3  -8 -12 6491.87 552.980   2
  -3   8  11 6900.25 577.498   1
   3  -8 -11 6833.95 556.804   2
   3  -8 -10 897.414 206.455   2
  -3   8  10 844.425 212.281   1
   3  -8  -9 7887.01 555.060   2
   3  -8  -9 9079.14 424.187   3
  -3   8   9 8269.96 586.337   1
   3  -8  -8 95.3800 98.9491   2
  -3   8   8 61.0408 31.9951   4
  -3   8   8 55.7869 110.334   1
   3  -8  -8 56.0143 60.3742   3
  -3   8   7 11775.2 653.240   1
   3  -8  -7 11110.2 495.061   3
   3  -8  -7 10426.3 610.537   2
   3  -8  -6 9204.82 465.684   3
  -3   8   6 9022.21 554.341   1
   3  -8  -6 8675.53 532.066   2
  -3   8   5 4316.62 369.978   1
   3  -8  -5 4484.77 384.342   2
   3  -8  -5 5076.95 355.749   3
   3  -8  -4 5638.23 376.908   3
  -3   8   4 5021.40 377.736   1
  -3   8   4 5025.92 416.682   2
   3  -8  -3 5606.71 379.791   3
  -3   8   3 5602.49 427.850   2
  -3   8   2 2198.66 227.709   1
   3  -8  -2 2551.38 122.316   4
   3  -8  -2 2503.31 263.772   3
   3  -8  -2 2536.64 122.538   4
  -3   8   2 3038.83 313.228   2
   3  -8  -1 32302.9 502.879   4
   3  -8  -1 34136.2 538.149   4
   3  -8  -1 35630.8 996.242   3
  -3   8   1 34671.4 1046.18   2
  -3   8   1 34218.6 846.088   1
   3  -8   0 8074.01 290.830   4
   3  -8   0 8945.47 507.371   3
   3  -8   0 7496.88 292.613   4
   3  -8   0 6991.19 367.191   1
  -3   8   0 8264.41 508.229   2
  -3   8   0 7179.46 366.846   1
   3  -8   1 5499.66 282.294   4
   3  -8   1 6707.12 451.976   3
   3  -8   1 5663.11 307.578   1
  -3   8  -1 5603.40 421.457   2
  -3   8  -1 5611.77 302.375   1
  -3   8  -2 245.881 66.4448   1
   3  -8   2 60.1266 86.7611   3
   3  -8   2 271.226 72.4260   1
   3  -8   2 165.588 74.8292   4
  -3   8  -2 213.335 82.0664   4
  -3   8  -2 249.759 97.9758   2
   3  -8   3 44361.7 939.418   4
   3  -8   3 42636.6 708.505   1
   3  -8   3 45487.5 1213.64   3
  -3   8  -3 44797.3 1228.05   2
  -3   8  -3 46007.6 750.428   1
   3  -8   4 19955.2 436.017   1
   3  -8   4 20051.7 829.451   3
  -3   8  -4 20121.2 456.272   1
  -3   8  -4 21823.4 863.486   2
   3  -8   5 19996.5 719.052   4
  -3   8  -5 18013.1 396.125   1
  -3   8  -5 20503.3 857.999   2
   3  -8   6 7.41093 71.7720   4
   3  -8   6 268.658 119.422   3
  -3   8  -6 162.144 116.788   2
  -3   8  -7 5014.49 178.208   1
   3  -8   7 4739.32 431.052   3
   3  -8   7 4930.46 393.782   4
   3  -8   8 13.0977 78.9260   3
   3  -8   8 110.010 109.053   4
  -3   8  -8-49.5440 98.8886   2
   3  -8   9 105.420 126.022   3
  -3   8  -9 117.314 116.556   2
   3  -8   9 103.913 84.7752   4
   3  -8  10 595.878 184.279   3
   3  -8  10 552.664 170.699   4
  -3   8 -10 848.476 214.771   2
   3  -8  11 7364.55 573.961   3
  -3   8 -11 7333.41 598.126   2
   3  -8  11 6131.82 520.084   4
   3  -8  12 64.9615 132.086   4
   3  -8  12 96.9387 97.5928   3
  -3   8 -12 167.166 116.174   2
   3  -8  13 3681.67 447.689   4
   3  -8  13 3810.81 445.852   3
  -3   8 -13 4127.07 487.263   2
   3  -8  14 5328.43 564.620   4
   3  -8  14 5645.82 541.055   3
  -3   8 -14 4685.57 540.543   2
   3  -8  15 1695.19 321.545   3
   3  -8  15 1428.53 339.622   4
  -3   8 -15 1322.32 314.733   2
   3  -8  16 4858.42 544.901   3
  -3   8 -16 5443.07 618.652   2
   3  -8  16 5513.05 626.280   4
   3  -8  17 488.035 213.444   3
  -3   7  17 816.857 283.233   1
   3  -7 -17 565.690 228.242   2
  -3   7  16 697.847 242.396   1
   3  -7 -16 448.210 212.619   2
  -3   7  15 177.019 173.085   1
   3  -7 -15 349.719 186.255   2
   3  -7 -14 827.707 227.673   2
  -3   7  14 1010.46 261.947   1
   3  -7 -13 825.059 213.546   2
  -3   7  13 429.582 191.471   1
   3  -7 -12 7157.07 564.728   2
  -3   7  12 7984.54 426.201   4
  -3   7  12 6653.63 573.237   1
   3  -7 -11 38.1512 119.626   2
  -3   7  11 13.4155 63.8900   4
  -3   7  11 49.7670 82.3367   1
   3  -7 -10 7703.93 554.007   2
  -3   7  10 7516.02 359.392   4
   3  -7 -10 8436.95 351.146   3
  -3   7   9 2118.94 182.767   4
   3  -7  -9 1883.48 273.863   2
  -3   7   9 1398.38 245.503   1
   3  -7  -9 1444.17 156.445   3
  -3   7   8 14889.8 423.054   4
   3  -7  -8 16120.8 747.659   2
  -3   7   8 15855.5 757.527   1
   3  -7  -8 14435.4 497.214   3
   3  -7  -7 1841.69 249.809   2
  -3   7   7 1940.56 254.890   1
  -3   7   7 2304.85 153.890   4
   3  -7  -7 1982.31 195.841   3
   3  -7  -6 38813.1 1062.97   2
   3  -7  -6 37086.2 598.082   4
  -3   7   6 39247.2 1105.83   1
   3  -7  -6 38423.4 861.704   3
   3  -7  -5 113.734 35.0911   4
   3  -7  -5 123.174 41.2988   4
   3  -7  -5 253.668 108.047   2
   3  -7  -5 170.513 79.2324   3
  -3   7   5 203.695 85.3524   1
  -3   7   4 18357.9 740.254   2
   3  -7  -4 20068.1 359.358   4
   3  -7  -4 19427.8 351.162   4
  -3   7   4 19870.0 715.864   1
   3  -7  -4 20539.2 658.363   3
  -3   7   3 322.742 113.963   2
   3  -7  -3 438.886 55.1344   4
   3  -7  -3 384.666 55.5072   4
   3  -7  -3 456.987 114.484   3
  -3   7   3 644.210 133.480   1
   3  -7  -2 14535.7 338.736   4
   3  -7  -2 16325.8 616.374   3
  -3   7   2 15438.6 566.297   1
   3  -7  -2 15732.5 337.083   4
  -3   7   2 15081.8 649.717   2
   3  -7  -1 1103.35 147.752   1
  -3   7   1 1213.08 154.794   1
   3  -7  -1 1469.84 120.970   4
   3  -7  -1 1308.20 111.166   4
   3  -7  -1 1243.13 186.585   3
  -3   7   1 1172.45 188.756   2
   3  -7   0 5648.90 247.957   4
   3  -7   0 5409.68 370.210   3
  -3   7   0 5288.46 380.748   2
   3  -7   0 4876.61 284.449   1
   3  -7   0 5665.96 256.912   4
  -3   7   0 5285.16 293.139   1
  -3   7  -1 316.485 76.1097   4
   3  -7   1 293.649 70.9957   4
  -3   7  -1 297.134 72.0556   1
   3  -7   1 351.687 98.7494   3
  -3   7  -1 399.302 127.695   2
   3  -7   1 384.185 79.9545   1
  -3   7  -2 308.614 80.6930   4
   3  -7   2 366.326 117.219   3
   3  -7   2 481.250 95.8928   4
   3  -7   2 433.606 71.2895   1
  -3   7  -2 521.937 80.5607   1
  -3   7  -2 294.947 114.237   2
   3  -7   3-0.91550 29.3144   1
   3  -7   3 31.1868 40.6244   4
  -3   7  -3 85.7904 40.5274   1
   3  -7   3 12.2721 59.9584   3
  -3   7  -3 1.01112 67.2043   2
   3  -7   4 267.076 79.8834   4
   3  -7   4 544.360 145.337   3
  -3   7  -4 430.126 60.2107   1
  -3   7  -4 404.972 134.852   2
   3  -7   4 345.869 51.8749   1
   3  -7   5 736.233 164.639   3
   3  -7   5 978.920 162.424   4
  -3   7  -5 873.922 72.9434   1
  -3   7  -5 701.782 66.6115   1
  -3   7  -5 1088.24 190.346   2
   3  -7   6 3119.32 295.231   4
  -3   7  -6 2924.93 114.188   1
   3  -7   6 3420.57 339.267   3
  -3   7  -6 3424.19 336.938   2
   3  -7   7 4359.50 396.594   3
  -3   7  -7 4247.11 391.714   2
  -3   7  -7 3553.98 127.473   1
   3  -7   7 4194.10 364.108   4
  -3   7  -8 8688.93 221.484   1
   3  -7   8 9768.61 594.019   3
  -3   7  -8 8636.27 568.887   2
   3  -7   9 4246.80 415.305   3
  -3   7  -9 4510.38 422.076   2
   3  -7   9 4571.52 412.286   4
   3  -7  10 337.227 145.616   3
  -3   7 -10 105.608 109.642   2
   3  -7  10 100.718 84.6856   4
   3  -7  11 1649.58 277.401   4
   3  -7  11 1994.46 288.203   3
  -3   7 -11 2365.10 336.862   2
   3  -7  12 4370.94 454.145   4
   3  -7  12 4720.87 464.276   3
  -3   7 -12 4424.86 477.075   2
   3  -7  13 13606.0 829.758   4
  -3   7 -13 13925.4 860.998   2
   3  -7  13 11687.2 732.273   3
   3  -7  14 463.929 222.588   4
   3  -7  14 300.035 172.283   3
  -3   7 -14 576.578 217.973   2
   3  -7  15 20205.8 995.597   3
   3  -7  15 20365.7 1086.14   4
  -3   7 -15 21401.6 1138.04   2
   3  -7  16 189.569 169.780   4
  -3   7 -16 154.978 181.405   2
   3  -7  16 291.657 178.189   3
  -3   7 -17 8748.84 790.182   2
   3  -7  17 8936.70 774.874   4
   3  -6 -18 1545.84 332.177   2
  -3   6  18 1210.77 315.787   1
   3  -6 -17 146.207 158.419   2
  -3   6  17 118.349 175.903   1
  -3   6  16 475.087 245.644   1
   3  -6 -16 104.862 127.777   2
   3  -6 -15 1511.20 287.791   2
  -3   6  15 2060.88 279.707   4
  -3   6  15 1803.46 345.377   1
  -3   6  14 129.381 105.467   4
   3  -6 -14 78.7445 112.190   2
  -3   6  14 200.023 177.613   1
   3  -6 -13 9517.79 641.204   2
  -3   6  13 9498.76 523.880   4
  -3   6  13 10106.7 721.300   1
   3  -6 -12 1005.10 219.680   2
  -3   6  12 1441.81 196.874   4
  -3   6  12 1193.26 248.461   1
   3  -6 -11 4380.94 414.201   2
  -3   6  11 3881.77 296.452   4
  -3   6  11 3432.81 400.832   1
   3  -6 -10 3651.44 366.124   2
   3  -6 -10 2947.27 180.355   3
  -3   6  10 3784.40 276.747   4
  -3   6  10 3793.70 398.273   1
  -3   6   9 207.586 120.215   1
   3  -6  -9 256.269 131.095   2
  -3   6   9 27.1650 59.9725   4
   3  -6  -9 46.8272 35.0680   3
   3  -6  -8 2553.33 202.960   3
  -3   6   8 2954.70 211.279   4
   3  -6  -8 2700.94 222.655   4
  -3   6   8 2935.45 321.165   1
   3  -6  -8 3506.99 220.281   3
   3  -6  -8 2683.96 285.581   2
   3  -6  -7 1175.42 145.790   3
  -3   6   7 1382.81 133.428   4
   3  -6  -7 1139.56 185.213   2
   3  -6  -7 1381.18 150.160   3
   3  -6  -7 1268.79 141.040   4
  -3   6   7 1392.07 221.159   1
   3  -6  -6-3.81858 45.7882   4
   3  -6  -6 54.8579 65.5965   3
  -3   6   6 170.100 53.8468   4
  -3   6   6 191.118 77.5058   1
   3  -6  -6-7.35719 38.4621   3
   3  -6  -6 209.930 98.5785   2
   3  -6  -5 71.9910 74.6169   2
  -3   6   5-37.6897 52.4581   1
  -3   6   5 60.9593 35.6194   4
   3  -6  -5 6.29187 44.4825   3
   3  -6  -5 56.7588 40.0706   4
   3  -6  -4 24913.8 466.943   4
  -3   6   4 24701.2 763.307   1
   3  -6  -3 33774.6 526.404   4
  -3   6   3 33058.1 837.308   1
   3  -6  -3 33313.2 798.949   3
   3  -6  -3 31996.3 518.203   4
   3  -6  -2 47829.8 651.302   4
  -3   6   2 47386.1 932.948   1
   3  -6  -2 44876.9 924.699   1
   3  -6  -2 47343.1 625.049   4
   3  -6  -2 47983.4 983.551   3
  -3   6   2 47180.3 1074.60   2
   3  -6  -1 101923. 970.073   4
   3  -6  -1 98337.3 1449.51   3
  -3   6   1 98498.5 1247.34   1
  -3   6   1 98074.7 1518.96   2
   3  -6  -1 103919. 1026.97   4
   3  -6  -1 97127.4 1245.53   1
   3  -6   0 34536.1 615.110   4
   3  -6   0 34053.1 633.136   4
   3  -6   0 35069.9 885.320   3
  -3   6   0 33322.0 668.093   1
  -3   6   0 32082.0 872.376   2
   3  -6   0 34115.5 688.950   1
   3  -6   1 7523.51 281.296   1
  -3   6  -1 7391.02 283.799   1
  -3   6  -1 7269.01 322.694   4
   3  -6   1 7865.77 428.604   3
   3  -6   1 7801.74 326.052   4
  -3   6  -1 7671.20 434.843   2
   3  -6   2 10766.8 410.618   4
   3  -6   2 12597.1 557.431   3
   3  -6   2 11442.2 308.690   1
  -3   6  -2 11314.1 540.868   2
  -3   6  -2 11847.9 447.320   4
  -3   6  -2 11037.8 307.611   1
   3  -6   3 6409.35 194.964   1
   3  -6   3 7073.78 429.551   3
   3  -6   3 7474.25 372.577   4
  -3   6  -3 7342.34 436.908   2
  -3   6  -3 6439.22 203.286   1
   3  -6   4 64624.8 1322.05   3
  -3   6  -4 65559.6 1317.90   2
  -3   6  -5 8523.68 489.341   2
   3  -6   5 8361.26 442.497   4
   3  -6   5 7757.32 478.007   3
   3  -6   6 21225.1 748.795   4
   3  -6   6 20810.9 794.314   3
  -3   6  -6 22125.1 817.098   2
   3  -6   7 16544.0 699.677   4
   3  -6   7 16129.5 711.539   3
  -3   6  -7 17292.3 748.075   2
   3  -6   8 1778.36 244.130   3
   3  -6   8 1773.66 264.618   4
  -3   6  -8 1598.70 241.201   2
  -3   6  -8 1372.07 92.8874   1
   3  -6   9 203.987 98.8768   4
   3  -6   9 107.020 70.2325   3
  -3   6  -9 138.072 39.4440   1
  -3   6  -9 277.693 125.453   2
  -3   6 -10 1264.28 242.869   2
   3  -6  10 1404.71 247.403   4
   3  -6  10 1234.75 227.611   3
  -3   6 -10 1553.49 132.175   1
   3  -6  11 732.438 194.632   4
   3  -6  11 500.716 142.157   3
  -3   6 -11 748.946 204.267   2
   3  -6  12 15.9879 102.639   4
   3  -6  12 7.26136 91.5854   3
  -3   6 -12-81.4303 108.830   2
   3  -6  13 2745.64 345.674   3
  -3   6 -13 2684.31 384.260   2
   3  -6  13 2797.56 375.122   4
   3  -6  14 6569.63 591.356   4
   3  -6  14 7604.66 580.313   3
  -3   6 -14 6772.02 603.825   2
   3  -6  15 1251.03 295.223   4
   3  -6  15 1351.93 273.078   3
  -3   6 -15 1475.98 321.402   2
   3  -6  16 858.480 261.277   4
   3  -6  16 1202.39 253.351   3
  -3   6 -16 845.516 258.091   2
   3  -6  17 354.773 212.313   4
  -3   6 -17 180.965 177.995   2
   3  -6  17 485.494 186.627   3
  -3   5  18 2380.35 413.749   1
   3  -5 -18 3053.30 441.452   2
  -3   5  17 201.964 162.091   4
   3  -5 -17 51.7708 131.077   2
  -3   5  17-41.1456 118.476   1
  -3   5  16 1322.32 249.522   4
  -3   5  16 1572.12 315.189   1
   3  -5 -16 869.156 243.125   2
   3  -5 -15 160.076 130.918   2
  -3   5  15 263.946 110.988   4
  -3   5  15 29.3102 112.043   1
  -3   5  14 195.953 169.622   1
   3  -5 -14-9.74650 91.9610   2
  -3   5  14 25.6136 97.7949   4
  -3   5  13 1360.78 281.048   1
  -3   5  13 1298.98 203.697   4
  -3   5  12 16272.8 851.940   1
   3  -5 -12 15042.6 753.063   2
  -3   5  12 15634.5 654.166   4
   3  -5 -11 537.206 161.084   2
  -3   5  11 692.856 133.329   4
  -3   5  11 811.940 196.634   1
  -3   5  10 1766.08 202.677   4
   3  -5 -10 1396.03 93.2641   3
  -3   5  10 1588.17 254.363   1
   3  -5 -10 1412.07 223.067   2
   3  -5  -9 290.049 61.9905   3
   3  -5  -9 292.276 117.086   2
  -3   5   9 253.649 91.9591   4
  -3   5   9 450.095 146.581   1
   3  -5  -9 220.634 48.3254   3
   3  -5  -8 1651.51 219.426   2
   3  -5  -8 1516.01 173.221   4
  -3   5   8 1859.07 176.601   4
   3  -5  -8 1366.45 120.517   3
  -3   5   8 1376.56 220.551   1
   3  -5  -8 1229.29 120.175   3
  -3   5   7 63194.4 950.539   4
   3  -5  -7 61348.5 990.446   4
   3  -5  -7 62408.2 851.731   3
  -3   5   7 68131.8 1428.00   1
   3  -5  -7 66134.9 1296.00   2
   3  -5  -7 62207.4 896.556   3
   3  -5  -6 365.220 86.4337   3
   3  -5  -6 203.290 87.3207   2
   3  -5  -6 168.394 56.5683   4
  -3   5   6 344.006 80.3549   4
   3  -5  -6 228.816 55.0754   3
  -3   5   6 254.936 97.3730   1
  -3   5   5 95238.0 1015.01   4
   3  -5  -5 95505.8 1055.82   4
   3  -5  -5 95499.2 1159.41   3
  -3   5   5 96026.8 1510.64   1
   3  -5  -5 92043.6 1415.82   2
   3  -5  -5 90601.1 1184.69   3
   3  -5  -4 2696.75 170.073   4
  -3   5   4 2551.98 236.793   1
   3  -5  -4 2667.88 201.190   3
  -3   5   4 3039.92 174.337   4
   3  -5  -4 2753.19 243.227   2
   3  -5  -4 2538.72 209.162   3
   3  -5  -3 118150. 1048.97   4
   3  -5  -3 111222. 1030.92   4
  -3   5   3 110037. 1431.58   1
   3  -5  -3 110340. 1337.40   3
   3  -5  -3 106595. 1397.55   3
  -3   5   3 117679. 1587.94   2
   3  -5  -2 3622.20 187.498   4
   3  -5  -2 3232.65 235.727   1
  -3   5   2 3494.25 243.409   1
   3  -5  -2 3765.39 185.575   4
   3  -5  -2 3668.25 252.613   3
  -3   5   2 3545.49 275.580   2
   3  -5  -1 16887.9 486.502   1
  -3   5   1 17459.9 487.981   1
   3  -5  -1 18148.5 420.394   4
   3  -5  -1 17878.6 428.907   4
   3  -5  -1 17304.5 563.177   3
  -3   5   1 16426.3 573.793   2
   3  -5   0 11842.8 364.093   1
  -3   5   0 11850.1 362.110   1
   3  -5   0 11446.3 473.301   3
   3  -5   0 11918.6 361.778   4
  -3   5  -1 9139.72 363.894   4
   3  -5   1 10313.8 374.004   4
  -3   5  -1 9784.38 288.975   1
   3  -5   1 9463.37 444.396   3
  -3   5  -1 9424.49 443.726   2
   3  -5   1 10137.6 294.444   1
   3  -5   2 16793.3 507.215   4
  -3   5  -2 16889.1 317.296   1
  -3   5  -2 16642.5 597.573   2
   3  -5   2 18472.4 634.487   3
   3  -5   2 16150.2 307.917   1
  -3   5  -2 17144.7 530.392   4
   3  -5   3 459.811 96.2565   4
   3  -5   3 421.666 112.694   3
  -3   5  -3 695.412 122.992   4
  -3   5  -3 864.507 147.166   2
   3  -5   4 13228.4 572.280   3
  -3   5  -4 13276.0 559.329   2
   3  -5   4 12701.9 500.908   4
   3  -5   5 5679.86 385.257   3
   3  -5   5 4499.33 319.927   4
  -3   5  -5 4843.60 347.403   2
   3  -5   6 21054.7 736.143   4
   3  -5   6 20060.5 744.062   3
  -3   5  -6 22074.7 774.555   2
   3  -5   7 6220.72 423.191   4
   3  -5   7 6084.64 422.049   3
  -3   5  -7 5699.78 410.390   2
   3  -5   8 2200.45 266.927   3
   3  -5   8 2111.35 262.706   4
  -3   5  -8 1604.02 105.214   1
  -3   5  -8 2334.99 276.155   2
   3  -5   9 328.298 133.483   3
   3  -5   9 203.385 102.472   4
  -3   5  -9 314.065 58.3653   1
  -3   5  -9 307.894 121.908   2
  -3   5  -9 278.353 58.7321   1
   3  -5  10 5169.06 447.057   4
  -3   5 -10 5413.58 250.282   1
   3  -5  10 4588.39 401.291   3
  -3   5 -10 5171.24 441.644   2
  -3   5 -11 5024.48 266.742   1
  -3   5 -11 5807.72 479.023   2
   3  -5  11 6789.42 539.347   4
   3  -5  11 6073.21 467.584   3
  -3   5 -12 7434.97 350.150   1
   3  -5  12 8130.68 547.801   3
  -3   5 -12 8758.92 611.625   2
   3  -5  12 8174.20 601.859   4
   3  -5  13 630.483 174.810   3
  -3   5 -13 658.084 205.092   2
   3  -5  13 832.517 232.353   4
   3  -5  14 976.058 219.131   3
   3  -5  14 1394.90 292.629   4
  -3   5 -14 1124.88 262.977   2
  -3   5 -15 2726.83 391.137   2
   3  -5  15 2317.47 333.557   3
   3  -5  15 2672.54 395.011   4
   3  -5  16 13080.4 881.594   4
  -3   5 -16 11845.5 822.664   2
   3  -5  16 11464.4 714.839   3
   3  -5  17 258.734 199.336   4
   3  -5  17 179.221 142.875   3
  -3   5 -17 148.867 144.087   2
   3  -5  18 10800.2 870.868   4
  -3   5 -18 10739.1 847.913   2
  -3   4  19 8937.76 705.507   4
   3  -4 -19 8399.39 753.319   2
  -3   4  18 723.083 250.285   1
   3  -4 -18 992.213 287.217   2
  -3   4  18 994.874 240.783   4
  -3   4  17 2528.64 406.928   1
   3  -4 -17 2169.53 368.616   2
  -3   4  17 2665.63 353.655   4
   3  -4 -16 5611.51 538.447   2
  -3   4  16 7142.71 553.638   4
  -3   4  16 7162.82 632.122   1
   3  -4 -15 1193.99 247.164   2
  -3   4  15 1360.82 252.050   4
  -3   4  15 1589.54 313.882   1
  -3   4  14 4035.49 451.761   1
   3  -4 -14 4460.83 442.735   2
  -3   4  14 4713.56 409.060   4
   3  -4 -13 585.888 173.915   2
  -3   4  13 628.275 160.147   4
  -3   4  13 661.152 201.200   1
   3  -4 -12 8154.89 540.977   2
  -3   4  12 8275.39 593.956   1
  -3   4  12 9203.91 515.597   4
  -3   4  11 74.1244 105.608   1
   3  -4 -11 283.030 118.593   2
  -3   4  11 264.687 90.8334   4
  -3   4  10 202.479 81.5529   4
   3  -4 -10 270.319 123.440   2
  -3   4  10 295.297 118.487   1
   3  -4  -9 125.008 28.0115   3
  -3   4   9 80.7448 66.9744   4
  -3   4   9 109.164 88.8955   1
   3  -4  -8 40.3684 29.5898   3
   3  -4  -8 180.173 87.3072   2
  -3   4   8 36.2543 47.1234   4
   3  -4  -8 12.5632 21.5502   3
  -3   4   8 22.0703 79.4544   1
   3  -4  -7 8747.08 449.136   2
  -3   4   7 8333.48 365.030   4
   3  -4  -7 7665.50 369.087   4
   3  -4  -7 8192.14 259.825   3
  -3   4   7 8370.01 485.948   1
   3  -4  -7 7980.98 266.271   3
   3  -4  -6 413.964 68.5471   3
  -3   4   6 467.173 100.503   1
  -3   4   6 266.972 69.5280   4
   3  -4  -6 484.837 75.0091   3
   3  -4  -6 243.876 79.3140   2
   3  -4  -6 360.624 87.8939   4
  -3   4   5 13569.2 407.579   4
   3  -4  -5 12882.8 376.265   3
  -3   4   5 13727.1 560.119   1
   3  -4  -5 12592.8 495.287   2
   3  -4  -5 12892.4 389.063   3
   3  -4  -5 12056.6 395.388   4
   3  -4  -4 10.2152 30.9874   3
  -3   4   4 140.637 52.0887   4
   3  -4  -4 87.2392 62.6205   2
   3  -4  -4 32.5850 45.2510   3
   3  -4  -4 4.07872 29.5620   4
  -3   4   4-9.05023 49.2247   1
   3  -4  -3 9137.15 349.477   3
   3  -4  -3 8702.93 303.082   4
  -3   4   3 8623.57 295.327   4
  -3   4   3 8887.03 388.733   1
   3  -4  -3 8349.18 387.849   1
   3  -4  -3 9635.55 376.764   3
  -3   4   3 9264.27 408.956   2
   3  -4  -2 41385.1 646.906   4
   3  -4  -2 38625.1 615.343   4
   3  -4  -2 38060.7 740.891   3
   3  -4  -2 38451.8 765.200   1
  -3   4   2 37373.3 735.746   1
   3  -4  -2 39789.1 846.382   2
  -3   4   2 35878.7 789.545   2
   3  -4  -2 39120.8 777.955   3
   3  -4  -1 49803.1 731.859   4
   3  -4  -1 57184.6 989.538   2
   3  -4  -1 54815.2 824.288   1
   3  -4  -1 53216.0 916.081   3
  -3   4   1 52143.7 930.600   2
  -3   4   1 51092.8 779.532   1
   3  -4  -1 53107.6 945.597   3
   3  -4   0 1454.01 119.440   1
   3  -4   0 1356.04 156.357   3
   3  -4   0 1396.17 129.308   4
   3  -4   0 1271.55 156.050   2
   3  -4   0 1534.98 137.858   4
  -3   4   0 1392.83 115.891   1
  -3   4   0 1368.03 155.836   2
   3  -4   0 1606.46 178.068   3
   3  -4   1 23900.8 560.305   4
   3  -4   1 24359.5 398.507   1
  -3   4  -1 22290.4 619.095   2
   3  -4   1 22884.7 626.577   2
   3  -4   1 22258.2 638.140   3
  -3   4  -1 24098.6 400.542   1
  -3   4  -1 24857.6 583.385   4
  -3   4  -2 1955.54 200.071   3
   3  -4   2 2021.70 178.740   4
  -3   4  -2 1904.88 82.9111   1
  -3   4  -2 1927.81 193.584   2
   3  -4   2 2141.50 87.1005   1
  -3   4  -2 2185.39 189.464   4
  -3   4  -3 10901.9 490.307   3
  -3   4  -3 11817.3 471.694   4
  -3   4  -3 10241.3 441.943   2
   3  -4   3 12440.5 460.534   4
  -3   4  -4 15772.3 600.592   3
   3  -4   4 16242.8 558.360   4
  -3   4  -4 15808.7 568.209   2
  -3   4  -5 3644.55 303.843   3
   3  -4   5 2998.39 255.208   4
  -3   4  -5 3705.87 289.743   2
  -3   4  -6 9300.10 483.530   3
  -3   4  -6 9880.01 495.043   2
   3  -4   6 9251.83 477.854   4
  -3   4  -7 21866.3 767.068   3
   3  -4   7 23006.8 790.561   4
  -3   4  -7 22106.5 335.783   1
  -3   4  -7 23233.7 779.310   2
  -3   4  -8 9199.88 516.409   3
  -3   4  -8 8497.52 254.395   1
  -3   4  -8 8725.87 268.116   1
  -3   4  -8 9561.70 522.225   2
   3  -4   8 8474.66 503.309   4
  -3   4  -9 13444.5 635.367   3
  -3   4  -9 13577.1 654.150   2
  -3   4  -9 12660.2 376.374   1
  -3   4  -9 12712.2 363.286   1
  -3   4 -10 169.460 98.8948   3
  -3   4 -10 262.695 112.349   2
  -3   4 -10 64.5008 47.4661   1
  -3   4 -10 151.862 62.8341   1
   3  -4  10 418.719 171.194   4
  -3   4 -11 8834.27 373.824   1
  -3   4 -11 8229.07 563.845   2
   3  -4  11 8827.92 539.055   3
   3  -4  11 8237.72 576.994   4
  -3   4 -12 944.946 131.369   1
   3  -4  12 538.577 168.152   3
  -3   4 -12 1106.07 217.498   2
   3  -4  12 475.722 180.723   4
   3  -4  13 1198.84 241.833   4
   3  -4  13 1845.16 278.474   3
  -3   4 -13 1360.55 259.486   2
  -3   4 -13 1084.82 164.697   1
   3  -4  14 40.4165 142.129   4
  -3   4 -14 23.9929 88.3654   2
   3  -4  14 25.6255 107.703   3
   3  -4  15 823.818 195.851   3
   3  -4  15 531.822 196.453   4
  -3   4 -15 701.973 202.683   2
  -3   4 -16 3421.78 440.774   2
   3  -4  16 3321.50 385.473   3
[truncated: 652,621 more chars]
