# Supplementary material for: Crystal structure of bis­(1,10-phenanthroline-κ2 N,N′)(1,3-thia­zole-2-thiol­ato-κ2 S 2,N)nickel(II) hexa­fluorido­phosphate 1,4-dioxane sesquisolvate
Source: Acta Crystallogr E Crystallogr Commun. 2017 Mar 24;73(Pt 4):590–3. doi: 10.1107/S205698901700456X (PMC5382628; doi:10.1107/S205698901700456X)
Supplement: Supplementary file 2 [file e-73-00590-Isup2.hkl]

data_I                                                                          
_shelx_title ' kai161205_a.res in P-1'                                          
_shelx_refln_list_code          4                                               
_shelx_F_calc_maximum      165.17                                               
_exptl_crystal_F_000       832.00                                               
_reflns_d_resolution_high  0.6871                                               
                                                                                
loop_                                                                           
 _space_group_symop_operation_xyz                                               
 'x, y, z'                                                                      
 '-x, -y, -z'                                                                   
                                                                                
_cell_length_a     9.1800                                                       
_cell_length_b    12.1460                                                       
_cell_length_c    14.9005                                                       
_cell_angle_alpha  88.490                                                       
_cell_angle_beta   89.166                                                       
_cell_angle_gamma  83.278                                                       
                                                                                
_shelx_F_squared_multiplier     1.000                                           
                                                                                
loop_                                                                           
 _refln_index_h                                                                 
 _refln_index_k                                                                 
 _refln_index_l                                                                 
 _refln_F_squared_calc                                                          
 _refln_F_squared_meas                                                          
 _refln_F_squared_sigma                                                         
 _refln_observed_status                                                         
   2   0   0       4639.86       4911.51        36.99 o                         
   3   0   0        916.72       1027.79         9.41 o                         
   4   0   0       4624.57       4469.62        25.42 o                         
   5   0   0       2248.58       2208.55        23.60 o                         
   6   0   0       1530.56       1394.35        19.99 o                         
   7   0   0        254.48        180.88         6.97 o                         
   8   0   0        461.28        432.10        21.40 o                         
   9   0   0       1259.63       1286.91        38.96 o                         
  10   0   0        223.05        228.38        17.76 o                         
  11   0   0       1667.38       1764.86        67.93 o                         
  12   0   0          4.15         28.74        14.49 o                         
  13   0   0         34.31         36.85        21.67 o                         
 -13   1   0        326.65        339.30        47.67 o                         
 -12   1   0         21.77         54.32        20.84 o                         
 -11   1   0        647.68        933.16       156.44 o                         
 -10   1   0        186.51        152.56        16.23 o                         
  -9   1   0         51.50         50.09         8.19 o                         
  -8   1   0        518.73        498.68        24.85 o                         
  -7   1   0       2950.65       2818.83        42.32 o                         
  -6   1   0          3.72          6.43         1.85 o                         
  -5   1   0       2832.97       3001.81        33.66 o                         
  -4   1   0        550.62        456.55         9.65 o                         
  -3   1   0       1174.07       1253.30        11.74 o                         
  -2   1   0      16676.76      17323.19       117.38 o                         
  -1   1   0       2766.73       2768.97       159.07 o                         
   1   1   0        436.99        126.93        47.74 o                         
   2   1   0       1911.95       1964.87        16.09 o                         
   3   1   0        547.10        494.68         9.69 o                         
   4   1   0         49.96         48.02         3.66 o                         
   5   1   0          3.94          7.74         2.95 o                         
   6   1   0          9.40         22.93        10.99 o                         
   7   1   0       3555.06       3520.13        93.42 o                         
   8   1   0         26.64         45.91         8.23 o                         
   9   1   0          7.52         15.84         7.09 o                         
  10   1   0        168.97        144.86        17.54 o                         
  11   1   0        340.41        336.45        24.74 o                         
  12   1   0        151.51        179.91        25.74 o                         
  13   1   0          9.09         24.57        20.19 o                         
 -12   2   0          2.41         21.73        15.38 o                         
 -11   2   0         20.24         23.04        11.41 o                         
 -10   2   0       1012.79        939.88        47.38 o                         
  -9   2   0        283.13        265.29        17.61 o                         
  -8   2   0        308.19        308.50        14.04 o                         
  -7   2   0       1579.27       1484.51        30.35 o                         
  -6   2   0        662.10        619.14        13.17 o                         
  -5   2   0        253.53        207.52         7.13 o                         
  -4   2   0       1543.51       1628.60        17.51 o                         
  -3   2   0       3384.89       3570.62        23.15 o                         
  -2   2   0       9459.96       9979.86        38.48 o                         
  -1   2   0        775.80        921.92        10.13 o                         
   0   2   0        436.99        553.04         7.40 o                         
   1   2   0       7854.85       8090.82        37.80 o                         
   2   2   0       2000.55       2039.70        14.99 o                         
   3   2   0         77.73         72.02         4.07 o                         
   4   2   0        623.33        661.67        20.48 o                         
   5   2   0       1526.23       1332.29        36.02 o                         
   6   2   0         66.94         46.80         6.46 o                         
   7   2   0        478.08        422.49        20.03 o                         
   8   2   0        396.60        352.29        19.70 o                         
   9   2   0         93.47         93.38        18.07 o                         
  10   2   0        682.89        736.48        32.42 o                         
  11   2   0        351.96        318.45        23.50 o                         
  12   2   0         13.94         12.20        10.50 o                         
  13   2   0          9.93         -5.20        19.78 o                         
 -12   3   0         71.63         82.17        18.50 o                         
 -11   3   0        266.61        306.03        29.60 o                         
 -10   3   0       1534.21       1595.00        61.27 o                         
  -9   3   0        175.56        154.87        63.56 o                         
  -8   3   0         85.63         99.87         8.27 o                         
  -7   3   0         15.41         23.88         4.29 o                         
  -6   3   0       6764.52       6665.76        44.88 o                         
  -5   3   0        727.69        697.36        13.46 o                         
  -4   3   0        203.84        238.78         8.43 o                         
  -3   3   0       4189.08       4393.60        42.52 o                         
  -2   3   0        817.52        679.35         8.77 o                         
  -1   3   0       4193.21       4354.06        46.71 o                         
   0   3   0        453.20        453.19         9.89 o                         
   1   3   0       3691.79       3646.39        46.39 o                         
   2   3   0       1334.90       1364.85        14.10 o                         
   3   3   0       4565.65       4499.67        30.12 o                         
   4   3   0       2937.85       2880.58        19.65 o                         
   5   3   0       1000.24       1214.03        28.97 o                         
   6   3   0       4717.89       4563.16        75.67 o                         
   7   3   0        410.29        442.72        24.91 o                         
   8   3   0         11.84          9.05         7.19 o                         
   9   3   0       1732.47       1749.30        47.44 o                         
  10   3   0        627.04        667.41        31.53 o                         
  11   3   0         22.64         23.52         8.23 o                         
  12   3   0       1199.62       1338.58        63.78 o                         
  13   3   0         77.33         63.04        25.85 o                         
 -12   4   0        109.91        103.64        38.02 o                         
 -11   4   0         11.55         21.60        13.64 o                         
 -10   4   0        177.81        199.05        27.87 o                         
  -9   4   0        226.63        224.29        22.16 o                         
  -8   4   0         56.62         49.11         6.07 o                         
  -7   4   0          1.21          1.18         3.04 o                         
  -6   4   0        195.23        158.67         7.93 o                         
  -5   4   0        418.72        380.19        13.14 o                         
  -4   4   0         58.46         46.42         3.43 o                         
  -3   4   0         68.40        140.85         4.87 o                         
  -2   4   0        114.82        111.46         4.38 o                         
  -1   4   0        285.42        338.61         7.10 o                         
   0   4   0       1140.66       1124.90        12.23 o                         
   1   4   0        117.80        126.43         5.44 o                         
   2   4   0        599.36        614.62         9.61 o                         
   3   4   0       2455.29       2653.53        21.12 o                         
   4   4   0        119.04        116.78         8.91 o                         
   5   4   0       4514.02       4295.19        28.76 o                         
   6   4   0       1291.20       1327.93        84.89 o                         
   7   4   0          6.93         14.38         5.50 o                         
   8   4   0          6.96         16.01         7.11 o                         
   9   4   0        821.23        845.70        35.62 o                         
  10   4   0          0.68          9.49         7.24 o                         
  11   4   0         43.87         54.23        11.55 o                         
  12   4   0         79.00         78.49        16.16 o                         
  13   4   0          1.87        -16.00        16.00 o                         
 -12   5   0         14.00         38.19        22.58 o                         
 -11   5   0        228.70        225.19        26.83 o                         
 -10   5   0         57.93        103.22        18.12 o                         
  -9   5   0         67.40         51.55        19.67 o                         
  -8   5   0         55.43         54.74         9.53 o                         
  -7   5   0       3715.27       3644.69        46.68 o                         
  -6   5   0        543.76        535.11        14.56 o                         
  -5   5   0        229.41        222.92        12.36 o                         
  -4   5   0        226.86        231.02         7.74 o                         
  -3   5   0       1115.25       1166.32        18.92 o                         
  -2   5   0       3103.41       3120.23        69.35 o                         
  -1   5   0       4277.63       4186.82        45.21 o                         
   0   5   0       1032.42       1062.84        15.78 o                         
   1   5   0       1420.40       1460.42        26.37 o                         
   2   5   0        517.02        477.76         9.32 o                         
   3   5   0       1495.29       1566.68        30.38 o                         
   4   5   0      10258.54      10264.96        59.07 o                         
   5   5   0       4147.21       4444.54        35.35 o                         
   6   5   0         84.50         89.64         7.36 o                         
   7   5   0         51.55         76.18         9.61 o                         
   8   5   0       2442.86       2351.77        63.50 o                         
   9   5   0         41.79         27.57         8.87 o                         
  10   5   0        192.57        247.09        20.45 o                         
  11   5   0          3.37         14.67        13.05 o                         
  12   5   0          0.73          7.70         9.45 o                         
 -11   6   0        294.32        314.64        30.57 o                         
 -10   6   0          1.97         10.85        17.35 o                         
  -9   6   0        942.44        967.31        35.47 o                         
  -8   6   0        416.19        395.56        21.97 o                         
  -7   6   0       1850.40       1767.48        39.19 o                         
  -6   6   0        869.72        903.96        22.51 o                         
  -5   6   0         26.25         20.35         3.27 o                         
  -4   6   0        110.70        112.90         5.82 o                         
  -3   6   0       3336.87       3354.37        32.98 o                         
  -2   6   0       1742.68       1766.95        22.10 o                         
  -1   6   0        403.88        329.31         7.55 o                         
   0   6   0       4372.46       4447.41        34.32 o                         
   1   6   0        115.15        138.82         6.41 o                         
   2   6   0          9.23          3.78         1.83 o                         
   3   6   0       4124.75       4156.97        52.69 o                         
   4   6   0       4447.64       4611.95        53.89 o                         
   5   6   0          1.80          4.36         3.71 o                         
   6   6   0       1550.35       1540.40        30.30 o                         
   7   6   0        756.21        682.35        23.08 o                         
   8   6   0        213.59        205.57        16.96 o                         
   9   6   0          2.71          6.20         7.04 o                         
  10   6   0         10.73         18.14         7.16 o                         
  11   6   0        572.20        581.18        33.29 o                         
  12   6   0         78.41         86.08        15.12 o                         
 -11   7   0        188.42        185.22        34.41 o                         
 -10   7   0          4.23         33.67        19.30 o                         
  -9   7   0          0.72          7.27         8.07 o                         
  -8   7   0         21.55         17.43         6.88 o                         
  -7   7   0        170.81        181.00        21.34 o                         
  -6   7   0        754.16        738.47        20.86 o                         
  -5   7   0        232.86        255.72        21.21 o                         
  -4   7   0        446.86        393.08        12.36 o                         
  -3   7   0        582.63        534.49        11.84 o                         
  -2   7   0        396.89        366.09         9.56 o                         
  -1   7   0       1627.03       1494.37        16.93 o                         
   0   7   0        115.86        151.84         5.97 o                         
   1   7   0       2998.39       3416.86        43.63 o                         
   2   7   0        886.93        969.07        20.74 o                         
   3   7   0        784.36        782.12        24.71 o                         
   4   7   0         10.58         10.66         3.29 o                         
   5   7   0       1124.60       1210.06        26.59 o                         
   6   7   0         66.99         65.84         6.83 o                         
   7   7   0          3.49         10.15         3.10 o                         
   8   7   0         90.54         86.76        15.04 o                         
   9   7   0        609.85        639.12        38.02 o                         
  10   7   0        184.36        140.41        27.53 o                         
  11   7   0         97.96         98.22        15.83 o                         
  12   7   0        101.65         68.77        26.97 o                         
 -11   8   0        269.60        290.90        45.32 o                         
 -10   8   0         24.94         32.03        18.95 o                         
  -9   8   0          6.10         19.66        10.20 o                         
  -8   8   0          8.41         14.28         9.27 o                         
  -7   8   0        539.30        603.60        27.30 o                         
  -6   8   0       2760.82       2764.69        54.11 o                         
  -5   8   0         44.61         35.52         6.37 o                         
  -4   8   0        393.76        400.97        12.58 o                         
  -3   8   0        813.78        764.96        26.63 o                         
  -2   8   0       4658.30       4554.24        36.48 o                         
  -1   8   0        442.13        505.52        10.67 o                         
   0   8   0       1068.42       1134.61        17.05 o                         
   1   8   0         41.65         30.50         4.01 o                         
   2   8   0        683.44        679.02        16.20 o                         
   3   8   0         65.94         82.24         7.13 o                         
   4   8   0       1528.36       1488.84        30.19 o                         
   5   8   0       2941.49       2867.29        43.20 o                         
   6   8   0        130.97        121.38         9.39 o                         
   7   8   0        483.00        480.46        19.73 o                         
   8   8   0        765.78        754.66        95.71 o                         
   9   8   0        310.75        372.98        25.13 o                         
  10   8   0        527.27        516.35        31.00 o                         
  11   8   0       1209.10       1221.52        58.19 o                         
  12   8   0         69.04         71.11        19.23 o                         
 -10   9   0         14.12         24.48        21.21 o                         
  -9   9   0         27.69         27.80        11.42 o                         
  -8   9   0         98.03         92.02        20.87 o                         
  -7   9   0        220.15        191.35        31.78 o                         
  -6   9   0        277.79        292.94        24.99 o                         
  -5   9   0        188.76        201.39        11.55 o                         
  -4   9   0          4.25          3.25         3.53 o                         
  -3   9   0          5.70          5.08         4.76 o                         
  -2   9   0       1971.47       1904.19        49.01 o                         
  -1   9   0        272.11        268.08        13.21 o                         
   0   9   0       2148.64       2004.68        23.01 o                         
   1   9   0          5.13         10.20         2.57 o                         
   2   9   0        297.59        295.78        12.12 o                         
   3   9   0       1204.26       1178.66        32.64 o                         
   4   9   0       1390.88       1313.88        36.69 o                         
   5   9   0        567.50        472.49        18.65 o                         
   6   9   0        238.95        206.41        13.03 o                         
   7   9   0         38.89         22.66         6.09 o                         
   8   9   0        384.67        370.71        24.22 o                         
   9   9   0       1339.30       1379.37        48.52 o                         
  10   9   0          2.16          6.94         8.22 o                         
  11   9   0         82.64         94.67        16.57 o                         
  -9  10   0          0.76         -9.19        14.40 o                         
  -8  10   0        233.35        220.67        35.80 o                         
  -7  10   0        136.87        170.84        35.27 o                         
  -6  10   0        279.91        302.31        27.01 o                         
  -5  10   0        469.56        448.48        31.72 o                         
  -4  10   0          1.68          7.72         4.91 o                         
  -3  10   0        175.42        175.98        15.10 o                         
  -2  10   0         17.18         14.16         5.94 o                         
  -1  10   0        441.09        395.98        14.92 o                         
   0  10   0          6.85          7.68         2.12 o                         
   1  10   0        600.21        621.15        15.02 o                         
   2  10   0        279.01        303.97        13.77 o                         
   3  10   0       1696.07       1677.44        43.15 o                         
   4  10   0         33.18         28.27         6.92 o                         
   5  10   0        162.58        193.19        12.79 o                         
   6  10   0         10.84          9.80         5.18 o                         
   7  10   0        441.50        435.55        19.65 o                         
   8  10   0         17.57         12.16         7.26 o                         
   9  10   0          5.43          2.22         7.76 o                         
  10  10   0         72.22         53.70        12.96 o                         
  11  10   0          3.70         24.18        19.81 o                         
  -9  11   0         60.53         71.37        24.84 o                         
  -8  11   0        356.37        362.70        33.40 o                         
  -7  11   0        128.27        105.97        18.62 o                         
  -6  11   0        551.42        495.85        35.79 o                         
  -5  11   0        302.82        333.38        56.06 o                         
  -4  11   0        545.95        586.88        27.30 o                         
  -3  11   0        363.45        372.57        22.82 o                         
  -2  11   0       2172.76       2038.61        49.09 o                         
  -1  11   0       1170.90       1208.07        46.36 o                         
   0  11   0        108.73         82.39        10.34 o                         
   1  11   0        240.43        237.67        11.62 o                         
   2  11   0        504.81        497.05        30.18 o                         
   3  11   0        218.44        238.16        13.76 o                         
   4  11   0       1490.80       1444.75        36.01 o                         
   5  11   0       1344.41       1340.70        34.11 o                         
   6  11   0         89.67         67.77        10.21 o                         
   7  11   0        405.54        370.06        31.67 o                         
   8  11   0        199.38        171.36        17.59 o                         
   9  11   0         76.72        133.60        22.86 o                         
  10  11   0        738.50        773.31        49.85 o                         
  -8  12   0        674.10        634.94        44.98 o                         
  -7  12   0         42.30         52.09        15.59 o                         
  -6  12   0        325.73        296.01        41.85 o                         
  -5  12   0          1.85          9.67        16.06 o                         
  -4  12   0        112.74        105.22        20.78 o                         
  -3  12   0         31.16         40.30         8.63 o                         
  -2  12   0        306.87        258.52        19.07 o                         
  -1  12   0        865.75        834.86        33.36 o                         
   0  12   0        119.58        114.59        13.25 o                         
   1  12   0        133.56        122.43        15.05 o                         
   2  12   0        108.40        133.37        20.80 o                         
   3  12   0        154.42        110.84        13.07 o                         
   4  12   0        610.96        548.27        24.32 o                         
   5  12   0        892.12        897.79        29.43 o                         
   6  12   0        136.48        124.84        31.88 o                         
   7  12   0         75.68         95.91        13.94 o                         
   8  12   0         27.87         57.70        14.70 o                         
   9  12   0          8.64         40.09        12.77 o                         
  10  12   0          2.25         12.83        17.39 o                         
  -7  13   0          1.86         19.47        14.45 o                         
  -6  13   0        397.26        424.08        54.73 o                         
  -5  13   0        386.44        476.59        79.91 o                         
  -4  13   0         16.54         17.28        12.01 o                         
  -3  13   0        183.08        190.22        29.33 o                         
  -2  13   0        256.80        253.83        19.80 o                         
  -1  13   0        115.33         99.91        13.73 o                         
   0  13   0         30.82         54.82         9.99 o                         
   1  13   0        612.65        660.61        31.46 o                         
   2  13   0        310.76        421.91        31.64 o                         
   3  13   0         11.18         23.19         8.50 o                         
   4  13   0        345.64        352.76        23.93 o                         
   5  13   0         52.96         47.08        12.13 o                         
   6  13   0        987.51       1024.43        36.27 o                         
   7  13   0          2.34         14.21        10.60 o                         
   8  13   0        251.42        262.03        23.48 o                         
   9  13   0        155.04        163.97        34.32 o                         
  -6  14   0          1.20         11.26        16.74 o                         
  -5  14   0         70.92         92.30        23.63 o                         
  -4  14   0          1.28         13.72        11.89 o                         
  -3  14   0        105.91        109.59        19.65 o                         
  -2  14   0        466.23        375.63        50.51 o                         
  -1  14   0         83.71         77.36        12.68 o                         
   0  14   0        101.68         95.99        14.06 o                         
   1  14   0        272.58        287.33        22.19 o                         
   2  14   0       1034.18       1052.79        42.03 o                         
   3  14   0        359.95        317.97        23.80 o                         
   4  14   0        520.95        546.20        38.32 o                         
   5  14   0          0.67          9.60        11.17 o                         
   6  14   0         12.95         37.12        11.25 o                         
   7  14   0          3.48          3.32        15.23 o                         
  -4  15   0        186.98        228.81        40.06 o                         
  -3  15   0        198.54        192.61        27.12 o                         
  -2  15   0          5.30          0.37        10.21 o                         
  -1  15   0         36.19         25.90         9.26 o                         
   0  15   0          2.06         11.86         9.42 o                         
   1  15   0         52.54         44.61        11.63 o                         
   2  15   0         15.94          9.14         9.44 o                         
   3  15   0        164.45        162.93        18.45 o                         
   4  15   0          0.64         12.51        10.33 o                         
   5  15   0        120.10        166.83        25.76 o                         
   6  15   0          0.67         -6.14        12.03 o                         
  -2  16   0        323.29        243.45        41.95 o                         
  -1  16   0         20.34         30.09        13.87 o                         
   0  16   0        162.86        157.08        19.28 o                         
   1  16   0         21.69         24.46        13.56 o                         
   2  16   0        113.11        136.64        18.39 o                         
   3  16   0        725.00        803.60        40.89 o                         
   4  16   0         54.51         75.56        14.65 o                         
   5  16   0         37.54         23.11        20.95 o                         
   1  17   0          3.25         22.72        21.56 o                         
   2  17   0        744.49        683.87        67.51 o                         
   3  17   0        247.60        262.76        31.54 o                         
  -4 -17   1         59.41         39.60        21.84 o                         
  -3 -17   1       1210.48       1242.54        64.47 o                         
  -2 -17   1         19.66         22.98        19.45 o                         
  -5 -16   1          1.36          7.07        22.47 o                         
  -4 -16   1        470.56        470.81        43.89 o                         
  -3 -16   1        211.09        265.66        24.15 o                         
  -2 -16   1        314.19        323.46        27.12 o                         
  -1 -16   1         34.58         40.36        12.49 o                         
   0 -16   1         19.96          9.87        11.99 o                         
   1 -16   1         67.93         93.39        19.69 o                         
  -6 -15   1        431.38        519.99        42.71 o                         
  -5 -15   1        126.19        167.65        22.44 o                         
  -4 -15   1        339.16        366.57        27.16 o                         
  -3 -15   1        100.96        115.91        23.65 o                         
  -2 -15   1        879.43        931.55        42.19 o                         
  -1 -15   1          4.27          5.99         8.48 o                         
   0 -15   1        435.99        472.11        29.65 o                         
   1 -15   1         30.46         27.56        19.29 o                         
   2 -15   1         58.50         78.81        17.66 o                         
   3 -15   1       1981.94       2128.28        82.68 o                         
   4 -15   1          1.74        -13.48        20.29 o                         
  -7 -14   1        676.36        768.20       122.67 o                         
  -6 -14   1        132.63        144.01        56.01 o                         
  -5 -14   1         23.24         20.78         8.84 o                         
  -4 -14   1        638.51        751.01        36.36 o                         
  -3 -14   1        244.96        289.32        22.73 o                         
  -2 -14   1        268.45        286.65        22.02 o                         
  -1 -14   1          0.66         -3.74         6.47 o                         
   0 -14   1         19.25         25.05         9.38 o                         
   1 -14   1         83.67         85.87        13.48 o                         
   2 -14   1        132.72        142.77        20.92 o                         
   3 -14   1        437.59        537.08        55.21 o                         
   4 -14   1         13.12         16.39        11.43 o                         
   5 -14   1         53.77         56.50        18.40 o                         
 -10 -13   1          6.14         30.40        20.51 o                         
  -9 -13   1          0.62         11.37        13.19 o                         
  -8 -13   1         31.77         34.42        10.05 o                         
  -7 -13   1        130.90        135.61        21.91 o                         
  -6 -13   1          0.40          1.79         6.34 o                         
  -5 -13   1        338.63        371.21        24.74 o                         
  -4 -13   1        870.86        861.02        36.93 o                         
  -3 -13   1        331.90        327.42        22.98 o                         
  -2 -13   1         45.68         54.54        10.07 o                         
  -1 -13   1        576.79        564.42        35.84 o                         
   0 -13   1         87.61        112.61        16.55 o                         
   1 -13   1        136.11        121.70        14.56 o                         
   2 -13   1         56.73         51.23        10.69 o                         
   3 -13   1        202.31        236.69        26.03 o                         
   4 -13   1        231.95        210.19        54.04 o                         
   5 -13   1        430.67        400.66        35.05 o                         
   6 -13   1          8.33         16.02        16.86 o                         
   7 -13   1         69.81        111.15        28.42 o                         
 -10 -12   1        518.49        549.78        59.50 o                         
  -9 -12   1         36.55         52.48        13.91 o                         
  -8 -12   1        479.10        521.34        39.79 o                         
  -7 -12   1        327.62        342.10        25.01 o                         
  -6 -12   1        168.00        143.63        12.85 o                         
  -5 -12   1        249.39        246.17        15.76 o                         
  -4 -12   1       1547.42       1586.78        37.71 o                         
  -3 -12   1       1796.40       1776.36        38.25 o                         
  -2 -12   1        702.85        707.28        31.33 o                         
  -1 -12   1         95.79         84.53        11.48 o                         
   0 -12   1        822.66        793.09        32.74 o                         
   1 -12   1         97.30        149.88        24.80 o                         
   2 -12   1        293.51        263.22        19.04 o                         
   3 -12   1        335.87        329.76        26.72 o                         
   4 -12   1         28.81         36.13        18.48 o                         
   5 -12   1         45.34         39.11        12.14 o                         
   6 -12   1        369.65        354.25        63.01 o                         
   7 -12   1       1091.59       1073.44        56.68 o                         
   8 -12   1          2.85        -12.29        12.29 o                         
 -10 -11   1        698.98        702.11        38.82 o                         
  -9 -11   1        351.95        291.58        24.56 o                         
  -8 -11   1         10.12          9.34         7.30 o                         
  -7 -11   1          1.50          3.59         7.27 o                         
  -6 -11   1        156.56        163.50        15.09 o                         
  -5 -11   1        101.41         87.61         9.43 o                         
  -4 -11   1        526.56        516.25        26.12 o                         
  -3 -11   1        266.97        279.16        24.23 o                         
  -2 -11   1       1304.33       1239.12        29.35 o                         
  -1 -11   1        395.91        398.20        17.33 o                         
   0 -11   1       1373.57       1295.67        35.91 o                         
   1 -11   1          0.97          7.84         6.23 o                         
   2 -11   1         69.52         39.84        12.45 o                         
   3 -11   1        288.53        286.46        18.50 o                         
   4 -11   1         89.21        115.19        45.01 o                         
   5 -11   1        213.61        202.98        39.39 o                         
   6 -11   1        465.53        415.36        97.86 o                         
   7 -11   1        167.24        152.07        53.23 o                         
   8 -11   1         99.42        127.44        22.07 o                         
 -11 -10   1        102.50        107.53        21.35 o                         
 -10 -10   1        265.59        298.01        24.83 o                         
  -9 -10   1        144.08        169.29        18.51 o                         
  -8 -10   1         18.54         24.06         8.29 o                         
  -7 -10   1        109.78        103.95        13.39 o                         
  -6 -10   1          0.30         -0.38         4.09 o                         
  -5 -10   1        524.51        512.32        20.52 o                         
  -4 -10   1         40.92         34.04         6.44 o                         
  -3 -10   1        228.68        237.79        13.09 o                         
  -2 -10   1       2154.37       2159.07        32.35 o                         
  -1 -10   1        838.71        831.58        22.03 o                         
   0 -10   1        372.93        360.64        11.59 o                         
   1 -10   1        595.16        540.20        13.62 o                         
   2 -10   1       2461.65       2375.07        39.09 o                         
   3 -10   1          0.87          0.84         2.78 o                         
   4 -10   1        114.59        109.07        14.37 o                         
   5 -10   1        182.01        177.59        22.93 o                         
   6 -10   1       1546.96       1536.82        59.81 o                         
   7 -10   1        112.73        104.22        17.38 o                         
   8 -10   1        350.70        405.09        33.39 o                         
   9 -10   1         20.51         13.27        19.87 o                         
 -11  -9   1         23.34         10.20        10.61 o                         
 -10  -9   1        512.69        604.57        34.07 o                         
  -9  -9   1       2062.15       2068.67        73.38 o                         
  -8  -9   1        104.42        111.27        14.06 o                         
  -7  -9   1        234.22        213.64        23.31 o                         
  -6  -9   1        388.80        357.25        16.91 o                         
  -5  -9   1       1218.46       1249.49        30.26 o                         
  -4  -9   1        210.93        206.02        12.23 o                         
  -3  -9   1        873.41        824.01        22.94 o                         
  -2  -9   1        345.54        320.97        11.98 o                         
  -1  -9   1        466.64        459.42        17.46 o                         
   0  -9   1        826.94        862.20        17.40 o                         
   1  -9   1       3293.06       3257.75        32.57 o                         
   2  -9   1        959.39        880.96        20.75 o                         
   3  -9   1         13.44         10.16         3.49 o                         
   4  -9   1        645.65        681.99        25.19 o                         
   5  -9   1         73.94         84.13         7.56 o                         
   6  -9   1       1355.17       1274.70        38.56 o                         
   7  -9   1         95.20        103.08        28.77 o                         
   8  -9   1        150.12        125.06        18.85 o                         
   9  -9   1        204.02        250.32        35.47 o                         
  10  -9   1        544.82        529.84        58.60 o                         
 -12  -8   1          4.97         -4.22        10.87 o                         
 -11  -8   1        134.54        166.91        19.76 o                         
 -10  -8   1        218.97        228.51        21.20 o                         
  -9  -8   1        131.86        143.71        27.90 o                         
  -8  -8   1         71.90         66.03        15.37 o                         
  -7  -8   1          1.43          2.10         4.02 o                         
  -6  -8   1        187.06        191.26        13.14 o                         
  -5  -8   1         79.57         80.77        10.05 o                         
  -4  -8   1        750.48        793.43        22.37 o                         
  -3  -8   1       1523.37       1521.71        29.51 o                         
  -2  -8   1          5.74         12.38         2.84 o                         
  -1  -8   1          2.15          1.39         2.15 o                         
   0  -8   1        348.85        321.41        12.02 o                         
   1  -8   1       1382.77       1429.70        20.99 o                         
   2  -8   1        940.56        936.09        30.79 o                         
   3  -8   1        535.02        566.56        15.12 o                         
   4  -8   1        641.20        593.76        16.20 o                         
   5  -8   1        797.37        797.56        20.84 o                         
   6  -8   1        448.17        461.66        30.10 o                         
   7  -8   1         13.29         11.43         5.61 o                         
   8  -8   1         46.03         55.92        11.53 o                         
   9  -8   1        120.20        117.88        27.90 o                         
  10  -8   1         17.80         45.67        25.15 o                         
 -12  -7   1          7.43          6.86        17.56 o                         
 -11  -7   1         19.84         19.03         9.67 o                         
 -10  -7   1         82.89        110.64        16.04 o                         
  -9  -7   1       1207.66       1252.78        43.67 o                         
  -8  -7   1       1374.40       1220.52        40.72 o                         
  -7  -7   1        143.86        155.81         9.31 o                         
  -6  -7   1         25.84         23.81         5.87 o                         
  -5  -7   1        231.22        215.36         9.91 o                         
  -4  -7   1       3609.91       3560.54        44.42 o                         
  -3  -7   1        395.54        355.74        13.59 o                         
  -2  -7   1       2612.15       2613.98        30.68 o                         
  -1  -7   1          3.28         10.34         2.60 o                         
   0  -7   1       4156.25       4073.44        49.70 o                         
   1  -7   1        537.66        500.05        17.81 o                         
   2  -7   1       3264.74       3324.13        33.10 o                         
   3  -7   1         42.62         32.95         3.32 o                         
   4  -7   1        137.57        142.74         8.92 o                         
   5  -7   1          9.52          3.58         3.57 o                         
   6  -7   1         32.39         44.84         7.57 o                         
   7  -7   1        927.75        962.85        33.71 o                         
   8  -7   1          4.58         10.40         5.85 o                         
   9  -7   1        349.28        396.54        59.55 o                         
  10  -7   1          4.31         13.45        10.54 o                         
  11  -7   1        977.17        943.62        76.70 o                         
 -12  -6   1         44.39         37.56        11.83 o                         
 -11  -6   1        627.90        659.09        35.37 o                         
 -10  -6   1         63.28         79.82        12.53 o                         
  -9  -6   1         76.63         79.07        13.96 o                         
  -8  -6   1        179.89        203.10        16.70 o                         
  -7  -6   1        483.63        515.27        24.37 o                         
  -6  -6   1        324.26        302.49        11.03 o                         
  -5  -6   1        280.33        278.58        12.00 o                         
  -4  -6   1        847.94        822.82        18.80 o                         
  -3  -6   1         86.82         98.60         5.59 o                         
  -2  -6   1        798.45        868.66        19.93 o                         
  -1  -6   1         59.17         75.76         4.73 o                         
   0  -6   1       3368.88       3324.21        30.72 o                         
   1  -6   1        652.57        672.20        21.08 o                         
   2  -6   1        380.18        369.18        14.05 o                         
   3  -6   1        768.24        746.08        13.35 o                         
   4  -6   1       2851.13       2917.72        31.98 o                         
   5  -6   1        236.11        207.50         8.25 o                         
   6  -6   1        854.77        889.88        20.82 o                         
   7  -6   1       3118.70       3034.85        71.87 o                         
   8  -6   1         19.19         32.05        10.92 o                         
   9  -6   1        317.06        300.43        20.88 o                         
  10  -6   1         27.65         10.43         8.90 o                         
  11  -6   1        354.61        349.26        88.43 o                         
 -13  -5   1          0.43         34.87        22.63 o                         
 -12  -5   1         47.28         60.14        18.37 o                         
 -11  -5   1        189.21        197.95        19.76 o                         
 -10  -5   1        261.40        242.46        20.09 o                         
  -9  -5   1       1253.26       1173.53        49.02 o                         
  -8  -5   1        435.65        469.10        24.06 o                         
  -7  -5   1         26.28         31.47        10.60 o                         
  -6  -5   1        606.35        604.43        11.61 o                         
  -5  -5   1        321.89        292.35         9.16 o                         
  -4  -5   1       5991.62       6572.63        52.23 o                         
  -3  -5   1       1241.45       1364.10        18.74 o                         
  -2  -5   1         20.81         24.33         2.37 o                         
  -1  -5   1       8430.24       8713.75        44.45 o                         
   0  -5   1          5.11          4.46         1.32 o                         
   1  -5   1        638.07        773.37        12.05 o                         
   2  -5   1       1186.66       1251.81        28.00 o                         
   3  -5   1        924.05        967.50        16.36 o                         
   4  -5   1          4.57          1.86         1.46 o                         
   5  -5   1        818.37        705.65        19.12 o                         
   6  -5   1        233.15        211.80         8.48 o                         
   7  -5   1          3.46          8.34         4.34 o                         
   8  -5   1         88.50         58.21         9.20 o                         
   9  -5   1         44.30         51.07         9.46 o                         
  10  -5   1        781.96        831.50        45.94 o                         
  11  -5   1         58.82         62.19        28.33 o                         
  12  -5   1        141.28        135.36        32.62 o                         
 -13  -4   1          0.09         -4.45        17.28 o                         
 -12  -4   1         17.35         19.91        13.39 o                         
 -11  -4   1         21.66         46.54        11.59 o                         
 -10  -4   1        492.38        554.24        34.58 o                         
  -9  -4   1       2100.80       2094.77        53.05 o                         
  -8  -4   1       1874.10       2039.24        51.24 o                         
  -7  -4   1        106.83        134.13        12.25 o                         
  -6  -4   1       5659.15       5640.05        69.65 o                         
  -5  -4   1       1149.19       1068.79        19.53 o                         
  -4  -4   1        753.68        729.45        17.50 o                         
  -3  -4   1       3059.17       3060.16        23.87 o                         
  -2  -4   1        848.64        843.41        11.48 o                         
  -1  -4   1        304.63        266.79         6.14 o                         
   0  -4   1        276.01        255.07         6.32 o                         
   1  -4   1       6832.45       7069.98        53.34 o                         
   2  -4   1       2269.40       2293.78        25.52 o                         
   3  -4   1       2204.13       2350.19        34.57 o                         
   4  -4   1        123.17        168.63         5.87 o                         
   5  -4   1       4503.28       4244.49        36.38 o                         
   6  -4   1        923.62        912.93        17.39 o                         
   7  -4   1         26.94         26.23         4.45 o                         
   8  -4   1        873.53        871.30        30.49 o                         
   9  -4   1        639.66        663.59        38.27 o                         
  10  -4   1        474.84        528.02        39.09 o                         
  11  -4   1         59.84         45.33        21.03 o                         
  12  -4   1        361.76        304.98        46.00 o                         
 -13  -3   1         40.77         43.45        21.35 o                         
 -12  -3   1          0.98          6.57        10.88 o                         
 -11  -3   1         77.20         77.04        12.75 o                         
 -10  -3   1        638.16        692.02        32.28 o                         
  -9  -3   1         56.88         42.53         8.70 o                         
  -8  -3   1       1141.34       1114.50        35.37 o                         
  -7  -3   1        320.74        266.29        20.39 o                         
  -6  -3   1         92.38         88.77         9.11 o                         
  -5  -3   1       5930.74       6402.90       518.91 o                         
  -4  -3   1        442.34        415.31        13.58 o                         
  -3  -3   1         81.07         90.95         4.61 o                         
  -2  -3   1       1656.62       1753.78        18.89 o                         
  -1  -3   1       1048.27       1059.50        10.80 o                         
   0  -3   1       1802.47       1726.68        15.97 o                         
   1  -3   1       8816.77       8430.58        39.40 o                         
   2  -3   1        561.43        542.32        11.00 o                         
   3  -3   1          2.27          4.84         2.16 o                         
   4  -3   1        112.43         96.13         4.12 o                         
   5  -3   1       1176.09       1106.84        16.46 o                         
   6  -3   1        226.74        212.19         7.87 o                         
   7  -3   1        576.03        531.21        14.75 o                         
   8  -3   1        221.21        207.57        22.75 o                         
   9  -3   1         18.70         13.29        14.91 o                         
  10  -3   1        107.71        118.45        18.29 o                         
  11  -3   1          5.84          6.66         9.79 o                         
  12  -3   1          3.60         16.93        13.37 o                         
 -13  -2   1         96.12        110.05        30.79 o                         
 -12  -2   1          6.90          7.17        11.54 o                         
 -11  -2   1        675.28        717.98        34.91 o                         
 -10  -2   1         97.68        113.41        13.95 o                         
  -9  -2   1         91.71         81.37        10.79 o                         
  -8  -2   1        233.69        216.30        15.55 o                         
  -7  -2   1         11.99         20.09         5.29 o                         
  -6  -2   1        979.29        889.87        26.48 o                         
  -5  -2   1       3262.18       3072.55        88.71 o                         
  -4  -2   1         14.31         18.82         5.89 o                         
  -3  -2   1        251.20        257.66         7.48 o                         
  -2  -2   1        362.39        386.22         6.65 o                         
  -1  -2   1       2199.91       2307.52        18.68 o                         
   0  -2   1       8120.11       8605.76        78.07 o                         
   1  -2   1       7889.58       7752.52        33.87 o                         
   2  -2   1       3368.70       3602.41        27.74 o                         
   3  -2   1       3288.50       3634.42        34.35 o                         
   4  -2   1       2455.12       2372.98        24.21 o                         
   5  -2   1        653.76        753.51        13.15 o                         
   6  -2   1        422.79        383.80        11.38 o                         
   7  -2   1         22.52         17.50         2.87 o                         
   8  -2   1        231.05        212.24        11.26 o                         
   9  -2   1       1272.51       1253.22        43.27 o                         
  10  -2   1        291.29        377.33        32.29 o                         
  11  -2   1        167.97        218.89        25.24 o                         
  12  -2   1          8.09         14.88        36.22 o                         
 -13  -1   1        151.07        113.43        30.83 o                         
 -12  -1   1        870.07        911.06        52.31 o                         
 -11  -1   1        583.24        513.59        28.80 o                         
 -10  -1   1          3.08          4.75         5.84 o                         
  -9  -1   1        944.35        870.80        32.71 o                         
  -8  -1   1          6.65          0.00         5.35 o                         
  -7  -1   1        451.44        268.77        20.74 o                         
  -6  -1   1       1667.28       1754.82        35.90 o                         
  -5  -1   1       1843.76       1862.85        33.89 o                         
  -4  -1   1       1994.03       1892.11        34.27 o                         
  -3  -1   1        376.90        321.46         7.87 o                         
  -2  -1   1        133.72        171.38         4.81 o                         
  -1  -1   1        781.44        787.34        75.52 o                         
   1  -1   1        985.91        957.32        11.94 o                         
   2  -1   1       5035.64       4735.83        22.05 o                         
   3  -1   1        262.73        291.05         6.26 o                         
   4  -1   1       8457.12       8694.23        69.27 o                         
   5  -1   1        106.21         88.31         4.48 o                         
   6  -1   1       1999.39       1878.78        22.85 o                         
   7  -1   1        329.14        297.94         9.90 o                         
   8  -1   1       1317.28       1431.91        32.21 o                         
   9  -1   1        143.05        135.49        12.71 o                         
  10  -1   1        132.75        140.64        19.29 o                         
  11  -1   1       1924.56       2047.32       117.93 o                         
  12  -1   1         84.46         81.22        18.47 o                         
  13  -1   1          5.70          7.59        17.80 o                         
 -13   0   1         23.86         27.09        22.02 o                         
 -12   0   1         32.28         39.95        15.21 o                         
 -11   0   1        482.68        510.82        68.40 o                         
 -10   0   1        905.74        920.54        35.75 o                         
  -9   0   1         31.82         40.72         8.07 o                         
  -8   0   1         31.38         46.26         8.00 o                         
  -7   0   1        136.17        129.41        10.90 o                         
  -6   0   1        187.28        176.60         5.43 o                         
  -5   0   1       3585.21       3547.66        44.01 o                         
  -4   0   1        211.14        237.27         5.13 o                         
  -3   0   1       1939.06       2004.11        17.14 o                         
  -2   0   1        742.94        633.19         8.99 o                         
   2   0   1       8427.78       8492.56       101.27 o                         
   3   0   1       2541.01       2740.16        16.67 o                         
   4   0   1       1906.80       1953.06        16.03 o                         
   5   0   1       1075.81       1035.64        13.73 o                         
   6   0   1        123.78        162.97         5.84 o                         
   7   0   1         84.67         66.41         4.25 o                         
   8   0   1         75.96         85.95        10.12 o                         
   9   0   1        248.31        253.06        17.47 o                         
  10   0   1        268.99        293.70        23.21 o                         
  11   0   1         84.55         49.90        14.47 o                         
  12   0   1          6.17          7.87        11.70 o                         
  13   0   1          0.06         48.13        24.18 o                         
 -12   1   1         93.92         91.85        19.06 o                         
 -11   1   1        531.36        642.44        77.75 o                         
 -10   1   1         46.58         72.82        11.14 o                         
  -9   1   1        112.86        106.19        19.13 o                         
  -8   1   1        527.41        515.18        17.27 o                         
  -7   1   1        894.50        897.90        15.91 o                         
  -6   1   1        822.19        725.23        15.07 o                         
  -5   1   1        138.02        180.48         8.92 o                         
  -4   1   1       6929.90       7744.30        37.04 o                         
  -3   1   1        154.69        163.52         4.69 o                         
  -1   1   1         22.13         90.55         4.82 o                         
   1   1   1       7437.09       6344.57       343.69 o                         
   2   1   1        265.95        337.93         6.61 o                         
   3   1   1        306.78        295.37        10.10 o                         
   4   1   1       6315.75       6098.42        25.01 o                         
   5   1   1       3365.99       3322.28        36.36 o                         
   6   1   1        823.31        663.78        22.35 o                         
   7   1   1       1339.28       1354.83        34.73 o                         
   8   1   1         22.87         25.37         6.51 o                         
   9   1   1        980.02       1004.50        39.67 o                         
  10   1   1        116.21        142.34        15.00 o                         
  11   1   1        176.03        159.49        21.80 o                         
  12   1   1         78.24        109.95        19.94 o                         
  13   1   1        538.89        545.08        61.88 o                         
 -12   2   1          4.34         24.25        16.12 o                         
 -11   2   1        728.16        699.33        42.80 o                         
 -10   2   1        345.08        374.31        81.98 o                         
  -9   2   1       1092.41       1076.78        35.38 o                         
  -8   2   1         43.75         46.54         5.54 o                         
  -7   2   1         22.06         14.35         4.76 o                         
  -6   2   1       4750.47       4576.42        39.26 o                         
  -5   2   1        681.89        646.54        13.85 o                         
  -4   2   1       4074.36       4516.44        29.50 o                         
  -3   2   1        364.63        351.43         6.85 o                         
  -2   2   1      18402.69      20308.59       154.94 o                         
  -1   2   1          8.55          4.14         0.81 o                         
   1   2   1        483.07        451.44         7.25 o                         
   2   2   1       2922.51       3233.38        23.66 o                         
   3   2   1         91.09        102.89         3.89 o                         
   4   2   1          8.28          9.62         1.21 o                         
   5   2   1      11405.72      11157.50       108.62 o                         
   6   2   1        109.14        101.09        11.70 o                         
   7   2   1         83.49         89.70         9.84 o                         
   8   2   1        133.46        119.98        11.88 o                         
   9   2   1        683.04        700.60        29.71 o                         
  10   2   1          5.44         17.27        10.76 o                         
  11   2   1        455.20        427.68        41.00 o                         
  12   2   1          0.11         21.95        13.10 o                         
  13   2   1          9.09         21.35        22.10 o                         
 -12   3   1         92.18         70.71        18.27 o                         
 -11   3   1        310.15        300.29        29.39 o                         
 -10   3   1          0.81         22.17         9.43 o                         
  -9   3   1        576.36        590.59        26.64 o                         
  -8   3   1        167.73        162.33        10.20 o                         
  -7   3   1       2203.86       2138.39        34.71 o                         
  -6   3   1        355.53        391.90        11.31 o                         
  -5   3   1          4.22          8.97         2.18 o                         
  -4   3   1       6288.99       7048.03        35.61 o                         
  -3   3   1        856.88        953.67        11.92 o                         
  -2   3   1       5719.52       6044.63        39.86 o                         
  -1   3   1       3144.24       3321.20        36.88 o                         
   0   3   1       5740.07       5852.49        45.17 o                         
   1   3   1       1367.89       1489.60        14.57 o                         
   2   3   1       2202.71       2261.44        16.76 o                         
   3   3   1       3557.03       3652.16        25.08 o                         
   4   3   1         85.86         49.44         4.72 o                         
   5   3   1        575.05        694.99        22.93 o                         
   6   3   1        217.94        208.02        13.26 o                         
   7   3   1       1260.62       1314.78        35.97 o                         
   8   3   1        727.56        725.32        34.89 o                         
   9   3   1         43.32         38.78        14.44 o                         
  10   3   1        103.85        140.22        18.85 o                         
  11   3   1         57.71         50.44        11.18 o                         
  12   3   1         65.43         60.58        31.06 o                         
  13   3   1        107.68         88.66        29.06 o                         
 -12   4   1        304.32        292.40        32.23 o                         
 -11   4   1         42.92         43.81        14.62 o                         
 -10   4   1        291.18        294.19        26.82 o                         
  -9   4   1        218.00        198.13        20.93 o                         
  -8   4   1       2187.03       2234.24        38.90 o                         
  -7   4   1        223.45        252.69        12.54 o                         
  -6   4   1        179.65        176.42         8.80 o                         
  -5   4   1       5224.62       5281.09        54.41 o                         
  -4   4   1        342.09        422.99        12.89 o                         
  -3   4   1       4975.21       5217.63        71.92 o                         
  -2   4   1        407.62        401.53         7.33 o                         
  -1   4   1        780.62        726.15        13.66 o                         
   0   4   1       2136.39       2167.26        29.36 o                         
   1   4   1       2539.08       2478.36        20.61 o                         
   2   4   1        187.96        191.04         5.41 o                         
   3   4   1        218.15        313.52         8.38 o                         
   4   4   1       2597.90       2600.90        46.02 o                         
   5   4   1        293.80        276.14         7.99 o                         
   6   4   1        880.86        875.46        27.94 o                         
   7   4   1       2986.66       2996.22        92.97 o                         
   8   4   1       1841.89       1840.59        46.83 o                         
   9   4   1         27.96         34.82         8.58 o                         
  10   4   1       1112.43       1102.00        50.20 o                         
  11   4   1          4.56         12.59         7.73 o                         
  12   4   1        349.81        311.84        25.83 o                         
 -12   5   1        380.07        477.46        55.83 o                         
 -11   5   1         66.38         73.56        22.81 o                         
 -10   5   1        194.47        198.06        23.11 o                         
  -9   5   1        185.18        164.96        19.66 o                         
  -8   5   1        269.46        266.05        14.01 o                         
  -7   5   1       1268.55       1331.37        34.55 o                         
  -6   5   1        479.30        469.61        15.64 o                         
  -5   5   1       1183.44       1232.83        31.46 o                         
  -4   5   1        920.24       1006.07        27.18 o                         
  -3   5   1       1732.74       1727.58        21.47 o                         
  -2   5   1       2309.81       2335.42        44.92 o                         
  -1   5   1       1724.11       1677.00        26.30 o                         
   0   5   1         23.05         29.36         2.85 o                         
   1   5   1        615.82        582.45        10.31 o                         
   2   5   1        478.27        545.17         9.81 o                         
   3   5   1       2023.57       1745.78        24.10 o                         
   4   5   1        276.75        279.11         9.38 o                         
   5   5   1          8.31         14.99         3.16 o                         
   6   5   1        340.13        306.96        10.86 o                         
   7   5   1        896.75        870.98        30.77 o                         
   8   5   1        830.54        836.74        32.19 o                         
   9   5   1        718.72        679.40        30.88 o                         
  10   5   1          9.40         12.04        10.79 o                         
  11   5   1        365.84        333.05        25.07 o                         
  12   5   1        680.02        621.81        35.63 o                         
 -11   6   1         38.39         52.91        22.19 o                         
 -10   6   1          3.97         16.05        10.79 o                         
  -9   6   1         80.29         68.99        14.98 o                         
  -8   6   1          1.69          9.81         5.69 o                         
  -7   6   1        338.77        342.36        15.20 o                         
  -6   6   1        696.96        634.46        19.47 o                         
  -5   6   1        259.35        251.16        10.24 o                         
  -4   6   1        289.47        315.29        10.02 o                         
  -3   6   1       9670.14       9918.72       107.25 o                         
  -2   6   1        272.91        296.98         7.21 o                         
  -1   6   1         35.44         19.65         4.05 o                         
   0   6   1        542.84        613.13        10.73 o                         
   1   6   1        789.24        933.23        29.70 o                         
   2   6   1        541.44        511.34        12.28 o                         
   3   6   1        743.11        783.08        16.12 o                         
   4   6   1         32.69         18.49         3.25 o                         
   5   6   1       5178.49       5619.01        45.44 o                         
   6   6   1       1155.79       1223.02        36.70 o                         
   7   6   1          4.47          9.49         2.09 o                         
   8   6   1        568.55        537.15        37.82 o                         
   9   6   1        533.59        499.99        34.16 o                         
  10   6   1          0.58          8.43         6.75 o                         
  11   6   1        235.40        249.32        27.18 o                         
  12   6   1        267.00        305.21        26.10 o                         
 -11   7   1        997.75        970.73        74.18 o                         
 -10   7   1        262.29        226.41        35.45 o                         
  -9   7   1         61.44         82.47        14.92 o                         
  -8   7   1        111.14         96.41        11.90 o                         
  -7   7   1        554.85        512.77        23.89 o                         
  -6   7   1          0.83          2.03         3.27 o                         
  -5   7   1        424.25        486.81        16.72 o                         
  -4   7   1          2.00          5.26         2.24 o                         
  -3   7   1        160.84        127.76         5.77 o                         
  -2   7   1       6889.18       6632.62        89.77 o                         
  -1   7   1       2491.87       2065.50        48.69 o                         
   0   7   1         36.71         59.96         5.36 o                         
   1   7   1        535.44        539.17        13.97 o                         
   2   7   1       3056.77       3040.82        33.30 o                         
   3   7   1         19.19         28.92         4.12 o                         
   4   7   1       6069.54       6232.71        58.39 o                         
   5   7   1         92.15        102.92         9.31 o                         
   6   7   1         54.70         46.09         5.66 o                         
   7   7   1         18.86         23.13         4.37 o                         
   8   7   1       1482.70       1550.90        46.17 o                         
   9   7   1       1055.31       1102.93        62.37 o                         
  10   7   1         27.92         53.60        11.75 o                         
  11   7   1         30.13         56.08        12.67 o                         
  12   7   1         15.54         -1.74        15.88 o                         
 -10   8   1          6.19          2.97        12.86 o                         
  -9   8   1         21.78         21.40        17.51 o                         
  -8   8   1         55.05         34.02        10.71 o                         
  -7   8   1        188.93        153.30        21.26 o                         
  -6   8   1        111.84        109.40        11.17 o                         
  -5   8   1         34.76         40.45         5.75 o                         
  -4   8   1        150.40        156.92        14.89 o                         
  -3   8   1       3439.23       3329.40        52.10 o                         
  -2   8   1          4.16          7.46         1.72 o                         
  -1   8   1        333.21        400.92        18.81 o                         
   0   8   1        362.41        289.03         9.24 o                         
   1   8   1       1020.15       1012.55        17.26 o                         
   2   8   1        964.88       1031.84        22.30 o                         
   3   8   1        235.96        224.12         9.82 o                         
   4   8   1        866.60        796.54        22.01 o                         
   5   8   1        313.77        312.13        17.35 o                         
   6   8   1         28.75         43.64         6.90 o                         
   7   8   1         35.49         23.33         6.01 o                         
   8   8   1         19.69         20.50         7.68 o                         
   9   8   1        306.95        292.14        22.22 o                         
  10   8   1        128.15        152.38        17.91 o                         
  11   8   1        136.08        168.17        26.16 o                         
  12   8   1        146.17        131.40        33.07 o                         
 -10   9   1         89.68        107.85        28.35 o                         
  -9   9   1        638.28        531.36        53.51 o                         
  -8   9   1        242.79        288.50        26.60 o                         
  -7   9   1        109.38        114.75        34.39 o                         
  -6   9   1        353.94        361.16        29.23 o                         
  -5   9   1        231.57        256.86        23.56 o                         
  -4   9   1         15.22         15.43         3.62 o                         
  -3   9   1         93.97         85.99         8.22 o                         
  -2   9   1       1036.85       1021.60        31.64 o                         
  -1   9   1       4750.87       4713.03        67.46 o                         
   0   9   1         36.16         63.69         8.37 o                         
   1   9   1        584.98        530.99        12.28 o                         
   2   9   1       1295.84       1247.91        28.19 o                         
   3   9   1       5345.59       5125.71        62.75 o                         
   4   9   1        494.70        506.10        26.52 o                         
   5   9   1        624.53        623.33        25.68 o                         
   6   9   1        151.59        135.29        10.65 o                         
   7   9   1        644.04        634.03        25.15 o                         
   8   9   1          1.51         13.38        11.63 o                         
   9   9   1       1129.81       1169.88        55.03 o                         
  10   9   1         32.40          7.74         9.45 o                         
  11   9   1         38.03          3.52        11.99 o                         
  -9  10   1         16.90         13.06        18.98 o                         
  -8  10   1        449.96        484.50        35.88 o                         
  -7  10   1        118.73        140.86        19.70 o                         
  -6  10   1        409.09        406.38        30.58 o                         
  -5  10   1          0.63          9.23         5.52 o                         
  -4  10   1       1333.46       1383.21        55.95 o                         
  -3  10   1          2.82         -3.12         4.62 o                         
  -2  10   1       2661.33       2569.31        70.76 o                         
  -1  10   1        903.97        891.15        31.04 o                         
   0  10   1        347.33        316.37        22.73 o                         
   1  10   1       1667.12       1571.45        40.30 o                         
   2  10   1       1218.40       1206.55        23.24 o                         
   3  10   1        259.53        266.71        13.57 o                         
   4  10   1        507.32        499.11        27.87 o                         
   5  10   1       1249.67       1232.30        81.53 o                         
   6  10   1        280.35        225.53        22.23 o                         
   7  10   1        569.26        580.57        30.74 o                         
   8  10   1          0.14         -4.91         9.10 o                         
   9  10   1         65.17        103.96        15.31 o                         
  10  10   1        386.14        479.67        31.66 o                         
  11  10   1        141.65        161.53        25.30 o                         
  -9  11   1        160.56        184.51        36.07 o                         
  -8  11   1          9.76         21.95        27.16 o                         
  -7  11   1          8.75         13.08        18.37 o                         
  -6  11   1        303.14        342.23        30.10 o                         
  -5  11   1         24.87         42.01        17.10 o                         
  -4  11   1        279.60        274.52        18.89 o                         
  -3  11   1         41.97         62.40        11.61 o                         
  -2  11   1        145.43        150.40        20.24 o                         
  -1  11   1        208.70        190.35        15.76 o                         
   0  11   1        333.98        371.95        21.48 o                         
   1  11   1         62.81         70.50        10.31 o                         
   2  11   1          5.08          6.98         4.01 o                         
   3  11   1        704.67        672.33        32.31 o                         
   4  11   1        113.45        122.53        10.35 o                         
   5  11   1          2.39          7.43         8.11 o                         
   6  11   1        364.24        391.79        19.85 o                         
   7  11   1         38.10         48.44        12.86 o                         
   8  11   1          8.59         20.69         8.18 o                         
   9  11   1         51.16         31.66         9.94 o                         
  10  11   1        110.95         87.24        22.57 o                         
  -8  12   1        293.40        301.48        45.01 o                         
  -7  12   1        187.91        178.52        24.92 o                         
  -6  12   1          8.13          4.08        15.99 o                         
  -5  12   1         54.71         81.76        15.79 o                         
  -4  12   1         97.11        121.73        18.01 o                         
  -3  12   1       1366.24       1400.37        43.49 o                         
  -2  12   1         64.00         85.03        11.50 o                         
  -1  12   1         14.80         21.21         6.78 o                         
   0  12   1         64.93         52.68         9.01 o                         
   1  12   1       1380.83       1335.86        51.68 o                         
   2  12   1        947.24        986.18        36.81 o                         
   3  12   1       1637.00       1541.59        34.66 o                         
   4  12   1        121.56        126.83        12.18 o                         
   5  12   1        241.02        257.36        19.23 o                         
   6  12   1       1316.63       1316.75        42.05 o                         
   7  12   1         55.94         64.60        11.81 o                         
   8  12   1        595.56        618.27        33.90 o                         
   9  12   1          0.11        -10.22        10.22 o                         
  10  12   1         15.38         -9.65        18.33 o                         
  -7  13   1        118.52        205.42        38.55 o                         
  -6  13   1         14.18         12.19        19.20 o                         
  -5  13   1        862.01        978.83        78.99 o                         
  -4  13   1       1013.64       1111.39        55.20 o                         
  -3  13   1        493.72        420.85        39.69 o                         
  -2  13   1         11.40         27.58        10.53 o                         
  -1  13   1        353.08        390.07        24.59 o                         
   0  13   1        605.15        550.42        28.81 o                         
   1  13   1        383.01        369.18        24.00 o                         
   2  13   1         13.71         22.74         8.76 o                         
   3  13   1        299.83        300.87        21.66 o                         
   4  13   1        325.35        360.31        34.09 o                         
   5  13   1         11.80         33.23        11.66 o                         
   6  13   1        193.85        221.69        27.98 o                         
   7  13   1        369.97        425.25        37.29 o                         
   8  13   1        315.09        320.77        28.56 o                         
  -6  14   1          1.47         24.13        21.21 o                         
  -5  14   1        161.53        150.49        22.95 o                         
  -4  14   1         29.45         42.51        14.28 o                         
  -3  14   1        381.92        346.82        46.89 o                         
  -2  14   1          3.31         11.63         8.87 o                         
  -1  14   1          6.99          9.35         7.49 o                         
   0  14   1          7.66         22.95         8.48 o                         
   1  14   1         37.56         36.60         9.97 o                         
   2  14   1        462.24        514.24        29.70 o                         
   3  14   1        666.39        586.27        32.01 o                         
   4  14   1         10.53          5.07         7.87 o                         
   5  14   1         40.53         24.27         9.03 o                         
   6  14   1        129.32        126.61        16.91 o                         
   7  14   1        501.59        499.96        41.51 o                         
  -4  15   1        356.70        299.46        44.32 o                         
  -3  15   1         79.55         87.01        37.90 o                         
  -2  15   1         69.59         84.19        47.85 o                         
  -1  15   1          0.06          1.52         8.53 o                         
   0  15   1        376.29        335.21        31.73 o                         
   1  15   1        278.47        306.66        24.25 o                         
   2  15   1       1336.08       1264.98        48.93 o                         
   3  15   1        168.99        171.82        25.13 o                         
   4  15   1         15.36          2.11         8.89 o                         
   5  15   1         42.96         33.88        18.44 o                         
   6  15   1        960.57       1002.12        58.53 o                         
  -2  16   1        239.86        340.38        49.19 o                         
  -1  16   1         54.45         42.84        15.11 o                         
   0  16   1         11.42          7.36         8.82 o                         
   1  16   1          1.35          1.25         8.35 o                         
   2  16   1         85.34         74.18        14.65 o                         
   3  16   1         17.24          7.38        14.23 o                         
   4  16   1        141.58        111.20        22.14 o                         
   5  16   1          0.23          4.86        12.66 o                         
   1  17   1        468.42        376.18        50.59 o                         
   2  17   1         51.59         58.27        23.37 o                         
   3  17   1        200.82        182.64        50.41 o                         
   4  17   1         27.86         30.43        19.09 o                         
  -4 -17   2         29.03         44.31        22.50 o                         
  -3 -17   2          1.98         10.99        17.06 o                         
  -2 -17   2        150.66        145.30        32.42 o                         
  -5 -16   2        261.94        334.27        51.26 o                         
  -4 -16   2         36.65         46.60        15.74 o                         
  -3 -16   2        365.78        296.84        45.78 o                         
  -2 -16   2        151.62        146.96        18.69 o                         
  -1 -16   2         21.23          3.76         9.27 o                         
   0 -16   2        152.45        126.21        32.01 o                         
   1 -16   2        407.80        489.95        94.72 o                         
  -6 -15   2          1.22         31.93        14.80 o                         
  -5 -15   2         98.58        104.92        15.66 o                         
  -4 -15   2        265.95        314.22        25.17 o                         
  -3 -15   2        227.91        282.21        31.86 o                         
  -2 -15   2        509.14        443.47        29.37 o                         
  -1 -15   2         21.68         18.12        11.77 o                         
   0 -15   2        183.81        192.50        19.68 o                         
   1 -15   2        114.01        112.53        20.19 o                         
   2 -15   2        349.77        295.18        45.56 o                         
   3 -15   2        135.20        138.00        24.07 o                         
  -7 -14   2         44.89         78.00        19.18 o                         
  -6 -14   2        397.82        388.11        40.62 o                         
  -5 -14   2         11.54         17.87         9.16 o                         
  -4 -14   2        399.00        421.32        30.10 o                         
  -3 -14   2        145.88        158.36        17.61 o                         
  -2 -14   2        576.75        479.52        35.85 o                         
  -1 -14   2          4.62          6.03         8.47 o                         
   0 -14   2         72.40         66.59        11.98 o                         
   1 -14   2       1142.03       1248.82        45.30 o                         
   2 -14   2         92.38        149.91        50.82 o                         
   3 -14   2        485.01        440.22        37.04 o                         
   4 -14   2          0.66          6.68        10.12 o                         
   5 -14   2        149.24        151.78        24.45 o                         
 -10 -13   2        134.62        136.46        33.41 o                         
  -9 -13   2        198.14        191.61        25.73 o                         
  -8 -13   2        436.72        408.70        28.80 o                         
  -7 -13   2         93.86         89.20        17.43 o                         
  -6 -13   2        975.08       1058.04        41.86 o                         
  -5 -13   2        168.94        151.30        16.53 o                         
  -4 -13   2        507.62        448.63        27.10 o                         
  -3 -13   2        303.44        351.26        24.11 o                         
  -2 -13   2        229.59        233.07        19.38 o                         
  -1 -13   2        164.98        165.06        16.37 o                         
   0 -13   2        661.59        614.43        34.97 o                         
   1 -13   2       1865.01       1883.15        92.11 o                         
   2 -13   2         12.98         17.68        10.94 o                         
   3 -13   2        575.76        701.04        43.78 o                         
   4 -13   2        241.01        230.04        35.60 o                         
   5 -13   2        177.98        211.24        43.49 o                         
   6 -13   2         69.33         56.11        21.90 o                         
   7 -13   2        119.51        165.59        36.94 o                         
 -10 -12   2          0.87          9.11        17.99 o                         
  -9 -12   2        157.05        173.65        25.87 o                         
  -8 -12   2        213.94        247.07        21.79 o                         
  -7 -12   2         74.69         84.09        13.44 o                         
  -6 -12   2         14.82         20.40         6.86 o                         
  -5 -12   2        237.20        197.19        14.19 o                         
  -4 -12   2        677.38        668.60        25.81 o                         
  -3 -12   2        325.42        331.26        17.08 o                         
  -2 -12   2         42.06         51.22         7.03 o                         
  -1 -12   2         54.54         52.42        11.68 o                         
   0 -12   2        112.96        133.27        17.06 o                         
   1 -12   2          2.47         -0.69         9.48 o                         
   2 -12   2        119.17        119.52        15.33 o                         
   3 -12   2         82.29         96.61        31.35 o                         
   4 -12   2          2.92         -1.14         7.65 o                         
   5 -12   2         49.31         69.14        19.80 o                         
   6 -12   2        173.63        145.28        22.38 o                         
   7 -12   2          0.47          3.37        11.87 o                         
   8 -12   2         14.09        115.64        34.34 o                         
 -10 -11   2        371.86        346.55        27.85 o                         
  -9 -11   2        657.56        691.55        36.41 o                         
  -8 -11   2         61.25         45.86        10.95 o                         
  -7 -11   2         68.18         78.50        12.23 o                         
  -6 -11   2        865.54        850.93        28.53 o                         
  -5 -11   2       1962.00       2017.79        42.76 o                         
  -4 -11   2       1906.20       1897.86        40.14 o                         
  -3 -11   2         38.41         45.93         6.46 o                         
  -2 -11   2        218.28        210.44        12.74 o                         
  -1 -11   2          4.76          6.20         5.65 o                         
   0 -11   2        198.70        158.62        11.92 o                         
   1 -11   2        699.90        664.28        20.69 o                         
   2 -11   2         11.42         20.04         6.88 o                         
   3 -11   2         29.67         56.40        11.01 o                         
   4 -11   2        427.99        418.75        31.78 o                         
   5 -11   2        526.27        518.60        36.08 o                         
   6 -11   2        352.52        446.27        49.86 o                         
   7 -11   2        607.57        753.21        77.77 o                         
   8 -11   2          3.44         18.92        13.29 o                         
 -11 -10   2        118.39        154.09        23.62 o                         
 -10 -10   2        178.53        209.89        21.77 o                         
  -9 -10   2        596.69        619.37        33.35 o                         
  -8 -10   2        211.27        161.57        16.85 o                         
  -7 -10   2        168.68        159.16        18.69 o                         
  -6 -10   2        281.48        320.63        18.78 o                         
  -5 -10   2       1172.60       1229.39        31.89 o                         
  -4 -10   2         49.86         49.51         7.54 o                         
  -3 -10   2        466.27        459.34        18.40 o                         
  -2 -10   2         50.35         52.72        10.44 o                         
  -1 -10   2         77.88         69.14         7.22 o                         
   0 -10   2        109.63        105.62        10.99 o                         
   1 -10   2       4068.99       4003.66        48.22 o                         
   2 -10   2       1311.91       1240.76        27.21 o                         
   3 -10   2         22.34         29.88         5.73 o                         
   4 -10   2        183.69        168.98        10.55 o                         
   5 -10   2       1964.51       1962.94       106.23 o                         
   6 -10   2        430.34        430.73        32.30 o                         
   7 -10   2         31.65         32.65        12.51 o                         
   8 -10   2         85.81         89.76        26.87 o                         
   9 -10   2          3.29         22.16        17.66 o                         
 -11  -9   2         12.37         20.56        10.65 o                         
 -10  -9   2        147.35        127.68        21.11 o                         
  -9  -9   2        183.79        168.47        21.62 o                         
  -8  -9   2          4.26          2.50         5.57 o                         
  -7  -9   2        132.42        152.31        15.07 o                         
  -6  -9   2        297.80        318.59        15.92 o                         
  -5  -9   2         71.60         87.31         8.47 o                         
  -4  -9   2        971.57       1034.18        35.02 o                         
  -3  -9   2        385.24        378.48        18.90 o                         
  -2  -9   2        149.15        135.98         9.99 o                         
  -1  -9   2         26.54         18.88         3.35 o                         
   0  -9   2       1845.72       1840.00        32.23 o                         
   1  -9   2        380.18        418.24        15.18 o                         
   2  -9   2          8.58          6.63         3.03 o                         
   3  -9   2         11.84         21.82         4.44 o                         
   4  -9   2       1144.58       1081.14        24.85 o                         
   5  -9   2        930.85        979.12        32.88 o                         
   6  -9   2        421.18        373.00        25.60 o                         
   7  -9   2        173.84        143.14        19.65 o                         
   8  -9   2         59.88         53.89        13.81 o                         
   9  -9   2          3.57         13.41        10.56 o                         
  10  -9   2         49.37         45.06        21.32 o                         
 -12  -8   2         30.16         43.78        22.58 o                         
 -11  -8   2        544.09        665.69        37.00 o                         
 -10  -8   2         28.67          8.43         8.21 o                         
  -9  -8   2        349.62        388.39        31.08 o                         
  -8  -8   2        358.85        358.86        25.52 o                         
  -7  -8   2        175.93        187.10        11.58 o                         
  -6  -8   2         28.55         35.31         5.49 o                         
  -5  -8   2       2311.18       2288.49        45.34 o                         
  -4  -8   2        915.51        926.19        24.30 o                         
  -3  -8   2       1080.53       1067.42        25.27 o                         
  -2  -8   2        962.42        876.81        21.93 o                         
  -1  -8   2        643.84        623.34        15.72 o                         
   0  -8   2       3515.56       3532.53        36.17 o                         
   1  -8   2        166.68        160.84         8.98 o                         
   2  -8   2       3680.71       3569.48        40.28 o                         
   3  -8   2         17.14         20.57         3.15 o                         
   4  -8   2       1802.88       1860.45        35.38 o                         
   5  -8   2          0.43          2.31         6.36 o                         
   6  -8   2       2270.54       2319.49        68.38 o                         
   7  -8   2        487.55        483.98        30.63 o                         
   8  -8   2        275.57        252.74        23.55 o                         
   9  -8   2        148.26        164.79        39.25 o                         
  10  -8   2        118.05         79.60        25.69 o                         
 -12  -7   2         15.63          2.74        14.12 o                         
 -11  -7   2        146.79        143.50        20.45 o                         
 -10  -7   2         52.29         43.68        12.80 o                         
  -9  -7   2       1120.27       1186.28        42.52 o                         
  -8  -7   2         21.99         23.70         7.98 o                         
  -7  -7   2         15.58         26.76         4.52 o                         
  -6  -7   2        130.47        123.24         9.04 o                         
  -5  -7   2       3231.83       3222.91        43.33 o                         
  -4  -7   2        582.57        545.40        17.66 o                         
  -3  -7   2         88.67         69.77         7.22 o                         
  -2  -7   2        701.53        673.95        16.09 o                         
  -1  -7   2       3038.65       3016.36        56.88 o                         
   0  -7   2         49.81         42.19         3.75 o                         
   1  -7   2       1454.85       1478.08        20.12 o                         
   2  -7   2       1183.68       1272.46        18.64 o                         
   3  -7   2         41.09         42.30         3.58 o                         
   4  -7   2       1689.87       1737.93        32.27 o                         
   5  -7   2         25.39         14.92         3.53 o                         
   6  -7   2          4.20          8.84         5.19 o                         
   7  -7   2        239.48        275.50        18.68 o                         
   8  -7   2          6.46         14.95         7.35 o                         
   9  -7   2         50.43         59.59        13.82 o                         
  10  -7   2        222.59        140.40        21.06 o                         
  11  -7   2          0.69         -6.64        15.25 o                         
 -12  -6   2         56.04         78.38        19.24 o                         
 -11  -6   2        138.39        149.36        24.71 o                         
 -10  -6   2        584.88        509.20        82.10 o                         
  -9  -6   2          1.29         11.18         9.28 o                         
  -8  -6   2        150.13        154.59        14.75 o                         
  -7  -6   2         39.71         43.30         8.03 o                         
  -6  -6   2       3001.09       2961.87        46.38 o                         
  -5  -6   2         79.55        111.65         7.90 o                         
  -4  -6   2         54.02         75.86         5.56 o                         
  -3  -6   2        843.95        883.07        18.16 o                         
  -2  -6   2         12.83         11.92         3.01 o                         
  -1  -6   2          8.52          6.26         1.98 o                         
   0  -6   2        365.55        393.11         9.95 o                         
   1  -6   2        378.65        362.78         9.42 o                         
   2  -6   2       1219.07       1301.76        22.16 o                         
   3  -6   2       1096.96       1125.14        20.39 o                         
   4  -6   2        726.42        709.49        26.96 o                         
   5  -6   2       2323.02       2236.11        44.76 o                         
   6  -6   2         30.06         41.80         8.97 o                         
   7  -6   2        166.29        169.47        14.29 o                         
   8  -6   2        125.86        104.22        14.64 o                         
   9  -6   2        796.84        773.24        40.48 o                         
  10  -6   2        274.68        193.12        32.66 o                         
  11  -6   2         36.96         49.88        46.60 o                         
 -12  -5   2         45.38         49.83        11.91 o                         
 -11  -5   2         68.20         82.67        14.13 o                         
 -10  -5   2         20.63          8.26        11.01 o                         
  -9  -5   2        118.94        112.31        13.09 o                         
  -8  -5   2       1388.96       1419.98        51.59 o                         
  -7  -5   2        593.55        579.36        25.01 o                         
  -6  -5   2        553.81        482.39        20.67 o                         
  -5  -5   2       1936.20       1808.33        26.57 o                         
  -4  -5   2       3196.63       3378.78        32.49 o                         
  -3  -5   2        133.90        125.68         5.89 o                         
  -2  -5   2      10024.09      10387.99        49.34 o                         
  -1  -5   2       4226.21       4272.88        38.89 o                         
   0  -5   2       3280.83       3337.83        32.26 o                         
   1  -5   2         64.34         18.59         2.82 o                         
   2  -5   2        178.14        248.99         7.04 o                         
   3  -5   2       1581.98       1659.03        21.56 o                         
   4  -5   2         15.15         10.01         1.49 o                         
   5  -5   2       3025.18       2708.77       119.67 o                         
   6  -5   2        154.26        131.77         5.55 o                         
   7  -5   2        282.60        284.75        17.72 o                         
   8  -5   2         48.01         60.30        11.96 o                         
   9  -5   2       1853.76       1958.79        59.95 o                         
  10  -5   2        445.25        388.87        32.76 o                         
  11  -5   2         25.31         18.20        16.05 o                         
  12  -5   2        222.25        191.24        39.71 o                         
 -13  -4   2         10.92         22.08        18.37 o                         
 -12  -4   2        156.88        158.53        19.65 o                         
 -11  -4   2        491.86        557.42        31.54 o                         
 -10  -4   2          0.31          0.66         5.65 o                         
  -9  -4   2         38.00         26.11        13.79 o                         
  -8  -4   2       1749.41       1826.47        46.04 o                         
  -7  -4   2        411.84        413.99        20.58 o                         
  -6  -4   2       2142.46       2120.78        51.78 o                         
  -5  -4   2       1276.48       1235.56        16.11 o                         
  -4  -4   2         54.79         55.15         7.97 o                         
  -3  -4   2        708.08        877.83        13.09 o                         
  -2  -4   2        865.65        871.27        12.05 o                         
  -1  -4   2        819.19        844.02        11.34 o                         
   0  -4   2        116.30        116.23         4.18 o                         
   1  -4   2         44.11         82.77         3.52 o                         
   2  -4   2         30.16         37.90         2.67 o                         
   3  -4   2        164.35        200.19         5.02 o                         
   4  -4   2          6.93         16.76         2.54 o                         
   5  -4   2        457.52        434.71         9.42 o                         
   6  -4   2         96.31         85.82         5.05 o                         
   7  -4   2        816.35        844.31        26.73 o                         
   8  -4   2        724.47        727.69        28.22 o                         
   9  -4   2        285.04        297.82        26.37 o                         
  10  -4   2         85.21         48.43        13.21 o                         
  11  -4   2         14.84         33.34        13.21 o                         
  12  -4   2         53.88         31.98        14.33 o                         
 -13  -3   2         53.09         38.95        22.44 o                         
 -12  -3   2        786.31        820.34        61.48 o                         
 -11  -3   2        205.62        194.79        27.64 o                         
 -10  -3   2        101.73        115.40        14.69 o                         
  -9  -3   2          4.23          1.43         4.71 o                         
  -8  -3   2        493.62        548.64        24.76 o                         
  -7  -3   2       1574.83       1623.24        39.67 o                         
  -6  -3   2        217.68        169.40        13.28 o                         
  -5  -3   2       1650.89       1640.63        33.93 o                         
  -4  -3   2       1795.10       1938.18        24.37 o                         
  -3  -3   2        904.75        857.81        14.18 o                         
  -2  -3   2       5688.62       5739.04        47.40 o                         
  -1  -3   2       9051.08       9338.08        58.02 o                         
   0  -3   2       4427.11       4579.46        27.54 o                         
   1  -3   2       1125.38       1117.09        25.78 o                         
   2  -3   2        264.40        267.90         7.72 o                         
   3  -3   2       3185.10       3127.25        32.48 o                         
   4  -3   2       7203.67       7097.32       111.75 o                         
   5  -3   2        364.27        327.61        11.72 o                         
   6  -3   2       1633.20       1511.75        21.19 o                         
   7  -3   2        437.56        433.84        14.99 o                         
   8  -3   2        423.43        416.08        15.70 o                         
   9  -3   2         66.21         60.06        14.08 o                         
  10  -3   2        935.86       1092.68        52.22 o                         
  11  -3   2        170.75        233.00        27.36 o                         
  12  -3   2         86.68         21.60        21.28 o                         
 -12  -2   2        582.92        603.78        39.90 o                         
 -11  -2   2        558.31        460.10        48.54 o                         
 -10  -2   2        888.66        911.68        41.13 o                         
  -9  -2   2        123.89        104.21        14.82 o                         
  -8  -2   2        140.03        147.62        13.06 o                         
  -7  -2   2       1385.99       1415.95        53.28 o                         
  -6  -2   2       1792.90       1722.11        36.80 o                         
  -5  -2   2       6576.11       6604.41       155.52 o                         
  -4  -2   2         12.28          8.38         2.40 o                         
  -3  -2   2          5.76         15.87         1.89 o                         
  -2  -2   2        106.68         96.72         4.31 o                         
   0  -2   2       2660.55       2772.23        20.29 o                         
   1  -2   2       8292.30       8714.81        70.60 o                         
   2  -2   2        756.16        749.77        12.90 o                         
   3  -2   2       4295.41       4177.51        33.68 o                         
   4  -2   2       1219.26       1245.61        14.17 o                         
   5  -2   2        232.09        213.82         6.83 o                         
   6  -2   2       1468.72       1344.64        18.79 o                         
   7  -2   2        465.61        445.67        11.81 o                         
   8  -2   2        402.19        414.64        19.30 o                         
   9  -2   2        406.56        440.43        30.62 o                         
  10  -2   2       1052.74       1173.24        53.43 o                         
  11  -2   2        220.01        215.63        25.01 o                         
  12  -2   2         11.39          1.73        18.86 o                         
 -12  -1   2         64.03         89.82        24.69 o                         
 -11  -1   2        184.26        161.21        24.40 o                         
 -10  -1   2        122.78        125.78        13.94 o                         
  -9  -1   2        268.45        286.47        19.39 o                         
  -8  -1   2        314.04        321.64        18.61 o                         
  -7  -1   2         34.53         44.84        11.04 o                         
  -6  -1   2        203.02        180.49        16.34 o                         
  -5  -1   2         18.70         13.07         4.94 o                         
  -4  -1   2        100.11        103.04         3.28 o                         
  -3  -1   2        145.29        163.75         3.99 o                         
  -2  -1   2         51.73         54.80         2.82 o                         
  -1  -1   2      10764.14      10809.00        82.06 o                         
   0  -1   2       2609.45       2795.45        18.70 o                         
   1  -1   2       6834.23       7098.76        43.24 o                         
   2  -1   2       2757.52       2827.63        31.14 o                         
   3  -1   2          3.71         18.07         2.53 o                         
   4  -1   2        743.24        734.26        15.30 o                         
   5  -1   2       2325.13       2268.06        32.40 o                         
   6  -1   2        107.77        103.40         5.40 o                         
   7  -1   2        785.28        783.47        22.93 o                         
   8  -1   2        464.47        456.65        16.22 o                         
   9  -1   2        121.37        117.75        17.56 o                         
  10  -1   2         48.88         70.24        14.41 o                         
  11  -1   2         43.69         55.97        31.25 o                         
  12  -1   2         10.56          4.64        10.87 o                         
 -12   0   2          3.87         18.32        12.80 o                         
 -11   0   2        550.86        610.14        30.73 o                         
 -10   0   2        308.93        283.77        23.60 o                         
  -9   0   2         58.51         59.62        11.40 o                         
  -8   0   2       1562.75       1427.63        45.70 o                         
  -7   0   2        489.36        488.93        27.29 o                         
  -6   0   2       3396.92       3008.35        92.34 o                         
  -5   0   2        191.99        173.92         5.43 o                         
  -4   0   2       2148.14       2244.67        19.06 o                         
  -3   0   2        232.33        204.53         4.86 o                         
  -2   0   2        412.32        412.49         9.57 o                         
  -1   0   2        533.12        531.81         7.71 o                         
   0   0   2       8786.11       5419.36      1386.54 o                         
   1   0   2       1830.58       1870.96        40.56 o                         
   2   0   2       1512.21       1562.12        29.82 o                         
   3   0   2       2367.51       2445.73        21.01 o                         
   4   0   2       2257.27       2063.10        25.56 o                         
   5   0   2       3968.86       3953.23        28.59 o                         
   6   0   2       3193.14       3546.67        28.75 o                         
   7   0   2         84.94         73.23         5.21 o                         
   8   0   2        215.44        202.71        11.90 o                         
   9   0   2       1026.45       1126.59        42.05 o                         
  10   0   2        128.19         96.75        15.92 o                         
  11   0   2        200.02        182.27        23.58 o                         
  12   0   2         29.14         22.14        13.29 o                         
 -12   1   2        221.21        252.98        28.22 o                         
 -11   1   2        648.97        547.44        76.36 o                         
 -10   1   2         72.62         92.32        11.91 o                         
  -9   1   2         22.03         26.66         6.86 o                         
  -8   1   2        596.98        536.97        21.17 o                         
  -7   1   2       3641.30       3400.71        51.95 o                         
  -6   1   2         64.43         80.53         4.88 o                         
  -5   1   2        276.72        345.26         8.67 o                         
  -4   1   2       4307.46       4555.08        30.18 o                         
  -3   1   2       3334.18       3502.17        27.51 o                         
  -2   1   2         78.99         90.22         2.91 o                         
  -1   1   2       7215.83       7567.62        50.62 o                         
   0   1   2        117.02        120.89         3.04 o                         
   1   1   2       1014.81       1109.45         9.21 o                         
   2   1   2       3420.42       3373.95        32.53 o                         
   3   1   2        325.87        268.77         5.71 o                         
   4   1   2        328.68        286.07         6.68 o                         
   5   1   2       3141.16       3059.93        52.45 o                         
   6   1   2       1832.11       1985.48        22.28 o                         
   7   1   2        358.58        378.84        10.90 o                         
   8   1   2        687.13        617.98        25.35 o                         
   9   1   2       1152.68       1173.33        51.34 o                         
  10   1   2          2.21          4.94         6.00 o                         
  11   1   2        327.31        391.51        34.31 o                         
  12   1   2        231.48        238.38        28.99 o                         
 -12   2   2         25.25         25.83        13.19 o                         
 -11   2   2         74.12         72.58        24.94 o                         
 -10   2   2        484.57        465.83        35.56 o                         
  -9   2   2        250.03        257.77        18.05 o                         
  -8   2   2          1.73          1.67         3.08 o                         
  -7   2   2        411.17        402.47        12.79 o                         
  -6   2   2          2.93         10.02         2.75 o                         
  -5   2   2        993.60        964.71        17.64 o                         
  -4   2   2        290.92        263.09         6.74 o                         
  -3   2   2       3363.40       3611.58        22.32 o                         
  -2   2   2      12666.25      13898.74        69.10 o                         
  -1   2   2       6209.67       6484.12        55.30 o                         
   0   2   2         75.76        127.08         5.24 o                         
   1   2   2      12526.55      12976.19        44.65 o                         
   2   2   2      16303.12      16864.84       127.43 o                         
   3   2   2        176.84        195.22         5.35 o                         
   4   2   2       4676.24       4508.85        33.14 o                         
   5   2   2       1980.76       2048.33        18.94 o                         
   6   2   2          2.78          5.26         1.79 o                         
   7   2   2        118.35         96.42        10.65 o                         
   8   2   2         56.31         44.02         7.92 o                         
   9   2   2        191.43        164.17        17.42 o                         
  10   2   2        263.22        313.69        21.64 o                         
  11   2   2        244.97        218.87        24.95 o                         
  12   2   2          9.85         25.54        22.73 o                         
 -11   3   2        324.93        291.93        28.68 o                         
 -10   3   2         41.39         19.20        11.18 o                         
  -9   3   2        375.18        301.39        30.55 o                         
  -8   3   2       2745.26       2765.01        41.47 o                         
  -7   3   2        606.78        547.72        28.21 o                         
  -6   3   2       1061.27       1053.54        20.49 o                         
  -5   3   2        312.47        270.12         8.98 o                         
  -4   3   2      11839.32      13000.59        52.72 o                         
  -3   3   2       8081.47       8171.47        35.34 o                         
  -2   3   2      18562.06      19218.57        71.65 o                         
  -1   3   2        742.77        767.18         8.92 o                         
   0   3   2        890.95        905.99        15.73 o                         
   1   3   2         23.23         44.09         2.63 o                         
   2   3   2       1260.79       1338.01        14.74 o                         
   3   3   2      10947.87      10953.34        63.73 o                         
   4   3   2        732.65        648.71        13.51 o                         
   5   3   2        493.70        516.32        17.14 o                         
   6   3   2       1620.98       1561.12        39.55 o                         
   7   3   2       2876.17       2822.37        66.68 o                         
   8   3   2        454.08        469.27        28.74 o                         
   9   3   2       1020.31       1095.60        37.63 o                         
  10   3   2        175.40        190.92        17.48 o                         
  11   3   2         34.86         13.78         7.61 o                         
  12   3   2        442.09        463.21        54.40 o                         
 -12   4   2         61.09        117.35        30.47 o                         
 -11   4   2          1.74         -0.36         9.20 o                         
 -10   4   2        308.17        317.74        27.78 o                         
  -9   4   2        184.69        180.04        15.34 o                         
  -8   4   2          5.80         11.42         3.78 o                         
  -7   4   2          0.82          0.45         3.91 o                         
  -6   4   2       2206.83       2303.47        35.70 o                         
  -5   4   2       2137.44       2133.38        28.28 o                         
  -4   4   2       7192.76       7454.73        52.53 o                         
  -3   4   2       3733.10       3829.31        43.94 o                         
  -2   4   2        108.65        125.25         4.24 o                         
  -1   4   2       7806.92       7994.49        51.71 o                         
   0   4   2         59.67         26.21         2.59 o                         
   1   4   2        206.76        261.97         6.53 o                         
   2   4   2        796.56        847.37        12.18 o                         
   3   4   2       7478.30       8023.36        40.18 o                         
   4   4   2       3056.47       3222.79        40.47 o                         
   5   4   2       6645.00       6620.18        48.78 o                         
   6   4   2       1733.78       1787.55        20.80 o                         
   7   4   2          2.46         13.87         5.68 o                         
   8   4   2          9.87         15.43         5.79 o                         
   9   4   2        546.55        529.52        29.68 o                         
  10   4   2         16.45         45.38         9.65 o                         
  11   4   2         84.85         90.59        18.64 o                         
  12   4   2          1.63          3.92        11.27 o                         
 -11   5   2         98.44         79.67        16.14 o                         
 -10   5   2          0.54          4.35         8.10 o                         
  -9   5   2        149.66        220.09        31.60 o                         
  -8   5   2        204.72        204.27        14.11 o                         
  -7   5   2       1711.46       1777.00        34.10 o                         
  -6   5   2       3511.62       3478.63        47.56 o                         
  -5   5   2        319.17        333.86        13.08 o                         
  -4   5   2        138.18        168.91         9.71 o                         
  -3   5   2        355.47        354.39         8.98 o                         
  -2   5   2       6160.04       6199.56        49.50 o                         
  -1   5   2       6942.92       6861.21        49.26 o                         
   0   5   2        322.17        340.28         9.67 o                         
   1   5   2          1.30          4.96         1.60 o                         
   2   5   2        542.46        597.75        16.18 o                         
   3   5   2        216.69        166.67         6.96 o                         
   4   5   2       3929.42       3838.88        38.75 o                         
   5   5   2        120.26        114.66         7.68 o                         
   6   5   2        177.93        168.96         9.39 o                         
   7   5   2         66.18         77.97         4.39 o                         
   8   5   2       2803.73       2825.98       101.19 o                         
   9   5   2        206.05        215.82        17.93 o                         
  10   5   2        629.92        632.98        32.10 o                         
  11   5   2          1.12          9.50         9.45 o                         
  12   5   2        154.77        165.65        23.76 o                         
 -10   6   2        204.89        193.37        22.01 o                         
  -9   6   2        215.21        223.07        28.22 o                         
  -8   6   2        239.26        249.85        21.88 o                         
  -7   6   2       2629.65       2564.81        41.94 o                         
  -6   6   2       1676.60       1730.82        32.54 o                         
  -5   6   2       1411.14       1501.87        32.09 o                         
  -4   6   2        541.45        499.93        16.46 o                         
  -3   6   2       4836.38       4667.32        32.69 o                         
  -2   6   2         98.21         95.64         3.88 o                         
  -1   6   2        313.35        297.18        11.98 o                         
   0   6   2         75.72        159.46        10.16 o                         
   1   6   2         11.58          4.46         2.12 o                         
   2   6   2        740.94        723.16        17.24 o                         
   3   6   2         27.28         15.02         2.92 o                         
   4   6   2       4467.09       4547.55        41.66 o                         
   5   6   2        303.39        345.74        11.90 o                         
   6   6   2       1362.47       1274.20        26.62 o                         
   7   6   2       1390.49       1350.71        50.44 o                         
   8   6   2       1834.10       1755.83        49.38 o                         
   9   6   2       1862.47       1808.27        51.64 o                         
  10   6   2       2374.46       2419.95        76.38 o                         
  11   6   2        428.83        441.31        39.48 o                         
  12   6   2         14.73         20.58         9.32 o                         
 -10   7   2        116.30        142.34        28.44 o                         
  -9   7   2         16.43         29.69        14.20 o                         
  -8   7   2         15.89         20.41         7.02 o                         
  -7   7   2        512.90        480.79        18.89 o                         
  -6   7   2        272.87        270.53        16.15 o                         
  -5   7   2       1082.02       1096.31        25.16 o                         
  -4   7   2       1093.71       1052.34        19.20 o                         
  -3   7   2       1600.49       1513.35        25.34 o                         
  -2   7   2        160.05        178.97        11.83 o                         
  -1   7   2       2111.12       2104.25        47.01 o                         
   0   7   2        554.32        651.09        51.86 o                         
   1   7   2       2567.84       2805.16        37.62 o                         
   2   7   2        397.36        423.79        13.81 o                         
   3   7   2       3631.77       3654.94        43.97 o                         
   4   7   2         25.53         23.40         4.46 o                         
   5   7   2        291.81        325.06        14.12 o                         
   6   7   2        268.22        290.33        11.80 o                         
   7   7   2         18.46         28.76         4.80 o                         
   8   7   2        817.67        671.02        34.30 o                         
   9   7   2          3.26         -2.53         5.95 o                         
  10   7   2        230.75        254.42        22.30 o                         
  11   7   2         40.24         10.28         8.91 o                         
  12   7   2         92.58         80.74        19.47 o                         
 -10   8   2          3.21         -6.97        13.16 o                         
  -9   8   2        111.18        143.73        28.32 o                         
  -8   8   2         24.19         45.13        11.66 o                         
  -7   8   2        261.90        308.88        35.47 o                         
  -6   8   2        775.10        748.23        22.66 o                         
  -5   8   2        564.29        504.98        20.17 o                         
  -4   8   2        255.94        252.56        11.46 o                         
  -3   8   2        247.29        251.21         8.83 o                         
  -2   8   2       1742.11       1724.76        38.81 o                         
  -1   8   2         35.08         55.06        11.69 o                         
   0   8   2        135.23        132.82        10.95 o                         
   1   8   2         19.09         14.53         4.28 o                         
   2   8   2       4640.34       4651.45        56.44 o                         
   3   8   2          2.03          2.15         2.48 o                         
   4   8   2        472.97        485.53        19.96 o                         
   5   8   2       1023.10       1044.48        26.52 o                         
   6   8   2        571.69        573.46        20.24 o                         
   7   8   2         66.12         70.20         7.71 o                         
   8   8   2         21.59         36.79         9.07 o                         
   9   8   2        209.27        242.22        29.08 o                         
  10   8   2        623.15        643.97        34.82 o                         
  11   8   2        379.09        351.07        27.60 o                         
  12   8   2         30.73         47.70        21.87 o                         
  -9   9   2          2.51          7.40        11.81 o                         
  -8   9   2        115.08        144.79        35.84 o                         
  -7   9   2        337.08        307.04        26.21 o                         
  -6   9   2         83.13         97.33        19.82 o                         
  -5   9   2        641.93        669.77        26.90 o                         
  -4   9   2        321.41        315.64        22.41 o                         
  -3   9   2         22.51         20.60         5.19 o                         
  -2   9   2       2724.02       2655.66        69.54 o                         
  -1   9   2        156.42        197.37        14.29 o                         
   0   9   2        782.17        785.15        29.36 o                         
   1   9   2        342.19        328.24         8.63 o                         
   2   9   2       2519.64       2556.19        33.58 o                         
   3   9   2       4410.44       4294.34        78.12 o                         
   4   9   2       1273.06       1185.97        33.47 o                         
   5   9   2         23.11         24.08         5.01 o                         
   6   9   2        148.72        156.54        11.58 o                         
   7   9   2        434.80        473.46        19.90 o                         
   8   9   2         31.12         37.12         8.92 o                         
   9   9   2        766.91        766.63        36.51 o                         
  10   9   2         57.72         51.13        12.28 o                         
  11   9   2          2.51         16.15        10.53 o                         
  -9  10   2        315.88        274.80        40.64 o                         
  -8  10   2         24.16         21.92        11.86 o                         
  -7  10   2        103.23        106.43        41.75 o                         
  -6  10   2         18.77         43.97        12.19 o                         
  -5  10   2         24.13         31.31         8.06 o                         
  -4  10   2         11.35         13.00         5.99 o                         
  -3  10   2       1123.28       1173.45        55.22 o                         
  -2  10   2        109.86         94.61        10.88 o                         
  -1  10   2         64.57         70.15         9.58 o                         
   0  10   2         44.56         47.75         7.92 o                         
   1  10   2       1411.12       1291.42        65.61 o                         
   2  10   2        808.46        818.23        29.00 o                         
   3  10   2        450.01        420.08        16.98 o                         
   4  10   2        142.51        132.56        12.17 o                         
   5  10   2        111.12        115.51        10.08 o                         
   6  10   2         51.74         36.78         6.18 o                         
   7  10   2        122.57        126.10        11.21 o                         
   8  10   2        111.87        139.42        16.17 o                         
   9  10   2          1.55          2.73         7.61 o                         
  10  10   2         39.34         43.15        12.43 o                         
  11  10   2          7.41         -3.62        20.08 o                         
  -8  11   2        469.41        712.91       202.65 o                         
  -7  11   2         94.41         98.14        18.36 o                         
  -6  11   2        181.25        194.42        22.76 o                         
  -5  11   2         10.39          8.94         8.28 o                         
  -4  11   2       1395.25       1407.75        42.35 o                         
  -3  11   2       1134.96       1103.28        37.14 o                         
  -2  11   2        113.93        130.53        13.11 o                         
  -1  11   2        492.89        528.49        38.17 o                         
   0  11   2        200.77        205.97        16.26 o                         
   1  11   2        829.12        825.10        31.90 o                         
   2  11   2        206.05        192.61        10.56 o                         
   3  11   2       2977.55       2956.78        67.60 o                         
   4  11   2          0.56          6.00         4.20 o                         
   5  11   2        222.98        243.10        15.36 o                         
   6  11   2          1.16         -1.79         4.95 o                         
   7  11   2        425.16        460.72        27.08 o                         
   8  11   2        678.00        754.40        36.24 o                         
   9  11   2         60.10         53.50        12.46 o                         
  10  11   2         61.32         60.28        13.94 o                         
  11  11   2        236.43        300.58        47.02 o                         
  -8  12   2        624.07        612.20        60.83 o                         
  -7  12   2          0.13         -7.38        10.19 o                         
  -6  12   2         17.46         14.41         9.88 o                         
  -5  12   2         68.78         94.17        22.67 o                         
  -4  12   2        977.52        939.18        36.66 o                         
  -3  12   2        526.09        573.55        41.59 o                         
  -2  12   2        217.41        182.10        16.45 o                         
  -1  12   2        423.84        449.52        25.13 o                         
   0  12   2          1.57          4.26         6.54 o                         
   1  12   2       1925.78       2008.21        52.34 o                         
   2  12   2        302.15        253.53        23.91 o                         
   3  12   2         37.58         43.41         9.31 o                         
   4  12   2        418.95        376.92        20.95 o                         
   5  12   2        109.78        105.36        11.77 o                         
   6  12   2        196.77        213.55        15.05 o                         
   7  12   2        832.37        780.01        50.25 o                         
   8  12   2          8.21         17.22        10.11 o                         
   9  12   2         57.86         71.62        14.77 o                         
  10  12   2        379.92        339.07        46.20 o                         
  -7  13   2         27.76         25.43        14.12 o                         
  -6  13   2        173.54        173.25        40.49 o                         
  -5  13   2        206.89        184.08        23.98 o                         
  -4  13   2          1.85          8.48         8.56 o                         
  -3  13   2        135.63        145.66        16.96 o                         
  -2  13   2         33.89         28.60         9.40 o                         
  -1  13   2        213.98        209.54        18.13 o                         
   0  13   2         28.45         13.64        12.11 o                         
   1  13   2          2.97         11.52         6.64 o                         
   2  13   2        774.06        721.71        41.28 o                         
   3  13   2        170.26        167.15        17.05 o                         
   4  13   2         33.29         21.57         9.92 o                         
   5  13   2          1.01          6.81         6.27 o                         
   6  13   2        498.62        512.40        29.06 o                         
   7  13   2          7.02         27.75        13.39 o                         
   8  13   2          9.73         16.75        12.26 o                         
  -6  14   2        119.12         59.14        21.89 o                         
  -5  14   2        395.43        399.70        52.15 o                         
  -4  14   2         35.86         72.99        17.23 o                         
  -3  14   2        557.27        567.31        74.56 o                         
  -2  14   2        453.56        430.43        27.46 o                         
  -1  14   2         12.64         23.31         8.68 o                         
   0  14   2          9.40          8.88         6.71 o                         
   1  14   2        328.52        349.22        24.79 o                         
   2  14   2       1671.31       1638.42        52.82 o                         
   3  14   2          8.68         16.47         6.98 o                         
   4  14   2        203.57        196.82        19.03 o                         
   5  14   2         77.50         94.57        14.29 o                         
   6  14   2       1508.71       1513.81        51.89 o                         
   7  14   2         19.23         26.53        13.73 o                         
  -5  15   2        203.07        159.69        34.35 o                         
  -4  15   2        127.66        130.26        31.45 o                         
  -3  15   2        161.33        155.26        24.56 o                         
  -2  15   2        176.83        118.29        20.43 o                         
  -1  15   2         31.17          7.80         9.54 o                         
   0  15   2          0.46          5.21         8.44 o                         
   1  15   2        452.58        491.33        32.35 o                         
   2  15   2         62.91         79.64        14.15 o                         
   3  15   2         13.58          8.86         8.47 o                         
   4  15   2         18.22         22.56        10.12 o                         
   5  15   2        232.20        240.84        22.85 o                         
   6  15   2         56.63         66.53        17.42 o                         
  -2  16   2        241.14        327.71        47.03 o                         
  -1  16   2         82.25         75.55        19.05 o                         
   0  16   2        240.17        274.06        28.06 o                         
   1  16   2         66.31         67.93        14.77 o                         
   2  16   2         40.90         34.69        11.33 o                         
   3  16   2        184.38        181.11        21.01 o                         
   4  16   2         26.13         25.92        11.43 o                         
   5  16   2         18.41         18.84        18.18 o                         
   1  17   2         53.60          0.15        16.60 o                         
   2  17   2         60.62         47.35        23.23 o                         
   3  17   2         56.82         72.68        20.77 o                         
   4  17   2        381.59        333.60        47.77 o                         
  -4 -17   3         81.08         91.20        30.71 o                         
  -3 -17   3        128.27         62.37        24.99 o                         
  -4 -16   3         19.28         24.30        25.06 o                         
  -3 -16   3          0.81          4.50         8.15 o                         
  -2 -16   3         35.69         45.69        13.60 o                         
  -1 -16   3         51.46         48.53        15.66 o                         
   0 -16   3         13.23         22.63        15.22 o                         
  -6 -15   3         35.89         28.65        14.63 o                         
  -5 -15   3        601.20        587.22        54.92 o                         
  -4 -15   3         69.75         60.16        15.45 o                         
  -3 -15   3         27.88         79.25        21.39 o                         
  -2 -15   3        538.85        488.56        31.00 o                         
  -1 -15   3        313.03        394.56        27.34 o                         
   0 -15   3        569.52        576.32        42.49 o                         
   1 -15   3         14.04         22.29        12.82 o                         
   2 -15   3        195.73        203.40        27.10 o                         
   3 -15   3        309.00        359.86        86.16 o                         
  -7 -14   3        205.33        264.10        39.68 o                         
  -6 -14   3         18.40         18.31        11.48 o                         
  -5 -14   3        341.82        358.01        25.66 o                         
  -4 -14   3       1393.11       1428.02        50.06 o                         
  -3 -14   3         77.03         77.85        12.70 o                         
  -2 -14   3         65.82         71.21        24.56 o                         
  -1 -14   3        153.91        188.32        18.57 o                         
   0 -14   3        459.27        471.64        28.28 o                         
   1 -14   3         59.82         57.52        28.70 o                         
   2 -14   3        958.43       1002.05        54.15 o                         
   3 -14   3        111.37         92.19        37.88 o                         
   4 -14   3          5.49         13.29        11.84 o                         
   5 -14   3        375.57        466.93        40.55 o                         
  -9 -13   3         15.01          8.06        11.75 o                         
  -8 -13   3          5.23         13.76        15.32 o                         
  -7 -13   3        157.34        130.99        23.60 o                         
  -6 -13   3         86.35         92.65        18.28 o                         
  -5 -13   3        181.11        200.92        21.14 o                         
  -4 -13   3        161.68        174.81        19.45 o                         
  -3 -13   3         26.51         10.57         6.73 o                         
  -2 -13   3        140.66        156.36        16.05 o                         
  -1 -13   3       1156.70       1157.72        41.69 o                         
   0 -13   3        273.51        307.99        28.61 o                         
   1 -13   3        407.84        394.92        35.71 o                         
   2 -13   3        326.79        338.04        29.95 o                         
   3 -13   3        195.12        204.11        25.17 o                         
   4 -13   3         37.84         57.46        15.59 o                         
   5 -13   3        436.60        452.39        43.70 o                         
   6 -13   3         30.00         39.87        16.53 o                         
   7 -13   3         21.86         68.31        30.45 o                         
 -10 -12   3        329.03        356.33        49.84 o                         
  -9 -12   3        342.15        406.13        29.08 o                         
  -8 -12   3        594.36        597.73        51.78 o                         
  -7 -12   3          0.15         -3.48         8.01 o                         
  -6 -12   3        920.04        919.36        31.38 o                         
  -5 -12   3        348.23        325.07        18.62 o                         
  -4 -12   3        529.43        523.68        22.45 o                         
  -3 -12   3       1670.68       1716.37        39.22 o                         
  -2 -12   3        724.60        706.53        28.39 o                         
  -1 -12   3        215.36        209.09        15.05 o                         
   0 -12   3         94.05        102.61        16.73 o                         
   1 -12   3       3803.11       3624.69        81.15 o                         
   2 -12   3          1.42          9.36         5.90 o                         
   3 -12   3         95.59        101.21        17.04 o                         
   4 -12   3        317.95        330.03        30.51 o                         
   5 -12   3        332.28        342.78        31.63 o                         
   6 -12   3        548.00        554.08        41.11 o                         
   7 -12   3        411.31        506.26        41.03 o                         
   8 -12   3         10.51          7.46        16.65 o                         
 -10 -11   3       1217.61       1239.69        60.68 o                         
  -9 -11   3          6.54          7.54         8.63 o                         
  -8 -11   3        114.70         88.28        16.23 o                         
  -7 -11   3         53.28         60.45        14.22 o                         
  -6 -11   3        640.49        606.06        24.36 o                         
  -5 -11   3        142.26        132.37        11.54 o                         
  -4 -11   3       1532.39       1528.19        36.50 o                         
  -3 -11   3        260.38        235.77        17.43 o                         
  -2 -11   3       1473.60       1449.68        34.18 o                         
  -1 -11   3       1606.66       1581.63        34.25 o                         
   0 -11   3        889.62        887.06        29.28 o                         
   1 -11   3        638.46        643.26        21.27 o                         
   2 -11   3         90.67         96.13         8.56 o                         
   3 -11   3         31.96         62.80        24.31 o                         
   4 -11   3        146.56        110.71        17.14 o                         
   5 -11   3        562.31        634.04        66.79 o                         
   6 -11   3        169.74        215.60        43.12 o                         
   7 -11   3          9.33          0.91         9.80 o                         
   8 -11   3         19.58         15.74        13.71 o                         
 -11 -10   3         31.73         24.97        20.33 o                         
 -10 -10   3          0.90         -3.31         8.79 o                         
  -9 -10   3        281.64        293.88        23.97 o                         
  -8 -10   3          0.32          2.98         6.06 o                         
  -7 -10   3         51.61         64.83        13.43 o                         
  -6 -10   3         25.03         26.93         5.74 o                         
  -5 -10   3       1201.91       1161.74        31.34 o                         
  -4 -10   3       1965.64       1925.49        39.19 o                         
  -3 -10   3         22.24         27.90         6.30 o                         
  -2 -10   3       1771.16       1692.52        39.06 o                         
  -1 -10   3          9.73          9.90         4.75 o                         
   0 -10   3         58.25         71.46         7.27 o                         
   1 -10   3         59.35         73.65         7.27 o                         
   2 -10   3        641.08        657.68        27.38 o                         
   3 -10   3        149.65        180.92        11.02 o                         
   4 -10   3        271.04        262.15        25.88 o                         
   5 -10   3         26.50         29.73        11.88 o                         
   6 -10   3         75.94         98.10        19.86 o                         
   7 -10   3          0.71          9.59        11.44 o                         
   8 -10   3        574.89        644.64        43.89 o                         
   9 -10   3         37.01         43.53        15.53 o                         
 -11  -9   3        400.23        449.18        31.81 o                         
 -10  -9   3        274.81        305.50        37.31 o                         
  -9  -9   3       1325.02       1308.49        47.10 o                         
  -8  -9   3         55.64         41.92        11.79 o                         
  -7  -9   3         35.45         39.83         9.15 o                         
  -6  -9   3         54.16         52.34        10.82 o                         
  -5  -9   3        870.03        836.32        34.57 o                         
  -4  -9   3          6.70          3.86         3.24 o                         
  -3  -9   3         14.50         14.44         4.49 o                         
  -2  -9   3         35.98         25.87         6.74 o                         
  -1  -9   3        706.21        664.15        20.35 o                         
   0  -9   3       1249.25       1211.07        23.57 o                         
   1  -9   3       1986.11       2115.98        35.28 o                         
   2  -9   3         41.16         32.73         7.32 o                         
   3  -9   3        121.34        116.92         8.60 o                         
   4  -9   3       1104.64       1124.17        34.53 o                         
   5  -9   3       1271.14       1204.77        37.46 o                         
   6  -9   3        910.48        944.57        35.19 o                         
   7  -9   3         37.64         30.18         8.12 o                         
   8  -9   3        254.02        232.73        24.92 o                         
   9  -9   3         99.01        112.17        45.64 o                         
 -12  -8   3        114.94         92.06        26.45 o                         
 -11  -8   3          4.99         -4.93        10.11 o                         
 -10  -8   3          9.25         14.85         9.26 o                         
  -9  -8   3         41.24         38.26        10.43 o                         
  -8  -8   3        371.90        375.65        23.96 o                         
  -7  -8   3        393.83        381.59        22.63 o                         
  -6  -8   3         15.10         16.79         5.00 o                         
  -5  -8   3         33.80         27.00         5.24 o                         
  -4  -8   3        212.28        188.79        12.94 o                         
  -3  -8   3         10.13          6.63         4.03 o                         
  -2  -8   3        189.80        172.82        10.30 o                         
  -1  -8   3       2724.91       2755.77        34.53 o                         
   0  -8   3         87.97         90.51         6.97 o                         
   1  -8   3        105.36         91.77         9.72 o                         
   2  -8   3        437.53        411.58        11.62 o                         
   3  -8   3       4456.86       4396.20        47.47 o                         
   4  -8   3        746.63        747.05        22.31 o                         
   5  -8   3          2.77          7.97         5.45 o                         
   6  -8   3        581.55        568.04        26.42 o                         
   7  -8   3         33.87         40.74         9.15 o                         
   8  -8   3          3.33          7.11         6.94 o                         
   9  -8   3        184.16        210.46        19.80 o                         
  10  -8   3          2.87         -5.55        14.30 o                         
 -12  -7   3         18.94         13.95        11.46 o                         
 -11  -7   3         19.28          9.80        10.70 o                         
 -10  -7   3        999.53       1008.74        52.82 o                         
  -9  -7   3        123.11        149.76        15.70 o                         
  -8  -7   3          6.17          7.79         5.86 o                         
  -7  -7   3       1134.40       1142.05        37.49 o                         
  -6  -7   3        783.62        789.83        22.29 o                         
  -5  -7   3         24.14         20.46         3.57 o                         
  -4  -7   3       1221.60       1156.89        26.15 o                         
  -3  -7   3        100.81        107.35         9.03 o                         
  -2  -7   3       5869.02       5644.80        75.18 o                         
  -1  -7   3         13.01         18.16         3.16 o                         
   0  -7   3        306.03        277.08         9.40 o                         
   1  -7   3        233.96        251.24         8.71 o                         
   2  -7   3       2841.32       2959.15        28.96 o                         
   3  -7   3          2.14          2.64         1.84 o                         
   4  -7   3       2612.22       2665.35        69.95 o                         
   5  -7   3       2317.54       2276.60        47.99 o                         
   6  -7   3         39.91         34.02         7.44 o                         
   7  -7   3        311.97        331.36        20.71 o                         
   8  -7   3         34.60         25.14         9.35 o                         
   9  -7   3        365.35        302.31        26.53 o                         
  10  -7   3        129.47        154.08        22.53 o                         
 -12  -6   3         16.11         13.77        11.62 o                         
 -11  -6   3        935.34        915.01        42.01 o                         
 -10  -6   3        161.28        211.77        19.10 o                         
  -9  -6   3        177.01        175.38        16.22 o                         
  -8  -6   3          1.20         14.63         6.41 o                         
  -7  -6   3       1812.42       1841.70        46.05 o                         
  -6  -6   3        417.51        365.45        11.53 o                         
  -5  -6   3       1392.00       1408.83        23.52 o                         
  -4  -6   3        898.26        879.25        18.74 o                         
  -3  -6   3        179.85        143.11         7.54 o                         
  -2  -6   3        169.41        115.38         6.70 o                         
  -1  -6   3         71.36         75.54         4.96 o                         
   0  -6   3      14032.42      14730.52        69.67 o                         
   1  -6   3       2059.01       1847.94        23.20 o                         
   2  -6   3       1630.41       1742.78        30.15 o                         
   3  -6   3        695.32        660.11        23.33 o                         
   4  -6   3       1877.69       1872.85        39.40 o                         
   5  -6   3        583.05        616.36        30.78 o                         
   6  -6   3         37.19         38.09        10.07 o                         
   7  -6   3        590.85        670.23        76.93 o                         
   8  -6   3        720.38        722.67        31.05 o                         
   9  -6   3        245.56        234.16        19.65 o                         
  10  -6   3         20.93         19.29        15.55 o                         
  11  -6   3          6.44         18.83        16.58 o                         
 -12  -5   3        240.46        291.67        25.53 o                         
 -11  -5   3        119.40        107.83        15.45 o                         
 -10  -5   3         83.29         78.85        15.08 o                         
  -9  -5   3        401.06        336.94        22.15 o                         
  -8  -5   3          8.45         11.97         5.89 o                         
  -7  -5   3        593.36        554.50        38.27 o                         
  -6  -5   3        667.62        648.77        13.30 o                         
  -5  -5   3        264.70        258.35        10.93 o                         
  -4  -5   3       1324.72       1385.47        37.90 o                         
  -3  -5   3        647.63        696.26        15.27 o                         
  -2  -5   3       1235.00       1229.66        17.08 o                         
  -1  -5   3       1208.61       1226.26        16.51 o                         
   0  -5   3          3.34          4.10         2.16 o                         
   1  -5   3       2039.12       2219.58        34.32 o                         
   2  -5   3          3.79          8.81         1.62 o                         
   3  -5   3         41.02         60.50         9.68 o                         
   4  -5   3        324.38        285.96        15.08 o                         
   5  -5   3        432.72        478.56        20.88 o                         
   6  -5   3         48.32         37.55         8.18 o                         
   7  -5   3         50.59         47.05         7.82 o                         
   8  -5   3        549.72        501.76        25.23 o                         
   9  -5   3          0.85         10.26         9.00 o                         
  10  -5   3        298.73        285.67        41.24 o                         
  11  -5   3        107.09        116.90        21.40 o                         
  12  -5   3         32.08          2.03        20.48 o                         
 -12  -4   3        715.46        658.74        36.29 o                         
 -11  -4   3          2.39          9.39        12.11 o                         
 -10  -4   3        397.59        345.33        37.39 o                         
  -9  -4   3         37.39         38.66         7.54 o                         
  -8  -4   3        237.84        223.65        16.53 o                         
  -7  -4   3        361.68        367.70        23.54 o                         
  -6  -4   3       3422.77       3198.83        75.32 o                         
  -5  -4   3       1420.35       1416.96        18.98 o                         
  -4  -4   3        315.15        399.78        16.48 o                         
  -3  -4   3       2639.45       2858.95        25.96 o                         
  -2  -4   3       9417.33       9770.92        41.88 o                         
  -1  -4   3       7320.65       7122.07        34.99 o                         
   0  -4   3       3118.71       3325.99        31.32 o                         
   1  -4   3        312.91        338.97        10.64 o                         
   2  -4   3       2209.01       2302.44        33.41 o                         
   3  -4   3       1260.58       1126.40        44.42 o                         
   4  -4   3        644.55        733.18        22.96 o                         
   5  -4   3       1297.54       1212.20        31.48 o                         
   6  -4   3        784.58        821.79        32.72 o                         
   7  -4   3          6.40         11.01         4.80 o                         
   8  -4   3       4716.66       4646.01        73.28 o                         
   9  -4   3       2364.34       2333.96        73.09 o                         
  10  -4   3        535.53        631.97        41.37 o                         
  11  -4   3         19.36         12.33        11.55 o                         
  12  -4   3         81.50         97.17        27.94 o                         
 -12  -3   3        381.80        423.87        36.36 o                         
 -11  -3   3         17.09         13.62         7.64 o                         
 -10  -3   3        868.52        909.68        36.63 o                         
  -9  -3   3         45.87         62.12        10.10 o                         
  -8  -3   3        646.02        664.83        27.75 o                         
  -7  -3   3        100.50         67.60        11.10 o                         
  -6  -3   3       1284.06       1199.23        31.86 o                         
  -5  -3   3       3014.92       2800.22        26.42 o                         
  -4  -3   3        799.04        816.40        14.69 o                         
  -3  -3   3       1297.51       1330.19        17.26 o                         
  -2  -3   3       6821.64       6996.11        43.79 o                         
  -1  -3   3       6999.79       7021.80        41.81 o                         
   0  -3   3       1855.11       1796.84        20.50 o                         
   1  -3   3       1471.55       1386.41        13.00 o                         
   2  -3   3        606.56        662.30        12.82 o                         
   3  -3   3       3886.32       3913.27        41.14 o                         
   4  -3   3        133.42        125.22         7.94 o                         
   5  -3   3        909.47        790.08        36.90 o                         
   6  -3   3        869.56        779.98        17.17 o                         
   7  -3   3       1054.22       1124.66        22.75 o                         
   8  -3   3        233.41        187.56        21.11 o                         
   9  -3   3        428.75        403.58        41.61 o                         
  10  -3   3        850.34        821.37        46.53 o                         
  11  -3   3         20.03          8.35        10.19 o                         
  12  -3   3          5.35         22.88        13.54 o                         
 -12  -2   3         93.13        113.45        19.80 o                         
 -11  -2   3        657.43        651.25        32.95 o                         
 -10  -2   3         44.66         50.64         9.85 o                         
  -9  -2   3        205.35        235.42        25.52 o                         
  -8  -2   3         87.64         74.06        10.13 o                         
  -7  -2   3         98.31         85.13         9.22 o                         
  -6  -2   3        642.15        653.57        22.97 o                         
  -5  -2   3        733.38        773.61        12.44 o                         
  -4  -2   3          9.85          7.60         1.85 o                         
  -3  -2   3        488.52        485.21         9.04 o                         
  -2  -2   3          5.36          9.09         2.14 o                         
  -1  -2   3        998.91       1055.70        11.37 o                         
   0  -2   3       2157.55       2362.67        19.55 o                         
   1  -2   3       6154.46       6133.92        37.66 o                         
   2  -2   3       3888.63       3887.87        33.06 o                         
   3  -2   3        704.25        719.97        13.56 o                         
   4  -2   3        870.44        959.77        14.34 o                         
   5  -2   3        580.96        534.76        10.26 o                         
   6  -2   3        611.64        646.58        12.69 o                         
   7  -2   3        220.52        247.34        12.53 o                         
   8  -2   3        503.35        508.78        25.46 o                         
   9  -2   3        152.52        122.32        17.56 o                         
  10  -2   3         29.12         29.78        11.68 o                         
  11  -2   3          1.45         22.06        12.84 o                         
  12  -2   3         56.13         41.63        16.58 o                         
 -12  -1   3        841.33        868.03       119.24 o                         
 -11  -1   3        312.45        313.75        23.41 o                         
 -10  -1   3          0.74         12.40         7.00 o                         
  -9  -1   3        257.85        300.44        26.84 o                         
  -8  -1   3        917.30        851.76        29.85 o                         
  -7  -1   3       4107.06       4027.89        60.09 o                         
  -6  -1   3        262.23        236.42        13.54 o                         
  -5  -1   3       3419.46       3471.47        29.95 o                         
  -4  -1   3         63.51         77.58         3.67 o                         
  -3  -1   3        937.10        890.20        18.01 o                         
  -2  -1   3        309.35        341.73         5.84 o                         
  -1  -1   3       1220.81       1238.82        14.91 o                         
   0  -1   3       4586.01       4647.94        39.64 o                         
   1  -1   3         14.28         41.09         3.94 o                         
   2  -1   3         22.31         24.22         1.84 o                         
   3  -1   3       1987.22       1861.14        16.13 o                         
   4  -1   3      15208.17      15034.70       224.26 o                         
   5  -1   3       1811.06       1831.22        23.13 o                         
   6  -1   3        433.78        453.03        12.38 o                         
   7  -1   3        258.54        264.38        10.68 o                         
   8  -1   3       1967.12       1976.36        36.36 o                         
   9  -1   3        387.42        409.78        30.41 o                         
  10  -1   3        314.59        342.62        30.01 o                         
  11  -1   3        142.11        139.99        20.58 o                         
  12  -1   3         33.13         49.60        24.28 o                         
 -12   0   3        163.42        179.76        36.38 o                         
 -11   0   3        839.10        892.46        37.85 o                         
 -10   0   3         93.65         84.33        11.66 o                         
  -9   0   3        154.95        164.90        14.67 o                         
  -8   0   3         27.97         27.53         6.13 o                         
  -7   0   3       1575.75       1472.68        41.53 o                         
  -6   0   3        245.03        213.50         7.11 o                         
  -5   0   3         19.61         11.80         1.78 o                         
  -4   0   3        357.10        399.58         7.91 o                         
  -3   0   3       5969.17       6212.50        36.67 o                         
  -2   0   3        503.48        544.74         6.78 o                         
  -1   0   3       6921.40       7211.76        56.79 o                         
   0   0   3       5805.36       6075.06        60.80 o                         
   1   0   3       1949.29       1996.01        24.55 o                         
   2   0   3       1460.25       1567.49        22.03 o                         
   3   0   3       1162.28       1090.89        35.05 o                         
   4   0   3       2056.39       1852.60        39.02 o                         
   5   0   3        123.78        129.19         7.37 o                         
   6   0   3        719.71        759.81        19.84 o                         
   7   0   3        134.73        131.01         6.85 o                         
   8   0   3        550.20        556.41        17.16 o                         
   9   0   3         25.55         37.10         8.36 o                         
  10   0   3        324.72        305.27        28.40 o                         
  11   0   3         43.37         28.93        10.53 o                         
  12   0   3        188.62        167.02        25.64 o                         
 -12   1   3         78.90         89.22        28.33 o                         
 -11   1   3         15.16         23.07        10.51 o                         
 -10   1   3          6.69          0.40         6.61 o                         
  -9   1   3          6.02          0.29         5.10 o                         
  -8   1   3       2582.54       2597.06        51.37 o                         
  -7   1   3        540.49        545.71        13.22 o                         
  -6   1   3         12.39         16.58         3.22 o                         
  -5   1   3         17.49         19.90         2.45 o                         
  -4   1   3         79.85         64.90         3.31 o                         
  -3   1   3        144.72        171.81         4.73 o                         
  -2   1   3       1472.70       1360.85        12.61 o                         
  -1   1   3       4757.12       4770.92        45.93 o                         
   0   1   3       1114.12       1367.52        20.47 o                         
   2   1   3      12367.05      13119.71        43.17 o                         
   3   1   3        358.61        276.07         6.32 o                         
   4   1   3        476.36        488.06        13.74 o                         
   5   1   3        303.57        293.62         8.24 o                         
   6   1   3        243.52        257.06         8.68 o                         
   7   1   3       1790.54       1886.01        23.52 o                         
   8   1   3         16.39         18.46         5.87 o                         
   9   1   3        619.79        649.84        28.03 o                         
  10   1   3        250.01        210.51        17.37 o                         
  11   1   3        145.07        161.92        36.65 o                         
  12   1   3        293.55        261.27        30.99 o                         
 -12   2   3        194.15        178.98        36.65 o                         
 -11   2   3         37.21         46.71        23.06 o                         
 -10   2   3        659.69        543.08        48.27 o                         
  -9   2   3       2038.24       1873.54        65.26 o                         
  -8   2   3        674.59        620.30        18.86 o                         
  -7   2   3          1.96          3.42         2.55 o                         
  -6   2   3       5734.61       5505.89        70.77 o                         
  -5   2   3        231.73        227.14         7.79 o                         
  -4   2   3       1928.22       2028.05        19.24 o                         
  -3   2   3       2903.71       3051.26        33.27 o                         
  -2   2   3        692.06        611.52         8.24 o                         
  -1   2   3       9186.87       9622.50        50.90 o                         
   0   2   3       2455.64       2480.40        25.12 o                         
   1   2   3       2491.98       2582.50        20.79 o                         
   2   2   3      24287.29      25926.82       242.49 o                         
   3   2   3          7.10         20.61         1.95 o                         
   4   2   3        838.44        786.11        15.06 o                         
   5   2   3        806.26        738.36        13.14 o                         
   6   2   3       2645.27       2659.43        30.38 o                         
   7   2   3       1498.98       1373.43        18.61 o                         
   8   2   3         84.04         90.04        10.25 o                         
   9   2   3        316.40        367.53        27.78 o                         
  10   2   3          9.20         10.98         6.72 o                         
  11   2   3        209.36        217.70        26.11 o                         
  12   2   3        122.63        101.91        21.01 o                         
 -12   3   3         58.38        141.88        31.96 o                         
 -11   3   3         13.10         21.32        11.60 o                         
 -10   3   3        121.19        133.64        18.50 o                         
  -9   3   3          4.41         10.46         6.95 o                         
  -8   3   3        241.05        227.62        12.27 o                         
  -7   3   3       1045.64       1067.64        24.94 o                         
  -6   3   3          6.17          2.30         3.34 o                         
  -5   3   3          1.52          4.18         1.97 o                         
  -4   3   3        422.85        480.86        10.34 o                         
  -3   3   3       6016.03       6571.51        32.35 o                         
  -2   3   3        196.42        182.61         4.87 o                         
  -1   3   3        261.74        211.23         4.67 o                         
   0   3   3        502.84        407.71         7.12 o                         
   1   3   3        569.94        497.59         7.95 o                         
   2   3   3       1364.88       1393.17        14.50 o                         
   3   3   3         51.47         62.98         3.43 o                         
   4   3   3          5.20         10.60         1.88 o                         
   5   3   3        167.09        175.18         8.13 o                         
   6   3   3         98.52         82.24         7.29 o                         
   7   3   3         98.36        105.66         6.03 o                         
   8   3   3        675.47        651.83        27.46 o                         
   9   3   3        533.47        549.72        27.19 o                         
  10   3   3        183.52        204.12        18.50 o                         
  11   3   3         19.90         44.97        11.30 o                         
  12   3   3        135.44        155.69        24.75 o                         
 -12   4   3         32.80         24.75        16.64 o                         
 -11   4   3          4.78          3.16        14.99 o                         
 -10   4   3        205.88        227.71        31.19 o                         
  -9   4   3         31.32         23.15         8.16 o                         
  -8   4   3       1231.78       1267.83        35.85 o                         
  -7   4   3         47.07         42.45         8.86 o                         
  -6   4   3          1.72         12.42         3.52 o                         
  -5   4   3       3485.89       3821.90       103.42 o                         
  -4   4   3      12244.39      12505.66        62.45 o                         
  -3   4   3        793.90        881.49        13.80 o                         
  -2   4   3       1292.68       1284.49        15.00 o                         
  -1   4   3         60.10         95.71         3.27 o                         
   0   4   3       1173.93       1244.34        12.35 o                         
   1   4   3       2715.15       2689.25        35.37 o                         
   2   4   3       1241.66       1333.00        15.08 o                         
   3   4   3        882.55        883.93        18.11 o                         
   4   4   3       7347.42       7680.11        59.86 o                         
   5   4   3       1292.55       1248.95        23.81 o                         
   6   4   3         65.26         53.65         4.65 o                         
   7   4   3       1216.73       1090.48        24.10 o                         
   8   4   3       1200.63       1136.97        40.41 o                         
   9   4   3         89.40         80.60        15.58 o                         
  10   4   3        168.67        144.56        18.00 o                         
  11   4   3        300.52        330.26        38.98 o                         
  12   4   3        562.45        603.62        44.83 o                         
 -11   5   3          0.26          7.49        13.48 o                         
 -10   5   3         26.45          6.02         8.79 o                         
  -9   5   3          1.01          9.96         7.34 o                         
  -8   5   3       1077.71       1107.37        32.19 o                         
  -7   5   3       1748.23       1743.51        48.00 o                         
  -6   5   3       2546.65       2557.09        44.45 o                         
  -5   5   3          4.72         10.35         3.31 o                         
  -4   5   3        728.99        740.85        29.04 o                         
  -3   5   3      11141.56      11145.70       171.07 o                         
  -2   5   3        916.26        843.96        14.08 o                         
  -1   5   3        639.80        607.82        14.22 o                         
   0   5   3        190.63        224.47         8.66 o                         
   1   5   3       3727.16       4003.29        31.66 o                         
   2   5   3         34.48         47.96         5.32 o                         
   3   5   3       8916.87       9165.25        50.29 o                         
   4   5   3         87.80         94.51         6.58 o                         
   5   5   3        284.29        286.12        10.93 o                         
   6   5   3        628.98        644.22        18.58 o                         
   7   5   3       2304.60       2178.46        30.76 o                         
   8   5   3       1640.86       1553.72        44.15 o                         
   9   5   3          1.34          0.46         6.43 o                         
  10   5   3        172.33        194.36        19.05 o                         
  11   5   3         19.30         13.79         7.81 o                         
  12   5   3        650.55        671.08       141.97 o                         
 -10   6   3         53.26         72.54        14.82 o                         
  -9   6   3        131.09        164.29        34.52 o                         
  -8   6   3        841.33        752.73        24.25 o                         
  -7   6   3          3.42          6.60         3.73 o                         
  -6   6   3       2738.74       2838.67        47.44 o                         
  -5   6   3          2.18          3.48         2.51 o                         
  -4   6   3       1703.48       1680.35        39.68 o                         
  -3   6   3       3163.72       3259.06        31.17 o                         
  -2   6   3        184.30        182.01        11.36 o                         
  -1   6   3       3979.92       3996.30        90.41 o                         
   0   6   3          2.49          5.50         3.33 o                         
   1   6   3         19.75         31.69         3.85 o                         
   2   6   3        561.66        476.33        13.08 o                         
   3   6   3        644.27        660.42        15.52 o                         
   4   6   3       1621.15       1624.85        25.75 o                         
   5   6   3       1179.23       1228.67        37.27 o                         
   6   6   3       3563.97       3616.90        76.91 o                         
   7   6   3          3.16          9.85         3.29 o                         
   8   6   3         31.57         33.09         7.65 o                         
   9   6   3        140.65        111.17        14.83 o                         
  10   6   3        108.47        144.40        20.01 o                         
  11   6   3        703.03        713.36        37.27 o                         
  12   6   3        335.12        390.81        29.45 o                         
  -9   7   3        174.11        163.02        27.50 o                         
  -8   7   3       1673.41       1590.23        42.59 o                         
  -7   7   3       1631.99       1629.20        39.25 o                         
  -6   7   3       1486.52       1551.76        32.07 o                         
  -5   7   3       1800.81       1640.37        38.57 o                         
  -4   7   3       3439.88       3400.57        40.35 o                         
  -3   7   3         51.73         42.89         3.94 o                         
  -2   7   3       9691.73       9618.86       114.69 o                         
  -1   7   3       1049.51        985.91        30.68 o                         
   0   7   3        588.09        675.23        31.21 o                         
   1   7   3         93.74         66.97         3.88 o                         
   2   7   3       4033.58       3923.50        47.55 o                         
   3   7   3        143.05        110.51         9.35 o                         
   4   7   3       4121.54       4305.99        50.00 o                         
   5   7   3         28.61         15.46         6.54 o                         
   6   7   3       2849.86       2769.39        42.92 o                         
   7   7   3          1.85          0.01         3.25 o                         
   8   7   3       1639.91       1583.90        48.12 o                         
   9   7   3        488.67        453.29        27.15 o                         
  10   7   3         49.35         54.10        11.72 o                         
  11   7   3          2.56        -10.76        13.23 o                         
  12   7   3          6.63         34.92        23.42 o                         
  -9   8   3        648.93        681.39        55.98 o                         
  -8   8   3        191.64        135.00        17.53 o                         
  -7   8   3       1004.90        880.05        56.48 o                         
  -6   8   3          1.75         11.19         4.20 o                         
  -5   8   3       1355.11       1294.53        34.63 o                         
  -4   8   3        269.88        284.92        11.90 o                         
  -3   8   3        511.52        553.83        28.07 o                         
  -2   8   3         12.24          6.11         4.22 o                         
  -1   8   3       1399.57       1547.70        44.04 o                         
   0   8   3       1653.30       1643.66        37.44 o                         
   1   8   3        165.19        110.68         5.74 o                         
   2   8   3       1074.27       1182.30        24.11 o                         
   3   8   3        422.13        433.84        13.60 o                         
   4   8   3       1678.90       1608.10        45.01 o                         
   5   8   3        137.76        150.16        12.71 o                         
   6   8   3        934.20        882.16        29.65 o                         
   7   8   3          4.75          8.79         6.40 o                         
   8   8   3         46.80         30.02         8.50 o                         
   9   8   3        537.04        553.70        30.56 o                         
  10   8   3        206.78        219.04        22.39 o                         
  11   8   3          0.70         14.76        10.09 o                         
  12   8   3          5.52         15.11        18.68 o                         
  -9   9   3         11.01         25.35        17.00 o                         
  -8   9   3        195.90        202.10        46.64 o                         
  -7   9   3         59.38         87.24        14.95 o                         
  -6   9   3          4.43         12.13         5.94 o                         
  -5   9   3         16.87         12.06         5.04 o                         
  -4   9   3        364.93        379.45        20.21 o                         
  -3   9   3         15.10         13.66         5.24 o                         
  -2   9   3         29.56         32.72         6.98 o                         
  -1   9   3          5.62         10.37         5.27 o                         
   0   9   3        894.48        860.10        29.13 o                         
   1   9   3         11.88         12.13         5.05 o                         
   2   9   3       1382.38       1362.63        21.66 o                         
   3   9   3       1397.01       1383.84        28.76 o                         
   4   9   3        442.81        435.51        17.73 o                         
   5   9   3        965.91       1039.85        28.06 o                         
   6   9   3        213.35        178.87        13.97 o                         
   7   9   3          9.90         13.29         5.13 o                         
   8   9   3        228.85        212.86        21.47 o                         
   9   9   3        581.74        627.02        36.58 o                         
  10   9   3        126.97        104.11        15.33 o                         
  11   9   3          5.07         17.85        10.10 o                         
  -8  10   3        633.47        674.85        40.54 o                         
  -7  10   3         50.43         38.25        15.50 o                         
  -6  10   3         67.49         77.46        14.72 o                         
  -5  10   3         14.27         19.37         6.68 o                         
  -4  10   3       2229.54       2253.23        51.52 o                         
  -3  10   3        154.07        167.46        16.49 o                         
  -2  10   3        417.10        384.00        29.86 o                         
  -1  10   3          6.66          3.94         6.95 o                         
   0  10   3       2091.67       2100.71        76.28 o                         
   1  10   3       4169.46       4372.65        86.82 o                         
   2  10   3       3522.31       3355.53        51.68 o                         
   3  10   3          2.43          5.81         3.75 o                         
   4  10   3        200.30        159.00        11.17 o                         
   5  10   3        572.53        640.12        22.97 o                         
   6  10   3         23.94         49.18         7.89 o                         
   7  10   3       1318.04       1444.28        45.18 o                         
   8  10   3          3.16          3.07         6.80 o                         
   9  10   3          2.79         14.49         8.98 o                         
  10  10   3        227.20        253.21        40.06 o                         
  11  10   3        628.44        667.32        48.15 o                         
  -8  11   3         65.99         82.90        16.75 o                         
  -7  11   3          1.38         12.43        12.60 o                         
  -6  11   3        534.05        575.60        40.03 o                         
  -5  11   3        803.42        760.14        35.19 o                         
  -4  11   3        209.89        204.94        17.14 o                         
  -3  11   3         82.82         95.13        11.66 o                         
  -2  11   3        169.03        176.17        15.22 o                         
  -1  11   3        287.65        283.43        19.46 o                         
   0  11   3        425.95        452.68        23.79 o                         
   1  11   3        101.73        115.50        13.01 o                         
   2  11   3        161.46        126.77         8.84 o                         
   3  11   3       1624.16       1571.85        36.99 o                         
   4  11   3         68.00         82.12         9.76 o                         
   5  11   3        261.97        254.37        15.27 o                         
   6  11   3        251.80        255.84        24.28 o                         
   7  11   3        239.77        267.99        20.91 o                         
   8  11   3          7.94         22.75         9.58 o                         
   9  11   3         41.63         40.38        17.89 o                         
  10  11   3         30.22         17.99         9.85 o                         
  -8  12   3         29.63         65.86        25.19 o                         
  -7  12   3         27.37         36.74        14.12 o                         
  -6  12   3        735.85        718.29        67.06 o                         
  -5  12   3        413.06        404.63        34.10 o                         
  -4  12   3         82.06         94.22        16.49 o                         
  -3  12   3        458.42        441.38        30.08 o                         
  -2  12   3          0.88          6.64         5.00 o                         
  -1  12   3        611.00        595.30        29.18 o                         
   0  12   3          3.96         -0.10         5.42 o                         
   1  12   3       1010.17       1002.90        37.59 o                         
   2  12   3        881.49        939.29        36.38 o                         
   3  12   3        456.65        468.09        35.46 o                         
   4  12   3        876.21        744.34        32.75 o                         
   5  12   3        265.40        268.49        17.64 o                         
   6  12   3       1065.26        984.37        35.69 o                         
   7  12   3         30.85         52.74        13.10 o                         
   8  12   3         15.10         16.50         8.38 o                         
   9  12   3         69.58         48.28        12.32 o                         
  10  12   3         61.51        154.98        34.40 o                         
  -7  13   3        272.05        297.31        31.30 o                         
  -6  13   3         96.65        109.09        20.88 o                         
  -5  13   3        883.93        874.75        49.92 o                         
  -4  13   3        873.79        879.06        48.32 o                         
  -3  13   3        810.93        830.90        45.49 o                         
  -2  13   3        226.74        277.02        21.59 o                         
  -1  13   3        319.55        305.91        22.39 o                         
   0  13   3        431.95        442.89        27.28 o                         
   1  13   3        769.30        751.82        44.31 o                         
   2  13   3        102.09        135.43        15.67 o                         
   3  13   3          7.99         -3.42         6.85 o                         
   4  13   3         15.23         39.85        11.89 o                         
   5  13   3        206.33        213.24        23.78 o                         
   6  13   3       1027.58       1025.68        58.53 o                         
   7  13   3          8.81          8.83        10.89 o                         
   8  13   3        280.96        326.94        46.24 o                         
  -6  14   3         18.97         35.39        19.36 o                         
  -5  14   3          9.00         13.35        11.28 o                         
  -4  14   3        313.36        396.70        78.94 o                         
  -3  14   3        139.31        117.72        19.58 o                         
  -2  14   3          8.53          9.72         9.54 o                         
  -1  14   3         85.36         79.02        12.62 o                         
   0  14   3         21.91         41.15        13.83 o                         
   1  14   3         46.86         59.72        13.31 o                         
   2  14   3        176.15        160.73        17.30 o                         
   3  14   3        153.65        173.74        18.20 o                         
   4  14   3         67.02         62.55        12.58 o                         
   5  14   3          6.22          0.66         7.62 o                         
   6  14   3        165.40        147.98        18.37 o                         
   7  14   3       1564.00       1483.00        70.54 o                         
  -5  15   3        253.91        201.23        37.96 o                         
  -4  15   3        487.22        494.76        54.08 o                         
  -3  15   3         18.33         22.95        33.76 o                         
  -2  15   3          1.90          1.11         8.94 o                         
  -1  15   3          2.41         16.32         9.23 o                         
   0  15   3       1397.26       1391.37        61.80 o                         
   1  15   3         58.58         60.04        12.77 o                         
   2  15   3        304.36        309.75        24.65 o                         
   3  15   3         55.53         73.85        17.26 o                         
   4  15   3        247.88        222.84        21.18 o                         
   5  15   3          1.99         -4.44        12.24 o                         
   6  15   3        320.93        334.15        34.58 o                         
  -3  16   3         13.80        -10.05        16.18 o                         
  -2  16   3        104.24        100.05        29.03 o                         
  -1  16   3        419.97        429.24        40.00 o                         
   0  16   3        120.12        113.83        23.91 o                         
   1  16   3          4.16         16.09        10.30 o                         
   2  16   3        146.59        151.90        19.51 o                         
   3  16   3          5.16         22.28        10.64 o                         
   4  16   3        204.67        191.66        21.30 o                         
   5  16   3         20.05         52.85        22.86 o                         
   0  17   3          7.04          9.23        16.49 o                         
   1  17   3        146.24        124.70        34.18 o                         
   2  17   3          0.45         21.17        26.65 o                         
   4  17   3          4.54          5.07        18.81 o                         
  -3 -17   4        135.93        129.15        33.01 o                         
  -5 -16   4        290.97        397.78        55.28 o                         
  -4 -16   4        130.34         97.80        20.97 o                         
  -3 -16   4         23.07         10.42        10.29 o                         
  -2 -16   4        134.31        133.51        18.21 o                         
  -1 -16   4        108.78        141.90        38.12 o                         
   0 -16   4        428.93        531.53        60.67 o                         
  -6 -15   4        185.97        166.98        25.91 o                         
  -5 -15   4         41.13         56.19        12.34 o                         
  -4 -15   4        160.98        158.14        19.20 o                         
  -3 -15   4          9.77         14.83        10.22 o                         
  -2 -15   4        170.06        124.56        20.28 o                         
  -1 -15   4        964.40        982.37        66.88 o                         
   0 -15   4         17.12         21.78        14.37 o                         
   1 -15   4         27.63         13.95        10.05 o                         
   2 -15   4         24.27         25.51        16.83 o                         
   3 -15   4         66.67         21.81        15.71 o                         
  -7 -14   4        214.01        231.18        64.44 o                         
  -6 -14   4         51.01         53.68        17.35 o                         
  -5 -14   4         10.87         23.88         9.80 o                         
  -4 -14   4        253.00        191.19        24.13 o                         
  -3 -14   4         55.24         45.50        10.74 o                         
  -2 -14   4        317.88        295.91        26.41 o                         
  -1 -14   4          1.50         13.09        10.54 o                         
   0 -14   4         93.13         80.71        12.18 o                         
   1 -14   4        304.24        324.31        31.82 o                         
   2 -14   4        426.32        479.16        38.66 o                         
   3 -14   4          2.93         20.64        15.52 o                         
   4 -14   4          9.67          4.78        17.88 o                         
   5 -14   4         15.61         14.05        19.87 o                         
  -9 -13   4        153.16        128.17        22.70 o                         
  -8 -13   4          3.00         21.55        15.44 o                         
  -7 -13   4        151.19        133.44        17.39 o                         
  -6 -13   4        819.07        737.59        42.51 o                         
  -5 -13   4         92.09         92.48        11.24 o                         
  -4 -13   4        106.14        104.44        11.53 o                         
  -3 -13   4        292.32        257.30        20.43 o                         
  -2 -13   4        174.18        211.72        18.71 o                         
  -1 -13   4        124.19        113.97        16.95 o                         
   0 -13   4       2299.43       2232.44        57.67 o                         
   1 -13   4        160.22        177.23        17.32 o                         
   2 -13   4         64.27         63.55        14.35 o                         
   3 -13   4        112.22         96.32        17.56 o                         
   4 -13   4        285.59        305.20        30.57 o                         
   5 -13   4        406.75        440.50        65.71 o                         
   6 -13   4         10.54         13.16        13.52 o                         
 -10 -12   4        227.98        171.43        36.76 o                         
  -9 -12   4         10.37          2.63        18.92 o                         
  -8 -12   4          7.68         32.38         9.33 o                         
  -7 -12   4        155.01        103.03        17.28 o                         
  -6 -12   4        106.26         93.27        10.84 o                         
  -5 -12   4         36.12         31.22         8.04 o                         
  -4 -12   4        664.05        658.27        39.25 o                         
  -3 -12   4        292.10        271.23        17.62 o                         
  -2 -12   4         19.04         18.89         5.41 o                         
  -1 -12   4        313.34        297.86        18.04 o                         
   0 -12   4       3124.97       3322.20        79.40 o                         
   1 -12   4        268.39        226.73        20.69 o                         
   2 -12   4         21.32         34.60        12.87 o                         
   3 -12   4        490.78        445.37        39.92 o                         
   4 -12   4        407.43        419.27        34.42 o                         
   5 -12   4        577.31        621.73        57.33 o                         
   6 -12   4          1.61         -1.96        12.88 o                         
   7 -12   4         49.03         37.24        14.35 o                         
   8 -12   4         58.29        102.71        30.10 o                         
 -10 -11   4        906.32        905.34       113.96 o                         
  -9 -11   4        126.61        110.90        15.86 o                         
  -8 -11   4        159.19        159.44        26.31 o                         
  -7 -11   4        154.16        155.39        16.51 o                         
  -6 -11   4         50.99         49.33         8.15 o                         
  -5 -11   4       1019.24       1061.62        31.68 o                         
  -4 -11   4         76.71         84.24         9.20 o                         
  -3 -11   4        156.93        150.34        11.76 o                         
  -2 -11   4        548.68        477.77        22.57 o                         
  -1 -11   4       3713.26       3759.63        54.56 o                         
   0 -11   4         91.00         90.61         9.16 o                         
   1 -11   4        823.51        746.22        23.72 o                         
   2 -11   4        180.39        160.92        11.20 o                         
   3 -11   4         12.09         24.33        10.23 o                         
   4 -11   4        435.23        442.59        33.25 o                         
   5 -11   4        586.29        556.60       140.84 o                         
   6 -11   4         38.88         40.66        15.60 o                         
   7 -11   4        114.67        137.25        23.09 o                         
   8 -11   4        270.94        259.00        29.91 o                         
 -11 -10   4         20.71          3.30        16.87 o                         
 -10 -10   4        156.48        146.42        18.54 o                         
  -9 -10   4        962.52        935.99        43.15 o                         
  -8 -10   4        688.63        718.42        34.65 o                         
  -7 -10   4         36.16         19.59         7.35 o                         
  -6 -10   4        880.94        922.57        36.46 o                         
  -5 -10   4        812.90        758.43        25.82 o                         
  -4 -10   4        172.73        166.73        12.06 o                         
  -3 -10   4       4339.16       4285.77        65.72 o                         
  -2 -10   4        375.26        383.22        22.38 o                         
  -1 -10   4        462.43        465.67        18.46 o                         
   0 -10   4         90.54         83.80         8.12 o                         
   1 -10   4       1229.36       1230.45        68.06 o                         
   2 -10   4          7.05          2.41         3.51 o                         
   3 -10   4        295.57        359.17        15.35 o                         
   4 -10   4         80.36         59.93        15.28 o                         
   5 -10   4        167.74        185.96        28.46 o                         
   6 -10   4        960.77        989.91        50.55 o                         
   7 -10   4         64.07         44.07        17.39 o                         
   8 -10   4        254.05        304.31        56.13 o                         
   9 -10   4         42.96         50.33        23.86 o                         
 -11  -9   4          2.05         12.81        12.91 o                         
 -10  -9   4        962.05       1023.21        44.43 o                         
  -9  -9   4         18.06          2.73        10.51 o                         
  -8  -9   4          2.02         15.91         8.84 o                         
  -7  -9   4        758.67        746.06        49.48 o                         
  -6  -9   4        677.10        681.31        23.76 o                         
  -5  -9   4        768.69        716.40        23.90 o                         
  -4  -9   4        604.21        555.92        23.14 o                         
  -3  -9   4         47.64         46.27         7.60 o                         
  -2  -9   4        107.18        118.87         9.52 o                         
  -1  -9   4       1365.32       1405.14        30.39 o                         
   0  -9   4       1171.95       1164.63        27.29 o                         
   1  -9   4        168.19        192.16        11.28 o                         
   2  -9   4        197.86        199.86        17.55 o                         
   3  -9   4         60.97         47.81         5.84 o                         
   4  -9   4         10.83         18.45        12.01 o                         
   5  -9   4        203.39        185.16        20.21 o                         
   6  -9   4          3.79         21.59         7.82 o                         
   7  -9   4          4.13         11.14         7.06 o                         
   8  -9   4          2.00          9.91        10.88 o                         
   9  -9   4        197.12        239.17        79.99 o                         
 -11  -8   4        703.31        752.01        39.19 o                         
 -10  -8   4         18.66         38.19        12.96 o                         
  -9  -8   4         81.80         71.99        16.79 o                         
  -8  -8   4         51.22         47.42         9.41 o                         
  -7  -8   4       1279.89       1202.91        56.48 o                         
  -6  -8   4         59.48         52.10         6.76 o                         
  -5  -8   4         87.82         84.54         8.28 o                         
  -4  -8   4         98.29         96.10         8.24 o                         
  -3  -8   4        448.56        468.71        22.21 o                         
  -2  -8   4         56.60         57.82         6.41 o                         
  -1  -8   4        558.73        602.00        18.89 o                         
   0  -8   4       2347.22       2194.73        37.40 o                         
   1  -8   4        778.99        772.15        22.66 o                         
   2  -8   4       3562.57       3513.23        39.48 o                         
   3  -8   4       2030.95       1999.78        30.97 o                         
   4  -8   4       1841.74       1762.16        42.98 o                         
   5  -8   4         37.93         24.95         6.24 o                         
   6  -8   4         75.42         62.17         9.94 o                         
   7  -8   4        214.45        203.36        17.50 o                         
   8  -8   4        952.39       1041.18        39.89 o                         
   9  -8   4        405.85        402.17        26.63 o                         
  10  -8   4          9.84         28.16        21.57 o                         
 -12  -7   4          3.09         -1.51        16.86 o                         
 -11  -7   4        382.30        487.19        31.31 o                         
 -10  -7   4          4.78          3.56        12.27 o                         
  -9  -7   4       1081.95       1020.56        39.92 o                         
  -8  -7   4          0.37          9.07         7.82 o                         
  -7  -7   4        179.57        174.28        15.03 o                         
  -6  -7   4        185.33        171.23        11.01 o                         
  -5  -7   4         50.66         52.94         6.64 o                         
  -4  -7   4        137.17        140.73        15.31 o                         
  -3  -7   4       2801.42       2863.64        40.72 o                         
  -2  -7   4       3656.22       3635.07        55.16 o                         
  -1  -7   4        507.50        542.49        20.45 o                         
   0  -7   4        175.56        144.63         7.79 o                         
   1  -7   4       1754.58       1793.37        45.84 o                         
   2  -7   4        172.40        182.31         7.83 o                         
   3  -7   4         51.08         38.03         3.77 o                         
   4  -7   4       1703.86       1592.54        39.46 o                         
   5  -7   4          0.11          4.09         4.72 o                         
   6  -7   4        136.88        111.94        14.82 o                         
   7  -7   4         73.06         68.04        10.58 o                         
   8  -7   4        301.50        271.27        20.33 o                         
   9  -7   4        478.98        505.03        28.76 o                         
  10  -7   4         21.75         24.87        12.14 o                         
 -12  -6   4        414.42        424.33        37.01 o                         
 -11  -6   4          0.11         -0.67         8.79 o                         
 -10  -6   4         26.25         45.85        10.87 o                         
  -9  -6   4         26.56         15.87         6.57 o                         
  -8  -6   4        524.05        549.65        38.28 o                         
  -7  -6   4         58.53         67.07        10.91 o                         
  -6  -6   4       1005.66       1041.79        28.31 o                         
  -5  -6   4       1209.69       1124.22        26.62 o                         
  -4  -6   4        103.06         88.51         7.39 o                         
  -3  -6   4        179.84        182.67         9.86 o                         
  -2  -6   4        351.62        313.61        12.57 o                         
  -1  -6   4        988.86       1008.81        38.39 o                         
   0  -6   4         12.68          9.89         3.04 o                         
   1  -6   4        185.09        257.77         8.58 o                         
   2  -6   4       1505.82       1509.09        21.95 o                         
   3  -6   4       6369.76       6432.43        92.23 o                         
   4  -6   4          3.42         10.57         4.59 o                         
   5  -6   4         58.67         54.63         8.20 o                         
   6  -6   4         25.79         20.01         6.20 o                         
   7  -6   4         67.82         58.96         9.04 o                         
   8  -6   4         27.92         40.16         8.94 o                         
   9  -6   4        372.66        437.23        25.90 o                         
  10  -6   4         38.45         36.28        15.89 o                         
  11  -6   4         14.01         44.28        22.01 o                         
 -12  -5   4        163.80        198.29        37.91 o                         
 -11  -5   4         23.53          5.80        10.17 o                         
 -10  -5   4        192.13        188.52        18.11 o                         
  -9  -5   4        728.29        696.78        31.71 o                         
  -8  -5   4        117.50        122.95        13.11 o                         
  -7  -5   4       1898.07       1936.44        48.73 o                         
  -6  -5   4       1089.28       1084.38        24.18 o                         
  -5  -5   4       1556.93       1540.86        27.73 o                         
  -4  -5   4       1115.93        986.29        19.98 o                         
  -3  -5   4        365.99        335.77        11.05 o                         
  -2  -5   4      11736.84      12296.82       112.06 o                         
  -1  -5   4       7674.69       7964.70        53.79 o                         
   0  -5   4        876.88        943.94        15.73 o                         
   1  -5   4       1089.63       1159.88        18.53 o                         
   2  -5   4       6450.49       6787.23        36.12 o                         
   3  -5   4       1300.20       1288.90        30.89 o                         
   4  -5   4         58.88         26.92         7.12 o                         
   5  -5   4       3187.84       2989.93        52.63 o                         
   6  -5   4        327.72        345.88        29.21 o                         
   7  -5   4        178.55        187.83        15.26 o                         
   8  -5   4        115.57        112.87        13.71 o                         
   9  -5   4        849.52        898.82        45.18 o                         
  10  -5   4        625.80        648.42        42.74 o                         
  11  -5   4         62.45         48.73        20.71 o                         
 -12  -4   4        479.81        546.70        42.34 o                         
 -11  -4   4        222.15        224.61        20.55 o                         
 -10  -4   4         36.88         34.14         8.45 o                         
  -9  -4   4        358.37        337.60        21.80 o                         
  -8  -4   4        159.62        161.74        14.62 o                         
  -7  -4   4        918.66        924.53        31.18 o                         
  -6  -4   4       3050.44       3030.71        41.31 o                         
  -5  -4   4         24.71         18.65         3.30 o                         
  -4  -4   4         87.45        109.93         5.56 o                         
  -3  -4   4        749.73        869.96        15.05 o                         
  -2  -4   4       6515.19       6918.80        39.68 o                         
  -1  -4   4        984.85       1001.03        13.73 o                         
   0  -4   4       5680.99       6126.05        59.19 o                         
   1  -4   4        982.30        953.97        20.52 o                         
   2  -4   4         43.76         30.47         2.36 o                         
   3  -4   4       1434.56       1576.45        32.80 o                         
   4  -4   4         46.54         73.83         8.05 o                         
   5  -4   4        908.91        927.41        42.11 o                         
   6  -4   4         14.70         15.73         5.58 o                         
   7  -4   4         98.57         98.30        13.02 o                         
   8  -4   4        123.16        137.41        16.35 o                         
   9  -4   4       1450.59       1473.92        44.04 o                         
  10  -4   4         81.87         86.12        18.82 o                         
  11  -4   4         75.54        102.30        20.41 o                         
 -12  -3   4        232.53        195.27        25.95 o                         
 -11  -3   4         72.70         83.74        29.93 o                         
 -10  -3   4          5.83         13.88         6.77 o                         
  -9  -3   4         73.90         65.41        11.71 o                         
  -8  -3   4        118.74        120.05        19.87 o                         
  -7  -3   4       3147.59       3122.77        79.70 o                         
  -6  -3   4          1.45          6.93         2.56 o                         
  -5  -3   4        420.33        461.43        13.30 o                         
  -4  -3   4        588.21        631.70        13.62 o                         
  -3  -3   4        492.83        392.38         9.29 o                         
  -2  -3   4       2699.79       2998.71        22.34 o                         
  -1  -3   4       1568.15       1748.28        19.07 o                         
   0  -3   4       1018.06       1033.32        12.57 o                         
   1  -3   4        725.22        651.92        10.83 o                         
   2  -3   4         87.11         85.58         5.02 o                         
   3  -3   4        162.43        105.86         8.48 o                         
   4  -3   4       7672.92       7781.54       197.47 o                         
   5  -3   4         80.31         76.09         9.91 o                         
   6  -3   4       2102.33       2142.81        43.97 o                         
   7  -3   4       2063.34       1978.40        44.45 o                         
   8  -3   4        135.40        119.65        15.94 o                         
   9  -3   4         84.61         73.95        15.25 o                         
  10  -3   4        364.06        343.93        31.16 o                         
  11  -3   4         14.89         24.87        12.62 o                         
  12  -3   4        319.35        349.52        50.40 o                         
 -12  -2   4        523.74        588.46        43.58 o                         
 -11  -2   4        267.46        285.24        24.26 o                         
 -10  -2   4        362.39        407.52        24.62 o                         
  -9  -2   4         55.36         68.68        10.22 o                         
  -8  -2   4        693.17        675.11        27.31 o                         
  -7  -2   4       4811.62       4718.73        66.53 o                         
  -6  -2   4       1645.86       1649.63        21.51 o                         
  -5  -2   4       2223.26       2279.31        27.53 o                         
  -4  -2   4        536.89        514.29        11.61 o                         
  -3  -2   4       4114.02       4050.65        31.32 o                         
  -2  -2   4         41.86         44.49         2.94 o                         
  -1  -2   4       8998.83       8833.19        54.29 o                         
   0  -2   4        202.93        235.09         5.61 o                         
   1  -2   4        857.40        892.51        12.97 o                         
   2  -2   4        274.91        301.60         6.40 o                         
   3  -2   4       1316.65       1204.09        20.23 o                         
   4  -2   4       3236.82       3160.02        49.95 o                         
   5  -2   4       1542.14       1654.84        46.71 o                         
   6  -2   4       1574.47       1600.54        28.15 o                         
   7  -2   4        423.30        414.09        14.21 o                         
   8  -2   4       2205.55       2057.20        45.68 o                         
   9  -2   4        266.72        268.44        25.74 o                         
  10  -2   4        164.79        195.33        23.98 o                         
  11  -2   4         24.70         33.79        20.77 o                         
  12  -2   4        220.34        263.50        31.53 o                         
 -12  -1   4        255.66        187.08        24.74 o                         
 -11  -1   4         26.13         49.53        11.47 o                         
 -10  -1   4         83.07         83.18        11.64 o                         
  -9  -1   4        231.96        247.72        18.27 o                         
  -8  -1   4        545.88        531.42        28.45 o                         
  -7  -1   4         47.65         39.23         8.71 o                         
  -6  -1   4        385.62        432.84         9.97 o                         
  -5  -1   4        628.16        619.37        17.74 o                         
  -4  -1   4        156.09        195.43         6.92 o                         
  -3  -1   4        176.30        185.28         5.08 o                         
  -2  -1   4        488.80        479.39         8.00 o                         
  -1  -1   4         19.67         21.68         2.72 o                         
   0  -1   4       3033.93       2988.14        20.69 o                         
   1  -1   4        410.79        421.24         8.86 o                         
   2  -1   4          5.00         16.44         2.14 o                         
   3  -1   4       2280.37       2185.63        29.18 o                         
   4  -1   4        356.92        318.03         7.87 o                         
   5  -1   4       1201.57       1273.67        19.95 o                         
   6  -1   4         44.94         48.92         4.48 o                         
   7  -1   4        422.09        436.51        14.30 o                         
   8  -1   4         17.00         23.51         4.94 o                         
   9  -1   4         14.98          7.96         7.81 o                         
  10  -1   4         79.46        135.39        20.08 o                         
  11  -1   4         12.11         42.58        15.86 o                         
  12  -1   4        111.22         99.52        37.85 o                         
 -12   0   4          2.11          5.03        17.64 o                         
 -11   0   4        125.43        118.96        14.93 o                         
 -10   0   4         17.13         12.31        11.82 o                         
  -9   0   4        794.46        795.82        30.92 o                         
  -8   0   4         10.27         16.08         7.94 o                         
  -7   0   4         83.71         89.15         9.30 o                         
  -6   0   4        874.10        807.44        15.05 o                         
  -5   0   4        198.56        233.24         7.28 o                         
  -4   0   4       2299.16       2226.32        26.29 o                         
  -3   0   4       3021.60       3035.95        32.41 o                         
  -2   0   4        436.97        448.92         9.39 o                         
  -1   0   4        349.08        341.19         7.79 o                         
   0   0   4       3648.90       3653.69        21.70 o                         
   1   0   4       2346.51       2302.69        17.16 o                         
   2   0   4       2340.80       2368.22        17.85 o                         
   3   0   4       3673.42       3722.65        43.25 o                         
   4   0   4          7.67          5.23         1.58 o                         
   5   0   4        174.22        184.39         7.18 o                         
   6   0   4       1504.03       1463.60        20.59 o                         
   7   0   4        584.82        591.71        18.68 o                         
   8   0   4        326.50        333.65        14.06 o                         
   9   0   4        531.20        595.37        26.32 o                         
  10   0   4         51.43         18.14        13.79 o                         
  11   0   4        227.53        320.99        39.71 o                         
  12   0   4        138.66        119.49        22.04 o                         
 -12   1   4          1.56         11.68        16.63 o                         
 -11   1   4        212.46        217.68        19.27 o                         
 -10   1   4         90.52         60.38        15.55 o                         
  -9   1   4       2125.98       2181.08        60.49 o                         
  -8   1   4        613.10        597.64        24.70 o                         
  -7   1   4       1737.15       1660.89        23.91 o                         
  -6   1   4        162.04        151.49         7.17 o                         
  -5   1   4       2740.36       2837.52        26.34 o                         
  -4   1   4        826.73        830.47        13.29 o                         
  -3   1   4         83.69         62.64         2.95 o                         
  -2   1   4       2174.09       2297.20        21.31 o                         
  -1   1   4       1462.31       1587.79        19.12 o                         
   0   1   4       1673.82       1865.08        19.34 o                         
   1   1   4       1704.67       1787.71        17.87 o                         
   2   1   4      27280.79      28551.68        92.32 o                         
   3   1   4        445.70        490.00         9.09 o                         
   4   1   4       1795.03       1867.64        23.66 o                         
   5   1   4         84.20         83.03         6.14 o                         
   6   1   4       3111.66       3087.91        32.97 o                         
   7   1   4        327.23        343.54        11.31 o                         
   8   1   4       1049.59        984.67        23.19 o                         
   9   1   4        441.16        452.93        23.54 o                         
  10   1   4         62.08         71.72        15.67 o                         
  11   1   4          8.91         13.88         9.96 o                         
  12   1   4          7.02         -2.66        12.14 o                         
 -12   2   4          3.34         24.52        20.99 o                         
 -11   2   4        333.23        335.19        44.66 o                         
 -10   2   4         18.08         24.47         7.94 o                         
  -9   2   4         36.06         31.97         7.28 o                         
  -8   2   4        378.00        331.66        18.35 o                         
  -7   2   4        219.91        236.64        11.59 o                         
  -6   2   4       1868.92       1845.03        32.79 o                         
  -5   2   4        352.75        349.23         9.74 o                         
  -4   2   4        835.86        714.68        13.57 o                         
  -3   2   4       8659.00       8969.70        87.19 o                         
  -2   2   4        227.06        237.66         5.21 o                         
  -1   2   4        629.45        568.70        10.56 o                         
   0   2   4         24.21         96.25         3.80 o                         
   1   2   4        508.70        526.04         8.35 o                         
   2   2   4      10006.80      11187.20        53.39 o                         
   3   2   4       5020.30       5274.88        64.63 o                         
   4   2   4       1311.71       1131.78        18.10 o                         
   5   2   4       1080.13       1170.51        19.42 o                         
   6   2   4        114.74         94.08         9.36 o                         
   7   2   4        857.82        853.83        17.11 o                         
   8   2   4          4.40         11.91         4.02 o                         
   9   2   4         61.10         54.56        14.86 o                         
  10   2   4        129.72        116.99        13.64 o                         
  11   2   4          5.94          1.72        10.58 o                         
  12   2   4          4.77         16.59        13.75 o                         
 -12   3   4          2.60         -6.88        17.61 o                         
 -11   3   4          1.34         31.20        20.76 o                         
 -10   3   4         11.24         13.58         6.98 o                         
  -9   3   4        202.87        215.91        16.49 o                         
  -8   3   4       3597.39       3662.37        67.93 o                         
  -7   3   4        497.85        490.97        17.15 o                         
  -6   3   4        192.68        217.52        10.80 o                         
  -5   3   4        165.12        129.99         7.39 o                         
  -4   3   4        327.30        251.41         7.47 o                         
  -3   3   4       3604.60       4022.57        30.17 o                         
  -2   3   4       9969.10      10204.49        63.48 o                         
  -1   3   4        266.81        224.64         6.84 o                         
   0   3   4       1820.59       1871.02        16.15 o                         
   1   3   4        248.81        294.20         7.97 o                         
   2   3   4       5847.50       5947.55        40.61 o                         
   3   3   4       8842.20       8658.33        55.03 o                         
   4   3   4          5.50          3.99         2.70 o                         
   5   3   4        429.70        417.59        11.90 o                         
   6   3   4        450.95        522.01        13.47 o                         
   7   3   4       4917.96       4790.32        40.35 o                         
   8   3   4          1.28          6.83         3.04 o                         
   9   3   4        170.95        201.49        19.80 o                         
  10   3   4          4.71          1.02         6.23 o                         
  11   3   4        449.33        425.84        35.34 o                         
  12   3   4        912.84       1019.81        57.62 o                         
 -12   4   4         25.58         31.95        23.87 o                         
 -11   4   4         14.56         52.03        23.49 o                         
 -10   4   4        135.85        154.92        19.76 o                         
  -9   4   4        348.45        349.38        21.07 o                         
  -8   4   4         53.83         63.43         7.31 o                         
  -7   4   4        404.37        384.85        18.19 o                         
  -6   4   4        502.93        512.22        16.82 o                         
  -5   4   4        891.84        916.18        21.04 o                         
  -4   4   4       2364.95       2202.17        24.29 o                         
  -3   4   4          2.30          3.51         1.92 o                         
  -2   4   4         30.28         26.65         2.24 o                         
  -1   4   4       2598.79       2482.67        17.87 o                         
   0   4   4       1009.71       1044.46        11.85 o                         
   1   4   4       2804.54       2802.68        21.16 o                         
   2   4   4        128.33        145.02         5.76 o                         
   3   4   4        877.85        847.40        17.41 o                         
   4   4   4         74.13         75.24         6.24 o                         
   5   4   4       3203.14       3230.08        41.28 o                         
   6   4   4       1341.55       1265.77        28.89 o                         
   7   4   4       1421.86       1306.49        36.93 o                         
   8   4   4        993.48        913.68        33.56 o                         
   9   4   4         24.67         32.32         8.92 o                         
  10   4   4          0.33         26.42         8.90 o                         
  11   4   4        256.06        239.68        20.84 o                         
  12   4   4        108.21        113.38        22.48 o                         
 -11   5   4          4.43         28.32        19.25 o                         
 -10   5   4        126.88        106.27        23.97 o                         
  -9   5   4         17.75          9.14         5.91 o                         
  -8   5   4        102.69         89.18         8.82 o                         
  -7   5   4       1147.75       1141.01        27.76 o                         
  -6   5   4        408.55        366.80        14.87 o                         
  -5   5   4         11.91         11.77         6.01 o                         
  -4   5   4         47.08         69.57         5.16 o                         
  -3   5   4        261.33        271.13         8.07 o                         
  -2   5   4       6603.04       6865.90        47.54 o                         
  -1   5   4       1013.02        980.91        22.81 o                         
   0   5   4        119.61        139.88         4.53 o                         
   1   5   4        742.74        770.52        14.70 o                         
   2   5   4       1454.55       1357.63        27.23 o                         
   3   5   4        598.27        613.30        14.98 o                         
   4   5   4          2.78          9.63         2.89 o                         
   5   5   4        633.26        614.70        16.22 o                         
   6   5   4         61.97         48.25         8.90 o                         
   7   5   4          7.91         12.40         2.87 o                         
   8   5   4        647.59        692.37        36.20 o                         
   9   5   4         74.53         73.41        11.35 o                         
  10   5   4         32.75         27.04        10.28 o                         
  11   5   4        116.37        163.00        23.31 o                         
  12   5   4        136.07        140.37        23.74 o                         
  -9   6   4        570.15        547.01        32.84 o                         
  -8   6   4        807.10        807.59        25.37 o                         
  -7   6   4       1819.10       1720.09        34.85 o                         
  -6   6   4        543.88        509.06        18.08 o                         
  -5   6   4       1158.59       1130.64        25.14 o                         
  -4   6   4        470.09        448.37        12.63 o                         
  -3   6   4       2467.11       2456.12        39.36 o                         
  -2   6   4         37.15         26.94         3.08 o                         
  -1   6   4          8.59          8.14         3.14 o                         
   0   6   4        226.25        210.72        11.83 o                         
   1   6   4       7296.61       7379.42        41.11 o                         
   2   6   4       2258.30       2292.22       139.39 o                         
   3   6   4        442.30        440.05        13.00 o                         
   4   6   4       3682.02       3628.36       133.25 o                         
   5   6   4        344.71        317.86        14.18 o                         
   6   6   4       1873.70       1792.14        29.01 o                         
   7   6   4        501.29        493.70        22.46 o                         
   8   6   4        722.41        756.97        32.13 o                         
   9   6   4        481.33        516.23        28.35 o                         
  10   6   4       1220.53       1280.18        47.09 o                         
  11   6   4        262.91        301.36        25.15 o                         
  12   6   4        377.98        520.31        59.75 o                         
  -9   7   4        311.65        323.63        37.07 o                         
  -8   7   4        880.01        828.49        38.14 o                         
  -7   7   4        574.15        584.78        21.15 o                         
  -6   7   4        824.46        812.88        34.52 o                         
  -5   7   4       1215.90       1082.47        34.09 o                         
  -4   7   4         22.52         20.59         4.08 o                         
  -3   7   4       2013.62       1950.20        29.20 o                         
  -2   7   4        101.58        132.97        10.56 o                         
  -1   7   4       1018.71       1134.32        29.64 o                         
   0   7   4        100.64        107.17        11.23 o                         
   1   7   4        284.33        285.25         7.94 o                         
   2   7   4       3640.37       3737.65        47.42 o                         
   3   7   4        416.68        396.07        12.68 o                         
   4   7   4        834.51        933.75        23.98 o                         
   5   7   4        465.44        448.01        17.42 o                         
   6   7   4        887.47        883.59        28.11 o                         
   7   7   4        262.41        272.35        14.36 o                         
   8   7   4        277.99        291.40        25.56 o                         
   9   7   4        191.49        186.04        18.00 o                         
  10   7   4          8.87         25.04        10.87 o                         
  11   7   4          0.25         12.24        10.45 o                         
  12   7   4          2.10        -16.29        18.85 o                         
  -8   8   4        719.24        596.39        33.95 o                         
  -7   8   4          4.93          9.99         5.32 o                         
  -6   8   4         17.24         19.93         6.08 o                         
  -5   8   4        428.32        411.26        21.42 o                         
  -4   8   4       2704.92       2625.91        43.47 o                         
  -3   8   4        492.77        519.60        22.20 o                         
  -2   8   4        425.40        429.92        19.96 o                         
  -1   8   4         65.00         78.11         8.57 o                         
   0   8   4        944.18        877.82        33.97 o                         
   1   8   4          6.68          4.96         1.68 o                         
   2   8   4        822.15        775.79        22.90 o                         
   3   8   4          3.48          7.96         2.63 o                         
   4   8   4          3.99         11.56         4.20 o                         
   5   8   4        177.89        191.16        11.95 o                         
   6   8   4       1567.43       1626.65        51.31 o                         
   7   8   4       1204.58       1175.22        30.71 o                         
   8   8   4          1.37         11.29         7.51 o                         
   9   8   4         70.75         77.44        20.11 o                         
  10   8   4          6.61         28.93         9.89 o                         
  11   8   4       1031.06       1142.44        48.97 o                         
  12   8   4        152.96        165.80        36.26 o                         
  -8   9   4        289.24        315.35        45.41 o                         
  -7   9   4         48.78         40.39        10.79 o                         
  -6   9   4          0.99          7.18         5.41 o                         
  -5   9   4        916.14        850.91        31.37 o                         
  -4   9   4        109.01        114.96        19.63 o                         
  -3   9   4        672.29        705.55        33.91 o                         
  -2   9   4       2035.61       2016.99        45.35 o                         
  -1   9   4         49.23         40.58        13.34 o                         
   0   9   4        979.42        937.97        42.45 o                         
   1   9   4        130.24        124.98        19.70 o                         
   2   9   4       2014.08       1917.20        25.49 o                         
   3   9   4       3684.72       3577.12        52.50 o                         
   4   9   4       2826.70       2883.66        48.21 o                         
   5   9   4          3.94         12.75         4.68 o                         
   6   9   4        671.86        623.09        22.96 o                         
   7   9   4       1106.66       1044.97        30.34 o                         
   8   9   4         19.07         10.44         6.91 o                         
   9   9   4        133.09        137.22        16.96 o                         
  10   9   4         71.39         79.31        14.45 o                         
  11   9   4        229.11        239.35        23.71 o                         
  -8  10   4         10.92         12.49        12.63 o                         
  -7  10   4         92.68         72.56        19.22 o                         
  -6  10   4          1.69          1.58         6.58 o                         
  -5  10   4        299.55        269.39        18.73 o                         
  -4  10   4        631.34        639.83        28.70 o                         
  -3  10   4         95.60         81.52        10.63 o                         
  -2  10   4        175.54        169.08        14.51 o                         
  -1  10   4         45.17         60.53         9.09 o                         
   0  10   4        839.64        853.71        31.28 o                         
   1  10   4        943.19        945.66        40.09 o                         
   2  10   4         88.90         97.45        11.43 o                         
   3  10   4        604.00        611.51        20.37 o                         
   4  10   4         46.49         50.95         6.82 o                         
   5  10   4        415.62        375.12        17.79 o                         
   6  10   4        537.51        517.02        22.03 o                         
   7  10   4         14.08         17.32         6.18 o                         
   8  10   4          3.01          2.23         7.07 o                         
   9  10   4         20.83         35.74        10.97 o                         
  10  10   4        190.64        173.13        20.23 o                         
  11  10   4        236.83        218.47        53.83 o                         
  -8  11   4          1.16         10.55        15.41 o                         
  -7  11   4         36.72         34.37        12.08 o                         
  -6  11   4        467.95        501.08        34.31 o                         
  -5  11   4        160.33        147.70        17.88 o                         
  -4  11   4        998.76       1049.35        37.62 o                         
  -3  11   4        192.12        202.31        18.89 o                         
  -2  11   4        132.18        130.69        13.55 o                         
  -1  11   4        136.10        114.75        12.48 o                         
   0  11   4        642.90        641.54        28.58 o                         
   1  11   4       1768.26       1671.53        55.68 o                         
   2  11   4       1254.75       1322.36        40.89 o                         
   3  11   4         45.07         67.10         7.52 o                         
   4  11   4         96.15        110.37         9.80 o                         
   5  11   4       1871.12       1876.83        41.06 o                         
   6  11   4        309.26        293.87        17.19 o                         
   7  11   4         44.72         54.27         8.73 o                         
   8  11   4        185.85        238.71        21.37 o                         
   9  11   4        572.76        525.63        32.47 o                         
  10  11   4         22.28         42.34        16.85 o                         
  -8  12   4        606.94        566.19        58.82 o                         
  -7  12   4         65.33         76.53        24.31 o                         
  -6  12   4         59.82         31.77        12.39 o                         
  -5  12   4         83.47        109.37        25.03 o                         
  -4  12   4        411.59        403.14        24.83 o                         
  -3  12   4        307.98        266.70        20.21 o                         
  -2  12   4        319.16        373.48        23.63 o                         
  -1  12   4        266.52        255.47        30.41 o                         
   0  12   4        828.59        774.46        32.95 o                         
   1  12   4       1899.09       1833.07        85.88 o                         
   2  12   4         90.84         87.66        19.35 o                         
   3  12   4         12.18         16.25         7.39 o                         
   4  12   4         11.93          7.21         6.16 o                         
   5  12   4        243.11        250.84        19.84 o                         
   6  12   4        154.87        145.49        13.00 o                         
   7  12   4        570.38        568.46        30.82 o                         
   8  12   4          4.24         -0.95         7.79 o                         
   9  12   4         13.39          6.20        11.56 o                         
  10  12   4          0.79          9.10        19.48 o                         
  -7  13   4          2.21         -0.28        16.85 o                         
  -6  13   4          1.12         13.31        12.90 o                         
  -5  13   4        438.41        415.51        33.26 o                         
  -4  13   4        109.40        114.57        17.60 o                         
  -3  13   4         68.99         93.53        16.68 o                         
  -2  13   4        170.33        177.00        22.10 o                         
  -1  13   4         38.69         49.92         9.15 o                         
   0  13   4        185.72        187.08        19.38 o                         
   1  13   4        258.39        266.95        27.49 o                         
   2  13   4         87.68         92.08        13.31 o                         
   3  13   4          6.87         -2.20         7.31 o                         
   4  13   4        264.81        288.99        21.99 o                         
   5  13   4        319.22        312.15        34.72 o                         
   6  13   4        108.42        100.61        23.35 o                         
   7  13   4        644.57        691.45        46.29 o                         
   8  13   4         37.29         43.23        27.09 o                         
  -5  14   4        202.05        199.82        24.69 o                         
  -4  14   4       1257.16       1317.38        61.01 o                         
  -3  14   4        531.65        548.44        83.86 o                         
  -2  14   4         48.71         62.30        13.95 o                         
  -1  14   4        864.62        816.90        45.23 o                         
   0  14   4         80.90        104.08        14.67 o                         
   1  14   4          7.98          6.07         8.71 o                         
   2  14   4        344.96        408.79        27.16 o                         
   3  14   4         86.27         77.24        12.66 o                         
   4  14   4         45.04         27.22        14.82 o                         
   5  14   4        200.81        203.90        19.78 o                         
   6  14   4        162.72        176.46        19.24 o                         
   7  14   4        342.71        290.89        54.22 o                         
  -5  15   4        339.72        350.25        46.67 o                         
  -4  15   4         12.92         12.42        16.09 o                         
  -3  15   4        108.22        123.50        20.97 o                         
  -2  15   4         17.77         23.35         9.72 o                         
  -1  15   4        356.44        386.53        27.74 o                         
   0  15   4         27.26         22.42         9.40 o                         
   1  15   4        134.64        142.26        17.94 o                         
   2  15   4        182.44        158.15        22.15 o                         
   3  15   4        225.90        231.32        21.73 o                         
   4  15   4        163.71        187.86        19.77 o                         
   5  15   4        210.98        240.96        27.37 o                         
   6  15   4        176.36        199.33        27.28 o                         
  -3  16   4        202.18        221.43        38.63 o                         
  -2  16   4        290.10        274.62        42.65 o                         
  -1  16   4         60.73         55.69        15.55 o                         
   0  16   4         78.22         94.56        16.08 o                         
   1  16   4        189.57        221.87        22.98 o                         
   2  16   4          1.53         13.40         9.80 o                         
   3  16   4         66.09         36.35        11.62 o                         
   4  16   4         51.60         40.44        11.47 o                         
   5  16   4         97.40         73.32        24.96 o                         
   0  17   4        553.50        486.68        57.90 o                         
   1  17   4         20.78         37.16        23.46 o                         
  -4 -16   5         39.85         18.75        13.82 o                         
  -3 -16   5         27.55         19.96        12.01 o                         
  -2 -16   5          3.95         11.69        14.01 o                         
  -1 -16   5        142.29        196.49        37.91 o                         
  -6 -15   5        212.04        187.12        35.48 o                         
  -5 -15   5         50.83         30.51        12.66 o                         
  -4 -15   5         22.61          1.12        14.67 o                         
  -3 -15   5         23.42         15.85         8.59 o                         
  -2 -15   5         71.69         46.54        15.55 o                         
  -1 -15   5          3.20          5.42         9.89 o                         
   0 -15   5        697.19        723.61        47.50 o                         
   1 -15   5         17.24         22.34        14.11 o                         
   2 -15   5        343.85        386.02        36.97 o                         
  -7 -14   5        390.38        371.63        44.79 o                         
  -6 -14   5         41.74         32.85        13.98 o                         
  -5 -14   5         22.18         17.73        10.70 o                         
  -4 -14   5        643.52        561.69        33.59 o                         
  -3 -14   5        411.42        468.71        29.23 o                         
  -2 -14   5          2.12          0.91         8.17 o                         
  -1 -14   5          0.98         18.83         8.28 o                         
   0 -14   5       1604.06       1684.00        68.54 o                         
   1 -14   5         54.67         50.29        14.59 o                         
   2 -14   5         25.20         21.16        12.77 o                         
   3 -14   5        171.88        131.06        22.74 o                         
   4 -14   5        371.77        457.36        39.61 o                         
  -9 -13   5          4.24          7.21        18.53 o                         
  -8 -13   5         96.65        107.12        16.95 o                         
  -7 -13   5          1.71          9.80         8.57 o                         
  -6 -13   5         41.92         48.03        11.43 o                         
  -5 -13   5        235.18        197.92        15.80 o                         
  -4 -13   5         10.81         -5.11         5.77 o                         
  -3 -13   5        326.62        291.96        17.94 o                         
  -2 -13   5        189.82        207.72        23.11 o                         
  -1 -13   5       1336.48       1329.38        51.53 o                         
   0 -13   5         74.75         72.07        12.17 o                         
   1 -13   5          5.96         26.63        12.45 o                         
   2 -13   5          1.17         -1.42         8.91 o                         
   3 -13   5         54.35         65.50        16.63 o                         
   4 -13   5        235.99        247.13        28.39 o                         
   5 -13   5          1.11         -6.37        11.74 o                         
   6 -13   5         30.49         64.92        24.76 o                         
 -10 -12   5        147.02        110.29        30.84 o                         
  -9 -12   5         43.51         42.67        13.71 o                         
  -8 -12   5        147.49        175.88        19.26 o                         
  -7 -12   5         56.13         61.87        12.68 o                         
  -6 -12   5        354.54        370.88        25.01 o                         
  -5 -12   5        776.05        730.97        28.04 o                         
  -4 -12   5        142.76        165.53        13.37 o                         
  -3 -12   5         54.36         64.72         9.24 o                         
  -2 -12   5        792.77        802.32        27.49 o                         
  -1 -12   5         83.05         89.03         9.71 o                         
   0 -12   5         35.46         37.59        10.52 o                         
   1 -12   5        969.21        908.13        34.78 o                         
   2 -12   5         75.33         75.83        14.38 o                         
   3 -12   5        217.25        251.60        26.28 o                         
   4 -12   5         76.96         32.96        11.19 o                         
   5 -12   5        407.81        393.10        42.91 o                         
   6 -12   5        331.28        351.32        33.84 o                         
   7 -12   5        370.73        396.46        52.78 o                         
 -10 -11   5        212.04        168.70        25.17 o                         
  -9 -11   5        210.62        230.90        22.29 o                         
  -8 -11   5          4.39         11.27         8.98 o                         
  -7 -11   5         15.48         17.32         8.76 o                         
  -6 -11   5       1122.41       1112.81        33.86 o                         
  -5 -11   5         12.02         11.22         6.23 o                         
  -4 -11   5        121.04        112.31        15.70 o                         
  -3 -11   5        182.67        156.08        12.17 o                         
  -2 -11   5       1523.21       1542.02        38.48 o                         
  -1 -11   5       1514.86       1519.01        42.00 o                         
   0 -11   5       1537.33       1511.86        35.16 o                         
   1 -11   5          3.46         -0.07         3.71 o                         
   2 -11   5          0.83          1.58         4.48 o                         
   3 -11   5        573.22        635.94        28.17 o                         
   4 -11   5        205.52        200.94        35.35 o                         
   5 -11   5        531.02        590.92        55.65 o                         
   6 -11   5         83.84         80.26        30.27 o                         
   7 -11   5         30.36         31.22        12.38 o                         
   8 -11   5         45.77         52.14        23.57 o                         
 -11 -10   5        133.34        111.41        30.25 o                         
 -10 -10   5          5.15         19.60        10.77 o                         
  -9 -10   5          7.19         21.89        11.87 o                         
  -8 -10   5        291.78        241.61        26.19 o                         
  -7 -10   5        571.19        550.95        29.48 o                         
  -6 -10   5         43.90         31.97         6.49 o                         
  -5 -10   5          3.44          1.89         3.80 o                         
  -4 -10   5        907.29        803.55        26.51 o                         
  -3 -10   5       1612.44       1602.41        36.28 o                         
  -2 -10   5        833.10        774.40        25.07 o                         
  -1 -10   5        328.05        323.30        15.84 o                         
   0 -10   5          6.33          8.07         4.39 o                         
   1 -10   5        458.59        436.11        18.46 o                         
   2 -10   5       1409.66       1353.49        34.74 o                         
   3 -10   5       1607.52       1440.25        70.93 o                         
   4 -10   5        136.14         89.90        11.53 o                         
   5 -10   5        284.96        255.29        23.66 o                         
   6 -10   5          1.45          5.73         9.24 o                         
   7 -10   5          3.44         -6.94         9.05 o                         
   8 -10   5        588.41        614.16        42.97 o                         
   9 -10   5          1.58         45.88        22.51 o                         
 -11  -9   5        640.78        620.49        59.59 o                         
 -10  -9   5        395.87        431.51        29.34 o                         
  -9  -9   5         77.48         85.44        13.70 o                         
  -8  -9   5        336.84        352.80        24.04 o                         
  -7  -9   5       1536.79       1537.98        47.18 o                         
  -6  -9   5          7.15          1.28         4.31 o                         
  -5  -9   5       1517.82       1534.26        35.52 o                         
  -4  -9   5         73.75         92.25         8.98 o                         
  -3  -9   5       1519.83       1522.78        42.49 o                         
  -2  -9   5        269.42        274.28        14.41 o                         
  -1  -9   5        106.38        117.27        11.98 o                         
   0  -9   5        618.72        611.35        20.52 o                         
   1  -9   5        908.64        945.08        25.01 o                         
   2  -9   5         11.07          5.37         3.78 o                         
   3  -9   5         88.92         76.60         9.33 o                         
   4  -9   5       3152.58       3134.64        98.38 o                         
   5  -9   5         17.67         13.85         6.61 o                         
   6  -9   5        559.48        570.64        28.89 o                         
   7  -9   5         18.54         22.72         9.61 o                         
   8  -9   5        711.52        807.39        47.19 o                         
   9  -9   5          1.20          5.42        27.16 o                         
 -11  -8   5        104.10        101.45        16.57 o                         
 -10  -8   5          9.56         11.46         8.28 o                         
  -9  -8   5        101.62        122.21        15.94 o                         
  -8  -8   5        622.45        636.87        41.63 o                         
  -7  -8   5        409.58        404.11        23.86 o                         
  -6  -8   5          4.60         10.48         4.26 o                         
  -5  -8   5        592.39        578.96        20.98 o                         
  -4  -8   5       1101.38       1032.54        30.89 o                         
  -3  -8   5       4280.63       4376.28        54.56 o                         
  -2  -8   5        405.11        400.55        19.70 o                         
  -1  -8   5        179.10        211.81        11.72 o                         
   0  -8   5       3608.75       3496.93        46.36 o                         
   1  -8   5         37.01         50.77         5.21 o                         
   2  -8   5        486.98        465.28        13.70 o                         
   3  -8   5       1963.81       1859.53        85.43 o                         
   4  -8   5         55.69         71.52         9.70 o                         
   5  -8   5         64.29         80.78        12.26 o                         
   6  -8   5        570.60        550.54        27.38 o                         
   7  -8   5        456.62        389.24        42.40 o                         
   8  -8   5        242.45        252.36        21.00 o                         
   9  -8   5         10.87         10.08         7.76 o                         
 -11  -7   5         25.89         37.48        21.33 o                         
 -10  -7   5        164.77        169.44        21.98 o                         
  -9  -7   5        199.36        194.92        18.46 o                         
  -8  -7   5         96.84         81.97        11.68 o                         
  -7  -7   5        128.10        125.24        20.98 o                         
  -6  -7   5         18.35         11.43         5.64 o                         
  -5  -7   5       2313.23       2237.74        39.52 o                         
  -4  -7   5        235.16        206.73        11.79 o                         
  -3  -7   5       1025.87        981.85        27.85 o                         
  -2  -7   5       2051.77       2054.31        34.91 o                         
  -1  -7   5        113.61        130.43        14.31 o                         
   0  -7   5       1374.75       1425.00        28.09 o                         
   1  -7   5          5.53         14.41         3.42 o                         
   2  -7   5         61.73         45.82         4.26 o                         
   3  -7   5         83.95         81.46         6.71 o                         
   4  -7   5         22.22         30.29         6.47 o                         
   5  -7   5       1589.58       1562.50        65.78 o                         
   6  -7   5        853.46        853.00        32.67 o                         
   7  -7   5        194.08        194.74        17.03 o                         
   8  -7   5          2.59          2.62         6.97 o                         
   9  -7   5        537.15        518.32        29.76 o                         
  10  -7   5          4.70          8.46        11.65 o                         
 -11  -6   5        613.28        636.08        35.11 o                         
 -10  -6   5         37.79         53.05        12.17 o                         
  -9  -6   5        261.49        250.72        19.71 o                         
  -8  -6   5         20.97         23.00         7.39 o                         
  -7  -6   5        802.69        822.63        31.15 o                         
  -6  -6   5        472.12        454.09        21.76 o                         
  -5  -6   5        288.89        307.95        11.94 o                         
  -4  -6   5        176.58        180.95        10.68 o                         
  -3  -6   5       1683.88       1816.34        44.89 o                         
  -2  -6   5       5055.20       5027.39        51.48 o                         
  -1  -6   5        739.95        754.81        46.26 o                         
   0  -6   5        668.57        589.71        16.46 o                         
   1  -6   5       1026.33       1172.28        20.55 o                         
   2  -6   5       4323.16       4280.91        57.28 o                         
   3  -6   5        812.44        813.24        26.74 o                         
   4  -6   5       1954.83       1861.44        53.49 o                         
   5  -6   5        862.59        748.72        28.20 o                         
   6  -6   5         21.85         34.58        10.02 o                         
   7  -6   5        966.55        921.28        34.87 o                         
   8  -6   5        907.19        895.78        35.83 o                         
   9  -6   5        359.66        386.47        25.19 o                         
  10  -6   5        276.29        248.87        27.87 o                         
  11  -6   5         18.03         19.32        22.04 o                         
 -12  -5   5         43.81         33.01        20.96 o                         
 -11  -5   5        360.77        341.36        25.35 o                         
 -10  -5   5          9.35         16.68         8.10 o                         
  -9  -5   5         18.95          8.96         7.17 o                         
  -8  -5   5         49.57         35.20         9.91 o                         
  -7  -5   5        214.77        206.61        11.82 o                         
  -6  -5   5        490.28        469.15        13.39 o                         
  -5  -5   5       1064.44       1104.06        22.38 o                         
  -4  -5   5          1.40          1.04         2.27 o                         
  -3  -5   5        356.53        288.60        10.68 o                         
  -2  -5   5       1711.54       1727.67        28.56 o                         
  -1  -5   5         27.59         13.61         2.63 o                         
   0  -5   5          3.18         12.16         2.35 o                         
   1  -5   5       2671.82       3074.12        30.45 o                         
   2  -5   5          9.16          3.72         2.17 o                         
   3  -5   5        473.00        492.23        30.71 o                         
   4  -5   5        372.02        391.54        18.68 o                         
   5  -5   5        118.10         96.76        10.37 o                         
   6  -5   5        603.95        619.47        26.42 o                         
   7  -5   5       1345.25       1395.85        41.24 o                         
   8  -5   5        581.44        585.03        28.33 o                         
   9  -5   5       1311.15       1336.66        59.53 o                         
  10  -5   5         11.32         35.05        15.96 o                         
  11  -5   5          0.39         -2.89        21.50 o                         
 -12  -4   5        406.00        348.67        48.00 o                         
 -11  -4   5          0.41          3.35         9.84 o                         
 -10  -4   5        115.69        112.56        14.27 o                         
  -9  -4   5       1017.24       1052.25        37.80 o                         
  -8  -4   5        165.80        175.81        17.99 o                         
  -7  -4   5         82.05         82.55        11.83 o                         
  -6  -4   5       1921.61       1993.70        26.75 o                         
  -5  -4   5          1.85          2.28         2.49 o                         
  -4  -4   5        491.42        498.89        15.13 o                         
  -3  -4   5        111.86         91.43         5.28 o                         
  -2  -4   5        740.68        753.77        14.35 o                         
  -1  -4   5       9084.22       9878.03        60.13 o                         
   0  -4   5       1964.11       1975.31        21.03 o                         
   1  -4   5       1560.99       1574.00        24.21 o                         
   2  -4   5        698.07        763.17        15.90 o                         
   3  -4   5        457.56        339.52        21.33 o                         
   4  -4   5       2207.17       2179.28        55.16 o                         
   5  -4   5        139.34        135.12        11.71 o                         
   6  -4   5         37.47         49.95         8.09 o                         
   7  -4   5        741.33        745.27        29.30 o                         
   8  -4   5         42.98         39.17        13.16 o                         
   9  -4   5         79.59         59.08        14.12 o                         
  10  -4   5        164.28        180.98        33.83 o                         
  11  -4   5         25.52         14.96        11.40 o                         
 -12  -3   5        130.14        135.52        36.41 o                         
 -11  -3   5          9.76         10.29         9.54 o                         
 -10  -3   5         33.84         38.18         9.36 o                         
  -9  -3   5       1897.65       1750.37        47.80 o                         
  -8  -3   5        634.44        670.67        27.94 o                         
  -7  -3   5       4320.04       4141.00        86.80 o                         
  -6  -3   5       2010.53       2057.52        24.32 o                         
  -5  -3   5        435.93        432.01        12.17 o                         
  -4  -3   5       2421.30       2345.24        24.30 o                         
  -3  -3   5       1627.08       1580.05        27.66 o                         
  -2  -3   5       7349.03       8106.37        40.72 o                         
  -1  -3   5      12088.81      12502.94        62.10 o                         
   0  -3   5        225.80        214.12         6.23 o                         
   1  -3   5        513.36        494.43        12.30 o                         
   2  -3   5       2224.52       2190.61        24.48 o                         
   3  -3   5       3718.12       3404.56        74.16 o                         
   4  -3   5       2335.58       2501.73        61.82 o                         
   5  -3   5        116.85        101.12        17.06 o                         
   6  -3   5        507.42        527.52        22.73 o                         
   7  -3   5       1681.32       1681.76        42.36 o                         
   8  -3   5        317.07        347.37        20.56 o                         
   9  -3   5        151.58        166.15        15.19 o                         
  10  -3   5        574.45        519.16        38.42 o                         
  11  -3   5        181.91        207.41        27.04 o                         
 -12  -2   5        409.17        418.91        40.77 o                         
 -11  -2   5        346.00        361.72        32.52 o                         
 -10  -2   5          0.68         -3.11         6.29 o                         
  -9  -2   5        126.01        125.31        16.00 o                         
  -8  -2   5         56.93         47.88         8.14 o                         
  -7  -2   5        210.29        186.17         6.27 o                         
  -6  -2   5       1955.95       2024.66        30.93 o                         
  -5  -2   5         91.80         85.83         5.37 o                         
  -4  -2   5       2825.92       2971.45        31.56 o                         
  -3  -2   5        260.97        239.91         7.09 o                         
  -2  -2   5       4119.21       4157.59        35.76 o                         
  -1  -2   5        877.37        934.53        14.04 o                         
   0  -2   5          3.66          5.64         1.81 o                         
   1  -2   5        241.50        258.57         9.12 o                         
   2  -2   5        267.91        267.47         8.39 o                         
   3  -2   5         23.77         16.50         1.84 o                         
   4  -2   5          7.38         12.43         1.87 o                         
   5  -2   5        383.92        358.93        10.93 o                         
   6  -2   5        357.36        371.31         9.52 o                         
   7  -2   5        174.19        158.62         9.48 o                         
   8  -2   5        156.32        168.57        14.03 o                         
   9  -2   5        609.58        672.80        40.36 o                         
  10  -2   5        218.23        166.52        22.29 o                         
  11  -2   5         20.99         26.26        11.09 o                         
 -12  -1   5        429.51        356.94        34.48 o                         
 -11  -1   5        375.17        404.85        33.78 o                         
 -10  -1   5         88.05        113.16        16.40 o                         
  -9  -1   5       1231.58       1188.23        38.25 o                         
  -8  -1   5        228.91        210.35        20.13 o                         
  -7  -1   5        814.82        799.95        27.62 o                         
  -6  -1   5         36.67         45.31         3.62 o                         
  -5  -1   5       2674.11       2665.78        49.83 o                         
  -4  -1   5          2.47          2.50         1.47 o                         
  -3  -1   5        999.08        987.78        16.34 o                         
  -2  -1   5       3848.25       4004.67        31.73 o                         
  -1  -1   5         40.53         43.88         2.78 o                         
   0  -1   5       3199.81       3330.04        28.09 o                         
   1  -1   5       1583.21       1512.97        15.02 o                         
   2  -1   5       1503.08       1399.10        19.77 o                         
   3  -1   5        567.66        551.16        12.11 o                         
   4  -1   5       7054.99       7328.97        41.65 o                         
   5  -1   5        785.02        894.22        17.17 o                         
   6  -1   5       2294.28       2347.76        51.67 o                         
   7  -1   5         19.82         16.38         3.22 o                         
   8  -1   5        641.45        653.50        26.53 o                         
   9  -1   5         23.85         16.64         9.61 o                         
  10  -1   5        502.13        469.22        36.06 o                         
  11  -1   5        747.39        827.92        59.29 o                         
  12  -1   5        341.95        369.12        46.96 o                         
 -12   0   5         49.40         28.23        20.46 o                         
 -11   0   5        254.95        260.75        27.63 o                         
 -10   0   5        350.26        355.95        26.54 o                         
  -9   0   5         78.93        102.47        11.95 o                         
  -8   0   5         69.22         70.23        13.70 o                         
  -7   0   5       3447.91       3378.73        47.89 o                         
  -6   0   5        740.94        772.20        16.94 o                         
  -5   0   5        361.90        348.12         9.13 o                         
  -4   0   5          0.68          6.65         1.70 o                         
  -3   0   5       7345.13       7354.27        43.04 o                         
  -2   0   5        393.67        352.65        12.29 o                         
  -1   0   5        409.66        477.54        14.55 o                         
   0   0   5        438.73        459.56         9.19 o                         
   1   0   5       2852.70       2839.06        22.20 o                         
   2   0   5       4448.19       4426.56        28.39 o                         
   3   0   5        603.99        625.03        11.77 o                         
   4   0   5       1349.13       1341.69        20.76 o                         
   5   0   5        519.26        576.96        12.69 o                         
   6   0   5       1127.64       1086.25        19.50 o                         
   7   0   5          2.37         10.26         3.66 o                         
   8   0   5        999.37        983.74        24.93 o                         
   9   0   5        181.89        178.28        20.92 o                         
  10   0   5        142.01        167.91        22.47 o                         
  11   0   5        610.43        539.99        40.57 o                         
  12   0   5        218.67        260.35        30.27 o                         
 -12   1   5         55.18         72.14        24.36 o                         
 -11   1   5         37.76         49.31        15.73 o                         
 -10   1   5         27.61         37.96         9.28 o                         
  -9   1   5         19.00          6.60         5.37 o                         
  -8   1   5       1558.42       1483.53        52.82 o                         
  -7   1   5        243.01        251.48        11.58 o                         
  -6   1   5          3.24          7.92         2.36 o                         
  -5   1   5          3.15          4.87         2.19 o                         
  -4   1   5        235.44        199.58         9.22 o                         
  -3   1   5        814.67        825.70        13.17 o                         
  -2   1   5        472.46        410.73         9.92 o                         
  -1   1   5         21.98         18.43         2.70 o                         
   0   1   5       1573.10       1431.73        26.42 o                         
   1   1   5         19.83         28.06         2.25 o                         
   2   1   5       1459.67       1820.42        17.97 o                         
   3   1   5       4958.22       5318.11        44.69 o                         
   4   1   5        170.52        154.13         6.48 o                         
   5   1   5         12.75         31.05         3.37 o                         
   6   1   5         53.05         65.82         5.03 o                         
   7   1   5       2614.23       2614.91        44.59 o                         
   8   1   5         71.48         83.99         7.54 o                         
   9   1   5        152.00        143.80        13.88 o                         
  10   1   5          5.97         13.58        10.49 o                         
  11   1   5         87.09         89.24        18.88 o                         
  12   1   5        139.40        116.40        36.50 o                         
 -12   2   5         49.01         90.02        28.70 o                         
 -11   2   5        160.19        154.32        31.54 o                         
 -10   2   5        103.67         66.77        10.85 o                         
  -9   2   5       1492.50       1488.30        41.93 o                         
  -8   2   5        296.87        319.09        14.26 o                         
  -7   2   5        325.68        290.95        12.92 o                         
  -6   2   5        844.34        797.12        16.01 o                         
  -5   2   5       1877.36       1820.24        22.31 o                         
  -4   2   5       2051.28       1917.02        20.70 o                         
  -3   2   5       1880.16       2133.81        18.58 o                         
  -2   2   5       1345.08       1363.40        16.16 o                         
  -1   2   5       2318.89       2364.14        22.05 o                         
   0   2   5       5340.33       5149.87        36.25 o                         
   1   2   5       9872.27      10276.39        84.70 o                         
   2   2   5       3988.46       4107.61        42.63 o                         
   3   2   5       1804.90       1853.81        20.52 o                         
   4   2   5       1931.18       1877.63        44.30 o                         
   5   2   5        307.89        314.48        10.94 o                         
   6   2   5       2480.40       2357.67        35.71 o                         
   7   2   5       3960.69       3970.27        46.37 o                         
   8   2   5        160.14        157.37        11.55 o                         
   9   2   5        193.22        153.15        14.82 o                         
  10   2   5        224.48        202.42        23.80 o                         
  11   2   5        350.65        366.03        34.12 o                         
  12   2   5         72.57         51.68        49.61 o                         
 -12   3   5          0.54         18.49        19.45 o                         
 -11   3   5        140.31         96.00        24.51 o                         
 -10   3   5          3.31          0.64         7.46 o                         
  -9   3   5        458.65        425.68        22.87 o                         
  -8   3   5        600.93        556.14        21.84 o                         
  -7   3   5        180.57        185.59        10.87 o                         
  -6   3   5        209.53        210.62        11.00 o                         
  -5   3   5        934.37        882.12        22.02 o                         
  -4   3   5       2343.82       2157.32        29.91 o                         
  -3   3   5        112.86        187.52         6.24 o                         
  -2   3   5       3879.70       3962.45        31.99 o                         
  -1   3   5         54.28         80.27         3.88 o                         
   0   3   5        946.03       1037.70        14.72 o                         
   1   3   5       3085.69       3057.47        37.55 o                         
   2   3   5       8858.38       9316.91        57.94 o                         
   3   3   5        194.77        160.19         6.34 o                         
   4   3   5       2300.91       2311.58        31.70 o                         
   5   3   5         71.97         90.37         6.11 o                         
   6   3   5       1503.43       1513.69        24.78 o                         
   7   3   5        960.82        934.88        23.71 o                         
   8   3   5        485.19        458.44        16.76 o                         
   9   3   5         52.16         45.80         9.26 o                         
  10   3   5         61.70         84.20        13.17 o                         
  11   3   5        395.59        359.05        34.00 o                         
  12   3   5         42.63         37.58        37.92 o                         
 -12   4   5         38.48         35.50        20.14 o                         
 -11   4   5          1.08         17.11        17.16 o                         
 -10   4   5        345.49        385.09        43.90 o                         
  -9   4   5         28.74         25.32         7.06 o                         
  -8   4   5        641.58        560.86        20.40 o                         
  -7   4   5         34.03         66.26         6.76 o                         
  -6   4   5        437.93        395.95        16.90 o                         
  -5   4   5          7.80          4.05         2.40 o                         
  -4   4   5       4871.76       5003.91        70.70 o                         
  -3   4   5       1231.37       1276.48        19.95 o                         
  -2   4   5       2379.18       2451.38        24.72 o                         
  -1   4   5         24.34         39.12         3.08 o                         
   0   4   5        675.48        723.60        11.91 o                         
   1   4   5       2807.35       2756.80        31.42 o                         
   2   4   5       1102.39       1090.03        26.06 o                         
   3   4   5       1646.54       1790.98        24.76 o                         
   4   4   5        218.82        196.73         8.81 o                         
   5   4   5       1820.10       1711.62        64.55 o                         
   6   4   5        551.31        554.83        15.47 o                         
   7   4   5       1112.30       1034.79        25.54 o                         
   8   4   5         24.10         33.03         5.46 o                         
   9   4   5         19.30         31.03         7.83 o                         
  10   4   5        623.55        624.76        31.66 o                         
  11   4   5        260.01        355.41        33.50 o                         
  12   4   5        144.46        157.70        24.83 o                         
 -10   5   5        162.71        180.55        31.50 o                         
  -9   5   5        152.95        175.01        26.08 o                         
  -8   5   5        781.53        830.62        31.88 o                         
  -7   5   5        100.79        103.99         8.89 o                         
  -6   5   5        377.91        355.95        17.17 o                         
  -5   5   5         70.52         70.83         6.36 o                         
  -4   5   5        236.91        204.59         7.85 o                         
  -3   5   5       9400.81       9319.41        81.00 o                         
  -2   5   5       1893.49       1934.82        20.47 o                         
  -1   5   5        431.11        372.32        10.44 o                         
   0   5   5        441.20        490.94         9.71 o                         
   1   5   5       2803.35       2826.52        41.80 o                         
   2   5   5        324.68        358.20        14.43 o                         
   3   5   5       3434.19       3216.05        43.09 o                         
   4   5   5       1232.53       1306.96        30.06 o                         
   5   5   5        862.17        847.19        22.40 o                         
   6   5   5         38.45         34.36         4.36 o                         
   7   5   5        800.60        742.67        23.47 o                         
   8   5   5       1059.43       1026.40        37.01 o                         
   9   5   5         10.16          2.75         6.94 o                         
  10   5   5        263.89        241.78        35.14 o                         
  11   5   5        139.52        161.89        31.43 o                         
  12   5   5        828.31        975.94        81.17 o                         
  -9   6   5         26.31         11.24        10.17 o                         
  -8   6   5        109.37        133.23        10.83 o                         
  -7   6   5         21.12         22.16         6.21 o                         
  -6   6   5         11.08         12.48         4.04 o                         
  -5   6   5         29.83         21.92         4.37 o                         
  -4   6   5       2377.59       2329.54        34.11 o                         
  -3   6   5          1.82          3.22         1.99 o                         
  -2   6   5       1507.20       1540.25        29.59 o                         
  -1   6   5       2592.95       2555.89        42.40 o                         
   0   6   5       2376.62       2384.23        21.77 o                         
   1   6   5       1858.87       1921.52        27.63 o                         
   2   6   5        400.21        429.35        12.71 o                         
   3   6   5          2.53          1.06         3.93 o                         
   4   6   5         31.52         35.28         7.18 o                         
   5   6   5       1092.58       1147.04        27.24 o                         
   6   6   5        222.12        249.19        13.29 o                         
   7   6   5        170.13        190.30        11.91 o                         
   8   6   5        377.10        378.03        23.01 o                         
   9   6   5        224.63        226.77        21.16 o                         
  10   6   5          1.36         11.55        13.81 o                         
  11   6   5        442.78        456.39        29.99 o                         
  -8   7   5         18.21          4.41         5.55 o                         
  -7   7   5        331.87        291.88        17.08 o                         
  -6   7   5          2.03          8.71         4.40 o                         
  -5   7   5        262.88        256.39        12.60 o                         
  -4   7   5        353.93        324.25        10.77 o                         
  -3   7   5         17.26         14.91         2.37 o                         
  -2   7   5       2560.50       2641.55        69.67 o                         
  -1   7   5       4310.94       4578.33       136.34 o                         
   0   7   5        745.42        821.04        32.12 o                         
   1   7   5        461.40        466.96        12.15 o                         
   2   7   5       1233.88       1177.66        32.34 o                         
   3   7   5         11.22         11.71         3.68 o                         
   4   7   5       1627.25       1638.84        55.89 o                         
   5   7   5        130.44        142.00        10.27 o                         
   6   7   5        558.83        560.83        27.25 o                         
   7   7   5        155.33        150.48        11.16 o                         
   8   7   5        906.91        882.86        44.36 o                         
   9   7   5         34.03         25.79         9.93 o                         
  10   7   5        131.04        126.15        25.78 o                         
  11   7   5       1378.51       1438.58        53.99 o                         
  -8   8   5        835.45        834.17        57.92 o                         
  -7   8   5        165.52        153.36        18.80 o                         
  -6   8   5          3.42          3.70         4.73 o                         
  -5   8   5       2295.54       2200.66        61.58 o                         
  -4   8   5         27.68         24.18         7.33 o                         
  -3   8   5        427.86        461.03        21.92 o                         
  -2   8   5        613.72        617.36        23.76 o                         
  -1   8   5        465.79        490.32        22.67 o                         
   0   8   5       2931.28       3099.05        62.24 o                         
   1   8   5       3429.39       3295.61        51.44 o                         
   2   8   5         58.66         78.88         8.60 o                         
   3   8   5        397.20        401.11        13.44 o                         
   4   8   5       1276.20       1323.23        33.07 o                         
   5   8   5         49.30         39.93         6.12 o                         
   6   8   5       1770.62       1787.08        37.86 o                         
   7   8   5        160.54        131.08        12.50 o                         
   8   8   5          3.46         10.12         7.24 o                         
   9   8   5        232.13        240.88        20.92 o                         
  10   8   5        634.82        611.59        34.58 o                         
  11   8   5        229.86        259.02        24.61 o                         
  12   8   5        374.90        462.10        56.06 o                         
  -8   9   5          1.13         15.56        13.61 o                         
  -7   9   5         21.31         45.19        11.89 o                         
  -6   9   5        517.41        562.04        32.22 o                         
  -5   9   5         17.86         17.02         7.38 o                         
  -4   9   5         20.17         33.48         7.30 o                         
  -3   9   5        425.65        377.05        20.17 o                         
  -2   9   5       1651.92       1648.33        41.24 o                         
  -1   9   5        793.66        861.49        29.60 o                         
   0   9   5        362.14        400.41        20.34 o                         
   1   9   5         25.03         16.50         6.66 o                         
   2   9   5       1762.82       1752.87        25.85 o                         
   3   9   5        476.99        442.31        14.32 o                         
   4   9   5       1445.05       1463.91        39.02 o                         
   5   9   5       1342.07       1328.88        32.71 o                         
   6   9   5        462.60        416.93        19.18 o                         
   7   9   5         73.99         85.32         9.25 o                         
   8   9   5         17.16         12.68        10.66 o                         
   9   9   5         70.05         77.96        13.15 o                         
  10   9   5          9.51         20.41        10.28 o                         
  11   9   5         83.58         85.59        27.32 o                         
  -8  10   5          4.42         16.59        14.80 o                         
  -7  10   5        549.98        547.65        34.74 o                         
  -6  10   5        176.68        130.52        17.56 o                         
  -5  10   5         21.56         23.63        15.87 o                         
  -4  10   5       1050.56       1101.54        45.04 o                         
  -3  10   5          0.39          0.94         5.11 o                         
  -2  10   5          2.28         -4.60         4.71 o                         
  -1  10   5        129.92        115.73        12.06 o                         
   0  10   5       2248.36       2229.07        50.28 o                         
   1  10   5       3826.39       3782.31       148.24 o                         
   2  10   5       1650.51       1684.02        44.08 o                         
   3  10   5        314.44        292.54        14.37 o                         
   4  10   5        164.26        152.66        12.68 o                         
   5  10   5       2234.35       2232.50        43.71 o                         
   6  10   5          6.25          4.61         6.86 o                         
   7  10   5        364.82        364.64        19.80 o                         
   8  10   5          6.80          6.46        11.39 o                         
   9  10   5         35.04         13.43         9.78 o                         
  10  10   5        119.36        122.72        17.66 o                         
  11  10   5        722.95        756.60        71.08 o                         
  -8  11   5        406.58        407.67        48.09 o                         
  -7  11   5          0.96         25.86        18.23 o                         
  -6  11   5        345.53        354.74        30.56 o                         
  -5  11   5        325.13        377.42        27.76 o                         
  -4  11   5        336.28        325.86        25.10 o                         
  -3  11   5       1320.02       1294.46        48.96 o                         
  -2  11   5         52.28         66.63        10.19 o                         
  -1  11   5        171.05        153.46        14.25 o                         
   0  11   5       1614.24       1606.40        71.89 o                         
   1  11   5        320.71        384.92        22.50 o                         
   2  11   5        272.82        252.51        18.38 o                         
   3  11   5       1360.05       1276.92        41.89 o                         
   4  11   5       1064.40       1119.31        30.38 o                         
   5  11   5        207.44        142.73        18.91 o                         
   6  11   5         53.22         72.28         9.29 o                         
   7  11   5        299.39        321.02        18.85 o                         
   8  11   5          3.86         -1.39         7.41 o                         
   9  11   5        384.99        400.77        28.53 o                         
  10  11   5         16.54          5.19        11.43 o                         
  -8  12   5          3.14         18.35        19.19 o                         
  -7  12   5         13.50         50.49        21.12 o                         
  -6  12   5        519.18        523.09        64.38 o                         
  -5  12   5          2.03          9.25         8.10 o                         
  -4  12   5        295.44        337.75        23.04 o                         
  -3  12   5        215.37        272.02        20.86 o                         
  -2  12   5          4.66         -0.22         6.22 o                         
  -1  12   5        100.49        119.22        13.61 o                         
   0  12   5        179.45        192.52        17.49 o                         
   1  12   5        679.20        664.11        30.88 o                         
   2  12   5        550.14        559.00        28.50 o                         
   3  12   5        126.83        158.42        15.87 o                         
   4  12   5          6.92          6.58         6.02 o                         
   5  12   5         60.44         73.33        12.37 o                         
   6  12   5        545.29        578.43        37.37 o                         
   7  12   5         29.72         36.73        10.01 o                         
   8  12   5          7.60          9.79         7.40 o                         
   9  12   5          4.33         16.01        10.50 o                         
  10  12   5         10.55         -4.81        17.34 o                         
  -6  13   5        529.60        515.82        56.29 o                         
  -5  13   5         17.65         -0.88         9.72 o                         
  -4  13   5        103.74         96.69        14.17 o                         
  -3  13   5         79.97         84.97        13.80 o                         
  -2  13   5         18.42         32.07         9.67 o                         
  -1  13   5       2069.86       2144.62        96.34 o                         
   0  13   5         11.40         -1.22         7.27 o                         
   1  13   5         84.62        112.14        14.36 o                         
   2  13   5        369.01        339.04        23.28 o                         
   3  13   5        184.74        220.45        19.69 o                         
   4  13   5         21.36          8.46        10.97 o                         
   5  13   5       1406.31       1461.06        49.58 o                         
   6  13   5         70.34         46.59         9.70 o                         
   7  13   5        485.34        503.89        49.01 o                         
   8  13   5        432.35        396.84        37.54 o                         
  -5  14   5        134.32        143.37        30.71 o                         
  -4  14   5          4.87          0.76        11.28 o                         
  -3  14   5        310.22        372.62        26.33 o                         
  -2  14   5        313.02        327.34        24.13 o                         
  -1  14   5          4.91          5.45         8.80 o                         
   0  14   5          5.77         13.18         8.99 o                         
   1  14   5         20.81         12.23         7.01 o                         
   2  14   5        112.10        102.24        17.89 o                         
   3  14   5        363.16        388.75        33.34 o                         
   4  14   5         11.28          5.91         8.51 o                         
   5  14   5        280.97        336.76        56.53 o                         
   6  14   5        337.56        374.74        27.12 o                         
   7  14   5          1.94         -8.31        11.45 o                         
  -4  15   5        218.66        207.94        36.48 o                         
  -3  15   5         17.05         24.07        12.00 o                         
  -2  15   5         35.52         20.55        11.70 o                         
  -1  15   5          8.74         -0.49         8.19 o                         
   0  15   5        144.78        161.73        24.44 o                         
   1  15   5        120.99        126.62        17.16 o                         
   2  15   5        102.67        687.39       505.79 o                         
   3  15   5         16.61          3.81        10.32 o                         
   4  15   5        312.74        317.86        41.81 o                         
   5  15   5         82.04         79.96        15.03 o                         
  -3  16   5        344.06        315.84        45.25 o                         
  -2  16   5         17.10         52.73        22.82 o                         
  -1  16   5        363.81        332.22        32.48 o                         
   0  16   5        119.99        137.40        18.84 o                         
   1  16   5         57.45         53.47        12.45 o                         
   2  16   5        342.16        340.31        27.21 o                         
   3  16   5         74.76         90.88        19.86 o                         
   4  16   5        453.22        423.81        51.44 o                         
   5  16   5         75.40        116.52        31.96 o                         
   0  17   5        109.93         90.64        28.88 o                         
  -4 -16   6        245.99        208.24        74.87 o                         
  -3 -16   6        168.93        176.91        25.82 o                         
  -2 -16   6          2.81          7.92        17.29 o                         
  -5 -15   6        111.67        123.40        22.54 o                         
  -4 -15   6         78.13         82.87        14.68 o                         
  -3 -15   6         31.58         28.35        12.60 o                         
  -2 -15   6          2.74          4.65         9.07 o                         
  -1 -15   6        381.46        355.87        33.64 o                         
   0 -15   6        478.10        519.12        41.68 o                         
   1 -15   6          1.95          6.84        17.29 o                         
  -6 -14   6         88.42         78.48        20.43 o                         
  -5 -14   6         33.71         25.77         8.98 o                         
  -4 -14   6          4.77         -2.96         8.50 o                         
  -3 -14   6        110.34        141.36        17.73 o                         
  -2 -14   6        248.39        292.56        29.00 o                         
  -1 -14   6        398.08        423.80        27.42 o                         
   0 -14   6         11.62         37.55        18.93 o                         
   1 -14   6         41.12         26.25        11.16 o                         
   2 -14   6        162.59        186.00        25.21 o                         
   3 -14   6         88.88         85.50        19.58 o                         
   4 -14   6        289.01        374.77        37.57 o                         
  -8 -13   6          1.78         -4.24        10.96 o                         
  -7 -13   6          9.60         11.70         8.54 o                         
  -6 -13   6        838.29        809.66        38.34 o                         
  -5 -13   6         49.04         57.55         9.66 o                         
  -4 -13   6          5.97          3.63         5.64 o                         
  -3 -13   6        137.18        113.45        11.99 o                         
  -2 -13   6       1198.92       1224.07        60.63 o                         
  -1 -13   6         49.30         50.60        16.17 o                         
   0 -13   6        845.47        790.10        35.32 o                         
   1 -13   6          0.84         13.20         9.78 o                         
   2 -13   6         59.28         48.90        13.02 o                         
   3 -13   6         88.34         60.13        29.64 o                         
   4 -13   6        371.94        403.40        96.94 o                         
   5 -13   6        130.07        132.66        22.45 o                         
  -9 -12   6          6.42         33.24        13.32 o                         
  -8 -12   6          4.25         15.45        11.24 o                         
  -7 -12   6        114.55        134.31        20.96 o                         
  -6 -12   6        363.97        381.96        55.01 o                         
  -5 -12   6         72.99         82.72        10.08 o                         
  -4 -12   6        735.79        809.83        29.44 o                         
  -3 -12   6        769.67        783.79        39.32 o                         
  -2 -12   6        188.46        176.66        17.03 o                         
  -1 -12   6         46.70         57.43         8.21 o                         
   0 -12   6        637.73        640.10        24.59 o                         
   1 -12   6        236.26        269.65        16.10 o                         
   2 -12   6        102.73        112.15        21.07 o                         
   3 -12   6          0.25         -4.20        10.73 o                         
   4 -12   6         43.77         44.17        21.26 o                         
   5 -12   6        423.76        429.46        65.26 o                         
   6 -12   6          1.13          6.20         9.79 o                         
   7 -12   6        130.87        128.61        34.11 o                         
 -10 -11   6        143.09        144.84        33.21 o                         
  -9 -11   6         89.75         99.63        22.90 o                         
  -8 -11   6         27.34         21.66         8.95 o                         
  -7 -11   6        185.35        171.50        23.41 o                         
  -6 -11   6          7.81          5.54         6.19 o                         
  -5 -11   6        101.97        113.67        11.69 o                         
  -4 -11   6         50.02         41.81         7.27 o                         
  -3 -11   6          5.40         16.01         6.32 o                         
  -2 -11   6        379.64        414.54        19.60 o                         
  -1 -11   6       1397.83       1429.36        44.35 o                         
   0 -11   6          9.67          7.20         4.02 o                         
   1 -11   6         15.26         10.72         5.23 o                         
   2 -11   6          9.28         -3.73         8.33 o                         
   3 -11   6        431.70        399.17        23.79 o                         
   4 -11   6        577.76        544.57        84.99 o                         
   5 -11   6         34.52         44.61        14.45 o                         
   6 -11   6         15.99         10.05        10.95 o                         
   7 -11   6         61.38         62.79        23.17 o                         
   8 -11   6        268.64        264.19        44.56 o                         
 -10 -10   6          4.85          7.36        12.47 o                         
  -9 -10   6        157.57        151.69        17.89 o                         
  -8 -10   6        757.81        813.60        37.75 o                         
  -7 -10   6        126.56        128.80        15.86 o                         
  -6 -10   6        351.04        355.40        18.83 o                         
  -5 -10   6        577.16        558.82        23.10 o                         
  -4 -10   6         14.04         13.76         4.62 o                         
  -3 -10   6       2337.00       2430.92        45.99 o                         
  -2 -10   6       3935.94       4017.45        79.22 o                         
  -1 -10   6         78.44         62.17         7.76 o                         
   0 -10   6        331.81        345.32        22.29 o                         
   1 -10   6       1457.33       1450.33        38.69 o                         
   2 -10   6        156.14        157.20        11.17 o                         
   3 -10   6       1318.83       1352.55        41.11 o                         
   4 -10   6         26.54         48.51        10.09 o                         
   5 -10   6        142.25        152.42        24.72 o                         
   6 -10   6        305.16        399.19        33.35 o                         
   7 -10   6        121.34        112.98        32.54 o                         
   8 -10   6        724.65        771.27        48.87 o                         
   9 -10   6        138.89        127.05        31.82 o                         
 -10  -9   6        175.45        155.99        18.30 o                         
  -9  -9   6        133.86        110.37        15.56 o                         
  -8  -9   6         93.65         82.26        12.49 o                         
  -7  -9   6         69.70         80.26        12.13 o                         
  -6  -9   6        436.59        460.47        20.38 o                         
  -5  -9   6          8.02          8.83         4.93 o                         
  -4  -9   6       1996.14       1894.07        39.44 o                         
  -3  -9   6        790.73        687.71        29.20 o                         
  -2  -9   6        987.17        996.06        27.54 o                         
  -1  -9   6        280.58        242.73        13.52 o                         
   0  -9   6          2.71         10.56         4.45 o                         
   1  -9   6         47.79         45.92         6.81 o                         
   2  -9   6        659.01        625.27        20.47 o                         
   3  -9   6        843.49        788.27        40.53 o                         
   4  -9   6        178.73        190.29        19.45 o                         
   5  -9   6         31.06         28.52         8.08 o                         
   6  -9   6         65.09         57.70        10.46 o                         
   7  -9   6        190.56        171.01        21.91 o                         
   8  -9   6        552.84        502.08        36.90 o                         
   9  -9   6        532.97        556.92        41.61 o                         
 -10  -8   6         26.59         17.79         8.34 o                         
  -9  -8   6        138.51        158.02        17.18 o                         
  -8  -8   6        100.30        107.47        13.62 o                         
  -7  -8   6       1407.35       1309.94        42.89 o                         
  -6  -8   6         27.99          1.46         5.65 o                         
  -5  -8   6        324.79        308.46        15.69 o                         
  -4  -8   6        616.54        573.51        23.45 o                         
  -3  -8   6       2020.80       1919.74        37.16 o                         
  -2  -8   6       1959.99       1886.91        45.43 o                         
  -1  -8   6        401.05        398.31        16.57 o                         
   0  -8   6        634.09        607.67        35.11 o                         
   1  -8   6          3.67          7.88         3.19 o                         
   2  -8   6       6111.40       5961.12        60.97 o                         
   3  -8   6          0.95         11.98         7.04 o                         
   4  -8   6         52.78         50.58         9.13 o                         
   5  -8   6         36.89         30.73         7.99 o                         
   6  -8   6        711.26        705.03        31.79 o                         
   7  -8   6        313.27        358.31        23.97 o                         
   8  -8   6        814.72        891.31        38.99 o                         
   9  -8   6        150.24        144.37        37.42 o                         
 -11  -7   6        315.82        352.95        48.84 o                         
 -10  -7   6        113.95        130.98        21.91 o                         
  -9  -7   6        377.73        350.85        24.21 o                         
  -8  -7   6        345.50        341.08        22.48 o                         
  -7  -7   6       1528.74       1608.10        67.46 o                         
  -6  -7   6       4224.75       4226.19        55.51 o                         
  -5  -7   6       3163.84       3182.33        50.18 o                         
  -4  -7   6        179.71        163.88        13.23 o                         
  -3  -7   6       1166.05       1196.06        28.03 o                         
  -2  -7   6       2967.57       2935.94        42.93 o                         
  -1  -7   6         59.61         65.93         6.70 o                         
   0  -7   6       1345.62       1250.33        49.92 o                         
   1  -7   6       1619.32       1530.96        25.36 o                         
   2  -7   6         10.34         13.16         2.79 o                         
   3  -7   6        291.01        300.37        13.69 o                         
   4  -7   6       7352.27       7120.38        88.63 o                         
   5  -7   6        161.18        179.35        16.00 o                         
   6  -7   6          9.42         12.21         6.45 o                         
   7  -7   6          0.72          7.75         7.95 o                         
   8  -7   6        874.66        940.71        38.89 o                         
   9  -7   6        591.78        611.60        32.99 o                         
  10  -7   6         63.97         81.07        18.64 o                         
 -11  -6   6          7.39          4.69        13.61 o                         
 -10  -6   6         74.46         91.00        16.20 o                         
  -9  -6   6        175.11        182.62        27.18 o                         
  -8  -6   6          5.83         -0.47         7.40 o                         
  -7  -6   6       1636.06       1638.33        46.73 o                         
  -6  -6   6         39.36         37.12         5.96 o                         
  -5  -6   6        693.66        665.08        29.44 o                         
  -4  -6   6        131.85        132.27        10.48 o                         
  -3  -6   6       3352.00       3428.36        56.01 o                         
  -2  -6   6         78.21         80.67         7.11 o                         
  -1  -6   6        604.42        649.65        22.63 o                         
   0  -6   6        125.17        120.69         7.21 o                         
   1  -6   6        430.80        501.92        13.72 o                         
   2  -6   6        383.90        401.32        12.63 o                         
   3  -6   6       2144.37       2112.67        44.79 o                         
   4  -6   6         63.55         42.15         8.91 o                         
   5  -6   6         51.48         68.15         9.64 o                         
   6  -6   6        154.81        144.83        31.82 o                         
   7  -6   6        467.89        472.05        31.46 o                         
   8  -6   6        462.96        493.79        32.10 o                         
   9  -6   6          2.64         14.29        10.12 o                         
  10  -6   6          7.61          5.07        12.66 o                         
  11  -6   6         17.10         -5.26        16.84 o                         
 -12  -5   6        119.29         64.64        29.33 o                         
 -11  -5   6          3.80         -8.60        10.02 o                         
 -10  -5   6          2.11          3.84         6.45 o                         
  -9  -5   6        134.73        129.91        14.41 o                         
  -8  -5   6        608.80        613.09        31.00 o                         
  -7  -5   6        412.53        382.91        16.54 o                         
  -6  -5   6         86.11         96.20         7.98 o                         
  -5  -5   6         20.62         16.26         3.24 o                         
  -4  -5   6       4334.92       4143.66        47.85 o                         
  -3  -5   6        753.49        747.43        19.98 o                         
  -2  -5   6       1830.12       1831.56        42.99 o                         
  -1  -5   6        531.46        459.95        17.34 o                         
   0  -5   6       2438.11       2295.48        32.86 o                         
   1  -5   6        211.73        164.89         7.55 o                         
   2  -5   6       1147.37       1098.28        20.38 o                         
   3  -5   6       2141.53       2081.81        47.23 o                         
   4  -5   6        271.90        282.45        16.67 o                         
   5  -5   6       1821.23       1685.43        49.50 o                         
   6  -5   6       1141.27       1161.95        36.88 o                         
   7  -5   6        328.09        380.27        26.92 o                         
   8  -5   6        138.26        132.79        15.32 o                         
   9  -5   6        241.53        246.41        22.80 o                         
  10  -5   6         20.55         44.02        14.43 o                         
  11  -5   6        380.78        377.27        52.45 o                         
 -12  -4   6        338.94        338.66        48.25 o                         
 -11  -4   6        366.94        404.22        36.35 o                         
 -10  -4   6          1.78          9.80         7.09 o                         
  -9  -4   6          7.42         10.61         6.77 o                         
  -8  -4   6         14.33         27.13         7.11 o                         
  -7  -4   6         79.48         89.10         6.96 o                         
  -6  -4   6       2305.65       2359.31        35.51 o                         
  -5  -4   6         24.97         34.54         6.20 o                         
  -4  -4   6         59.24         44.36         4.17 o                         
  -3  -4   6        126.07         81.71         5.69 o                         
  -2  -4   6       5196.72       4983.05        47.47 o                         
  -1  -4   6         16.56         25.69         3.10 o                         
   0  -4   6       1803.98       1852.61        22.77 o                         
   1  -4   6        184.24        179.52         8.89 o                         
   2  -4   6       4583.94       4576.25        56.50 o                         
   3  -4   6       1094.11        936.52        27.69 o                         
   4  -4   6         15.54         16.52         4.57 o                         
   5  -4   6        767.88        819.08        28.79 o                         
   6  -4   6        290.65        293.67        18.32 o                         
   7  -4   6       1919.35       1743.38        69.54 o                         
   8  -4   6         22.84         25.18         9.64 o                         
   9  -4   6        173.26        211.29        21.89 o                         
  10  -4   6        111.48        101.46        18.93 o                         
  11  -4   6         90.64         64.66        17.52 o                         
 -12  -3   6          0.23          5.41        15.16 o                         
 -11  -3   6         28.49         34.46        14.84 o                         
 -10  -3   6        108.99        121.43        14.78 o                         
  -9  -3   6        170.21        178.26        20.35 o                         
  -8  -3   6        424.10        428.36        25.90 o                         
  -7  -3   6        481.51        432.10        24.21 o                         
  -6  -3   6        531.15        552.36        16.53 o                         
  -5  -3   6        595.09        624.60        15.91 o                         
  -4  -3   6        134.26        111.82         5.76 o                         
  -3  -3   6       1111.78       1070.24        32.15 o                         
  -2  -3   6         55.27         64.47         4.14 o                         
  -1  -3   6       1136.97       1444.67        35.73 o                         
   0  -3   6       3982.84       3695.90        33.92 o                         
   1  -3   6       1426.25       1377.12        18.30 o                         
   2  -3   6        446.06        413.08        13.45 o                         
   3  -3   6        124.65        139.19         5.25 o                         
   4  -3   6         73.84        125.80        10.93 o                         
   5  -3   6          0.21          2.09         3.87 o                         
   6  -3   6        315.84        292.82        24.31 o                         
   7  -3   6        316.29        301.97        18.96 o                         
   8  -3   6        307.05        290.13        21.99 o                         
   9  -3   6       1546.52       1512.78        62.01 o                         
  10  -3   6        579.83        573.83        40.95 o                         
  11  -3   6          9.08         40.43        18.14 o                         
 -12  -2   6         84.40         83.80        27.02 o                         
 -11  -2   6         60.59         58.55        15.96 o                         
 -10  -2   6       1117.90       1258.32        42.51 o                         
  -9  -2   6        196.30        182.92        15.66 o                         
  -8  -2   6        342.91        352.08        19.72 o                         
  -7  -2   6        874.15        869.10        20.10 o                         
  -6  -2   6        486.60        489.91        13.42 o                         
  -5  -2   6       2059.31       2127.78        23.75 o                         
  -4  -2   6       1407.19       1467.72        18.76 o                         
  -3  -2   6       7891.26       8307.32        70.97 o                         
  -2  -2   6          0.87          8.97         2.21 o                         
  -1  -2   6      11260.81      11808.03        47.91 o                         
   0  -2   6       6810.83       6763.61        56.10 o                         
   1  -2   6        457.64        375.01        11.19 o                         
   2  -2   6       5366.34       5449.68        48.02 o                         
   3  -2   6        120.77        104.89         4.92 o                         
   4  -2   6          2.48          6.77         1.59 o                         
   5  -2   6       1495.13       1400.08        33.51 o                         
   6  -2   6        263.85        249.78        18.44 o                         
   7  -2   6          0.84         -1.64         4.85 o                         
   8  -2   6       1756.51       1773.27        47.98 o                         
   9  -2   6        188.00        145.23        29.36 o                         
  10  -2   6        432.71        373.60        32.74 o                         
  11  -2   6        171.55        201.30        72.54 o                         
 -12  -1   6         24.18         25.83        12.66 o                         
 -11  -1   6          1.02         -0.76         8.36 o                         
 -10  -1   6        478.94        532.94        36.41 o                         
  -9  -1   6         78.62         80.80        16.77 o                         
  -8  -1   6       2631.96       2663.38        69.98 o                         
  -7  -1   6        227.57        196.33        10.10 o                         
  -6  -1   6        192.56        195.04         8.41 o                         
  -5  -1   6         50.68         61.75         4.04 o                         
  -4  -1   6       1206.23       1243.72        17.61 o                         
  -3  -1   6       3772.50       3871.47        42.31 o                         
  -2  -1   6          6.24          7.18         1.48 o                         
  -1  -1   6         38.35         33.54         2.76 o                         
   0  -1   6        367.65        363.00         7.76 o                         
   1  -1   6       7141.11       7074.28        37.20 o                         
   2  -1   6        230.67        234.05         6.98 o                         
   3  -1   6       1335.93       1313.82        22.12 o                         
   4  -1   6        133.89        225.71         9.58 o                         
   5  -1   6        270.75        254.49         8.94 o                         
   6  -1   6          7.34          8.87         2.43 o                         
   7  -1   6        952.60        916.11        29.83 o                         
   8  -1   6        457.79        509.05        23.78 o                         
   9  -1   6         38.83         25.83        22.12 o                         
  10  -1   6          5.27          0.82         9.81 o                         
  11  -1   6        254.05        217.38        27.47 o                         
 -12   0   6          9.98         47.48        16.12 o                         
 -11   0   6         20.18        -13.04        15.72 o                         
 -10   0   6          0.59         -0.30        16.79 o                         
  -9   0   6        471.83        493.90        24.64 o                         
  -8   0   6        104.64        132.15        12.02 o                         
  -7   0   6          7.05          9.70         3.41 o                         
  -6   0   6        110.13        135.59         6.39 o                         
  -5   0   6        585.51        627.04        20.14 o                         
  -4   0   6      13730.33      14504.79       115.84 o                         
  -3   0   6         40.45         33.21         4.48 o                         
  -2   0   6        191.95        209.63         8.40 o                         
  -1   0   6        206.70        220.27         5.49 o                         
   0   0   6          4.00          8.90         1.65 o                         
   1   0   6        139.23        141.86         6.32 o                         
   2   0   6       5069.61       5340.79        36.49 o                         
   3   0   6          6.36          3.39         1.59 o                         
   4   0   6        888.28       1089.52        31.29 o                         
   5   0   6        706.11        642.62        15.40 o                         
   6   0   6        454.41        386.20        15.26 o                         
   7   0   6        663.88        693.88        20.59 o                         
   8   0   6        183.79        191.20        11.77 o                         
   9   0   6        227.62        215.03        31.65 o                         
  10   0   6        146.21        165.72        22.80 o                         
  11   0   6        365.08        326.81        53.83 o                         
  12   0   6         24.80          5.66        16.56 o                         
 -12   1   6         27.76         33.64        22.09 o                         
 -11   1   6        340.18        322.01        66.45 o                         
 -10   1   6          8.72         27.30        10.98 o                         
  -9   1   6       2177.24       2178.31        50.56 o                         
  -8   1   6        520.69        540.49        23.53 o                         
  -7   1   6        257.62        281.25        12.69 o                         
  -6   1   6          4.83         14.14         2.68 o                         
  -5   1   6       1612.66       1531.02        30.39 o                         
  -4   1   6        364.28        318.75         7.66 o                         
  -3   1   6        220.56        192.30         9.27 o                         
  -2   1   6       1874.24       1819.64        40.02 o                         
  -1   1   6        189.80        188.62         8.94 o                         
   0   1   6       1938.83       1831.00        19.63 o                         
   1   1   6       1780.44       1871.25        17.99 o                         
   2   1   6      13432.69      13614.36       109.59 o                         
   3   1   6        135.35        104.40         6.04 o                         
   4   1   6         25.42         48.26         4.30 o                         
   5   1   6        320.52        387.57        16.31 o                         
   6   1   6       5327.74       5398.57        66.45 o                         
   7   1   6       1152.94       1097.20        26.24 o                         
   8   1   6        436.25        385.86        16.43 o                         
   9   1   6        885.53        868.49        32.65 o                         
  10   1   6        609.75        563.24        51.45 o                         
  11   1   6       2327.79       2311.30       193.02 o                         
  12   1   6         94.42        105.66        29.59 o                         
 -12   2   6         55.68         27.55        18.52 o                         
 -11   2   6          3.25          3.90        15.19 o                         
 -10   2   6        205.02        242.52        24.63 o                         
  -9   2   6        205.74        223.37        17.72 o                         
  -8   2   6         81.28         71.36        10.87 o                         
  -7   2   6        884.83        821.64        24.63 o                         
  -6   2   6        249.40        260.76        10.14 o                         
  -5   2   6         65.29         59.28         4.92 o                         
  -4   2   6          0.09          6.87         1.74 o                         
  -3   2   6         70.64         38.73         2.41 o                         
  -2   2   6       2103.14       2143.13        26.49 o                         
  -1   2   6          3.13          6.21         1.18 o                         
   0   2   6       2087.39       2205.32        20.58 o                         
   1   2   6       2440.55       2529.90        21.37 o                         
   2   2   6       7377.77       7844.92        39.83 o                         
   3   2   6       2408.32       2731.29        31.10 o                         
   4   2   6       1024.09        932.32        19.17 o                         
   5   2   6        822.30        819.35        23.58 o                         
   6   2   6          4.98          8.34         4.02 o                         
   7   2   6       1125.48       1156.57        27.34 o                         
   8   2   6        231.89        281.49        20.23 o                         
   9   2   6        294.99        280.49        19.37 o                         
  10   2   6        217.71        190.79        23.49 o                         
  11   2   6         10.41          7.45        10.39 o                         
  12   2   6         10.94         -1.52        15.43 o                         
 -12   3   6        177.36        188.39        38.56 o                         
 -11   3   6         39.64        -14.92        18.93 o                         
 -10   3   6        179.40        247.47        25.34 o                         
  -9   3   6         45.96         18.63         8.77 o                         
  -8   3   6       1667.69       1597.90        33.24 o                         
  -7   3   6        150.05         79.54        13.99 o                         
  -6   3   6         13.04         29.43         4.13 o                         
  -5   3   6        525.51        515.88        14.09 o                         
  -4   3   6       1586.72       1541.59        52.04 o                         
  -3   3   6       1360.08       1349.91        16.12 o                         
  -2   3   6          3.47          3.50         1.47 o                         
  -1   3   6        850.18        819.41        15.36 o                         
   0   3   6        901.35        884.12        13.54 o                         
   1   3   6       1220.87       1288.20        25.60 o                         
   2   3   6       1072.17       1158.86        17.93 o                         
   3   3   6       7514.52       8401.54        86.38 o                         
   4   3   6       7440.60       7621.15        62.51 o                         
   5   3   6        506.59        439.16        15.94 o                         
   6   3   6         46.77         38.46        10.89 o                         
   7   3   6        346.61        335.57        15.25 o                         
   8   3   6       1060.56       1071.45        39.17 o                         
   9   3   6         20.62         25.44         7.88 o                         
  10   3   6          5.63          8.55         6.06 o                         
  11   3   6        656.22        757.75        48.14 o                         
  12   3   6        423.38        542.69        60.82 o                         
 -11   4   6         38.20         10.02        14.19 o                         
 -10   4   6        394.96        387.72        61.38 o                         
  -9   4   6        235.11        218.34        22.09 o                         
  -8   4   6        745.22        750.82        23.51 o                         
  -7   4   6        350.15        320.68        15.42 o                         
  -6   4   6        253.26        262.65        12.50 o                         
  -5   4   6          5.84          3.78         3.15 o                         
  -4   4   6       1884.67       1917.60        37.35 o                         
  -3   4   6         45.76         38.54         3.64 o                         
  -2   4   6        221.69        226.15         7.82 o                         
  -1   4   6        842.23        833.16        14.96 o                         
   0   4   6       3875.50       3887.39        31.37 o                         
   1   4   6      12730.68      13228.94        64.66 o                         
   2   4   6        591.95        582.48        17.71 o                         
   3   4   6       2605.17       2554.24        58.32 o                         
   4   4   6       2538.88       2508.43        44.13 o                         
   5   4   6        423.26        382.19        15.23 o                         
   6   4   6         10.34         11.24         4.40 o                         
   7   4   6         27.97         27.71         6.85 o                         
   8   4   6       1109.71       1165.68        31.84 o                         
   9   4   6        151.95        168.98        18.59 o                         
  10   4   6         15.44          1.75         7.65 o                         
  11   4   6        291.05        359.45        70.47 o                         
 -10   5   6         57.26        107.07        24.45 o                         
  -9   5   6          9.67         21.76         9.32 o                         
  -8   5   6        172.90        163.36        14.00 o                         
  -7   5   6        200.74        161.01        10.76 o                         
  -6   5   6         38.48         41.08         6.28 o                         
  -5   5   6        152.91        190.13        12.33 o                         
  -4   5   6       1149.04       1119.58        18.41 o                         
  -3   5   6         25.46         25.79         2.89 o                         
  -2   5   6        282.19        333.49         9.48 o                         
  -1   5   6        227.28        216.28         7.60 o                         
   0   5   6        277.33        285.52         8.24 o                         
   1   5   6       1004.61        975.64        16.20 o                         
   2   5   6         15.42         26.45         4.26 o                         
   3   5   6        209.37        228.43        11.36 o                         
   4   5   6         18.13         41.16         6.36 o                         
   5   5   6        141.98        134.57         9.77 o                         
   6   5   6         84.31         92.57         8.55 o                         
   7   5   6          1.37          6.70         4.22 o                         
   8   5   6         31.79         26.45         5.25 o                         
   9   5   6          5.83          9.38         7.08 o                         
  10   5   6         31.02         34.77         9.79 o                         
  11   5   6        218.54        235.05        28.37 o                         
  -9   6   6        324.19        279.50        34.42 o                         
  -8   6   6          1.05          5.47         6.24 o                         
  -7   6   6         22.11         20.85         4.65 o                         
  -6   6   6       1090.95       1049.59        26.34 o                         
  -5   6   6       1965.55       1893.15        36.44 o                         
  -4   6   6         80.31         65.52         5.35 o                         
  -3   6   6          3.13          7.93         3.88 o                         
  -2   6   6         15.34         13.12         2.49 o                         
  -1   6   6       1525.83       1512.84        22.03 o                         
   0   6   6        323.62        363.50        10.49 o                         
   1   6   6       2227.64       2122.71        25.98 o                         
   2   6   6       2440.40       2473.87        35.98 o                         
   3   6   6        520.83        540.68        18.29 o                         
   4   6   6         77.31         86.43         7.94 o                         
   5   6   6       2813.85       2736.99        58.09 o                         
   6   6   6        750.65        769.36        23.81 o                         
   7   6   6         34.37         29.66         5.65 o                         
   8   6   6        581.19        563.37        28.44 o                         
   9   6   6          2.45         20.27         7.53 o                         
  10   6   6       1606.79       1707.92        54.87 o                         
  11   6   6          0.53         10.38         9.33 o                         
  -8   7   6         12.83         18.30         9.01 o                         
  -7   7   6        186.32        165.61        16.90 o                         
  -6   7   6        415.96        326.45        20.34 o                         
  -5   7   6       1058.80       1076.44        25.58 o                         
  -4   7   6         74.39         74.88         6.43 o                         
  -3   7   6       3859.43       3752.72        49.08 o                         
  -2   7   6        125.14        145.72         9.08 o                         
  -1   7   6       1577.09       1687.33        36.60 o                         
   0   7   6         62.62         62.14         4.75 o                         
   1   7   6       1730.92       1732.85        22.92 o                         
   2   7   6       1213.43       1173.70        26.86 o                         
   3   7   6       2471.33       2417.91        38.57 o                         
   4   7   6        386.14        378.83        21.54 o                         
   5   7   6        206.25        198.29        12.39 o                         
   6   7   6        699.83        676.29        23.07 o                         
   7   7   6         45.57         43.57         6.80 o                         
   8   7   6        213.38        233.91        19.07 o                         
   9   7   6        128.84        127.41        15.73 o                         
  10   7   6        112.02        129.04        19.13 o                         
  11   7   6        142.47        101.82        19.87 o                         
  -8   8   6          1.51         21.31        14.00 o                         
  -7   8   6          3.36         10.21         8.33 o                         
  -6   8   6        397.52        392.23        21.22 o                         
  -5   8   6        136.64        124.20        15.44 o                         
  -4   8   6       1012.04       1064.41        32.54 o                         
  -3   8   6        924.83        888.74        29.27 o                         
  -2   8   6         79.85         82.93         9.81 o                         
  -1   8   6         13.94         21.46         5.91 o                         
   0   8   6        992.80        842.30        27.91 o                         
   1   8   6        833.32        836.27        20.72 o                         
   2   8   6        792.52        793.45        38.03 o                         
   3   8   6        717.25        700.42        30.38 o                         
   4   8   6        195.32        184.80        11.96 o                         
   5   8   6        606.03        599.23        27.26 o                         
   6   8   6        157.83        151.29        11.72 o                         
   7   8   6       1089.11       1092.85        32.67 o                         
   8   8   6        461.63        437.13        26.39 o                         
   9   8   6        143.87         98.68        16.28 o                         
  10   8   6        109.47         71.36        16.36 o                         
  11   8   6        221.56        248.34        31.06 o                         
  -8   9   6         25.27         49.04        18.57 o                         
  -7   9   6        493.94        529.57        33.61 o                         
  -6   9   6        193.77        172.92        15.12 o                         
  -5   9   6       1557.64       1502.60        50.22 o                         
  -4   9   6       1973.65       1867.24        45.45 o                         
  -3   9   6        606.57        598.78        25.49 o                         
  -2   9   6        124.70        128.76        12.46 o                         
  -1   9   6        298.07        305.77        25.22 o                         
   0   9   6       2422.71       2297.58        64.99 o                         
   1   9   6       1277.08       1299.10        39.31 o                         
   2   9   6        409.60        368.33        12.87 o                         
   3   9   6          5.04          7.29         3.91 o                         
   4   9   6       3337.08       3389.75        58.85 o                         
   5   9   6        892.27        871.54        43.58 o                         
   6   9   6        203.25        258.63        17.24 o                         
   7   9   6        240.60        241.10        18.87 o                         
   8   9   6       1007.95        819.79        56.62 o                         
   9   9   6         41.39         46.76        20.71 o                         
  10   9   6         64.75         74.79        17.48 o                         
  11   9   6        509.42        675.47        67.64 o                         
  -7  10   6        118.41        141.88        27.93 o                         
  -6  10   6        294.65        300.36        20.68 o                         
  -5  10   6        264.24        296.30        19.99 o                         
  -4  10   6        645.87        704.37        29.68 o                         
  -3  10   6        806.94        872.25        32.29 o                         
  -2  10   6         17.35         18.50         4.90 o                         
  -1  10   6        103.18         84.28        10.36 o                         
   0  10   6        873.06        949.32        33.28 o                         
   1  10   6        426.24        427.24        22.28 o                         
   2  10   6          2.13          4.73         3.58 o                         
   3  10   6        185.12        207.15        13.51 o                         
   4  10   6        360.13        399.23        18.94 o                         
   5  10   6         18.48         19.67         6.01 o                         
   6  10   6        884.20        844.06        28.52 o                         
   7  10   6        122.22        156.52        13.10 o                         
   8  10   6         15.89         25.00         7.87 o                         
   9  10   6        227.14        171.92        19.23 o                         
  10  10   6        296.88        351.32        28.22 o                         
  -8  11   6         19.80         -2.83        13.10 o                         
  -7  11   6          2.31         14.88        15.08 o                         
  -6  11   6        557.89        669.83        39.62 o                         
  -5  11   6        129.46        162.16        16.35 o                         
  -4  11   6        302.91        308.85        26.98 o                         
  -3  11   6         27.14         45.91        13.23 o                         
  -2  11   6        388.03        407.26        23.06 o                         
  -1  11   6        648.59        708.22        30.13 o                         
   0  11   6         45.17         51.04        12.75 o                         
   1  11   6        117.60        113.45        12.48 o                         
   2  11   6        166.84        201.88        29.14 o                         
   3  11   6        958.06        921.07        35.53 o                         
   4  11   6         18.91         17.87         5.13 o                         
   5  11   6        687.23        666.91        25.23 o                         
   6  11   6        221.83        202.58        19.13 o                         
   7  11   6         33.13         53.20        10.07 o                         
   8  11   6        100.57         77.94        13.46 o                         
   9  11   6        543.63        526.39        33.46 o                         
  10  11   6         79.62         93.58        27.02 o                         
  -7  12   6        229.29        224.00        38.67 o                         
  -6  12   6        183.86        257.62        38.91 o                         
  -5  12   6       1763.09       1831.49        71.60 o                         
  -4  12   6        266.36        302.30        21.72 o                         
  -3  12   6          0.79          0.20         6.28 o                         
  -2  12   6       1400.96       1471.84        53.66 o                         
  -1  12   6        474.52        514.68        39.84 o                         
   0  12   6        144.86        116.50        13.64 o                         
   1  12   6       1582.07       1550.87        47.28 o                         
   2  12   6        386.78        356.59        24.03 o                         
   3  12   6         67.53         63.70        10.49 o                         
   4  12   6        195.06        232.16        27.22 o                         
   5  12   6       1493.32       1596.69        59.40 o                         
   6  12   6        212.00        258.91        21.27 o                         
   7  12   6        206.25        134.55        21.98 o                         
   8  12   6        122.27         82.63        18.21 o                         
   9  12   6        292.78        253.11        44.66 o                         
  -6  13   6         85.87         79.48        26.51 o                         
  -5  13   6        143.08        195.41        36.74 o                         
  -4  13   6          5.97          7.27         7.68 o                         
  -3  13   6        160.67        209.10        19.28 o                         
  -2  13   6        152.13        146.70        17.23 o                         
  -1  13   6        117.09        116.30        14.63 o                         
   0  13   6        748.25        776.45        44.76 o                         
   1  13   6         93.16         99.29        17.15 o                         
   2  13   6          1.66         10.56         7.39 o                         
   3  13   6        541.23        572.23        30.97 o                         
   4  13   6        221.59        220.26        23.71 o                         
   5  13   6          1.37         14.41         7.68 o                         
   6  13   6          2.54         12.02         8.07 o                         
   7  13   6         78.58        112.48        20.88 o                         
   8  13   6         40.51         25.25        19.90 o                         
  -4  14   6        253.15        229.04        26.53 o                         
  -3  14   6        678.77        671.93        35.16 o                         
  -2  14   6         12.12         19.77         9.46 o                         
  -1  14   6         89.03         92.75        14.17 o                         
   0  14   6        287.22        245.13        21.09 o                         
   1  14   6         50.02         70.38        12.99 o                         
   2  14   6         17.92         41.62        11.15 o                         
   3  14   6        124.08        139.85        17.12 o                         
   4  14   6        113.76        164.43        18.96 o                         
   5  14   6          8.99         12.55         9.66 o                         
   6  14   6        241.71        218.29        34.69 o                         
  -3  15   6        210.23        171.56        32.68 o                         
  -2  15   6          5.31         16.41        11.21 o                         
  -1  15   6        936.74       1020.21        44.07 o                         
   0  15   6        241.55        257.30        27.53 o                         
   1  15   6          1.71          4.99         9.00 o                         
   2  15   6         63.36         63.79        15.50 o                         
   3  15   6        269.45        351.33        35.05 o                         
   4  15   6        745.19        732.43        38.92 o                         
   5  15   6         33.46         43.26        12.81 o                         
  -2  16   6        238.07        257.05        42.29 o                         
  -1  16   6         64.16         25.06        11.80 o                         
   0  16   6        409.87        368.99        34.91 o                         
   1  16   6        119.53         99.11        16.80 o                         
   2  16   6         93.55         94.53        16.19 o                         
   3  16   6        140.46        150.20        19.63 o                         
   4  16   6         20.92          3.54        15.58 o                         
   5  16   6         11.17         -3.96        19.58 o                         
  -4 -16   7         29.07         32.28        15.53 o                         
  -3 -16   7          3.38         -1.70        15.22 o                         
  -5 -15   7          9.61         15.83        13.04 o                         
  -4 -15   7          6.59         26.83        11.00 o                         
  -3 -15   7          0.22         10.88         9.43 o                         
  -2 -15   7        165.36        182.45        25.07 o                         
  -1 -15   7         95.89         91.12        18.89 o                         
   0 -15   7          7.60         48.18        16.15 o                         
   1 -15   7          4.55          9.99        11.81 o                         
  -7 -14   7         90.22         98.17        30.37 o                         
  -6 -14   7        363.76        358.80        34.52 o                         
  -5 -14   7        380.84        430.07        29.01 o                         
  -4 -14   7         77.95         72.93        13.65 o                         
  -3 -14   7         57.17         60.58        11.99 o                         
  -2 -14   7         25.19         31.32        10.45 o                         
  -1 -14   7         24.20         12.12        10.06 o                         
   0 -14   7        850.14        898.69        52.53 o                         
   1 -14   7        164.66        161.49        29.18 o                         
   2 -14   7        340.99        342.53        34.44 o                         
   3 -14   7         28.41         40.66        23.80 o                         
  -8 -13   7          3.33          3.32        10.45 o                         
  -7 -13   7        347.90        278.85        24.53 o                         
  -6 -13   7        118.94        138.01        17.54 o                         
  -5 -13   7          7.78         13.43         6.94 o                         
  -4 -13   7         27.79         34.44         8.13 o                         
  -3 -13   7         47.73         43.86         8.28 o                         
  -2 -13   7        487.70        514.11        24.09 o                         
  -1 -13   7        445.72        372.88        48.40 o                         
   0 -13   7         51.76         85.53        18.08 o                         
   1 -13   7        123.45        163.95        22.60 o                         
   2 -13   7         27.56         28.97        13.08 o                         
   3 -13   7          5.82         10.68        12.83 o                         
   4 -13   7        168.93        162.55        37.15 o                         
   5 -13   7        129.17        146.53        36.68 o                         
  -9 -12   7          0.90          7.56        11.67 o                         
  -8 -12   7        310.91        290.05        25.07 o                         
  -7 -12   7          2.23         -0.72         8.57 o                         
  -6 -12   7         29.90         25.78        10.34 o                         
  -5 -12   7         25.09          4.24         6.10 o                         
  -4 -12   7        130.83        113.66        11.81 o                         
  -3 -12   7        101.21        102.90        11.27 o                         
  -2 -12   7        670.30        659.79        26.47 o                         
  -1 -12   7        200.07        217.24        15.10 o                         
   0 -12   7         47.91         71.74        20.74 o                         
   1 -12   7        183.76        168.45        16.06 o                         
   2 -12   7        503.13        473.48        36.25 o                         
   3 -12   7         77.46        108.76        18.46 o                         
   4 -12   7        135.53         96.20        18.06 o                         
   5 -12   7         21.73         30.15        15.31 o                         
   6 -12   7          2.43         24.49        17.00 o                         
  -9 -11   7         11.71          6.49        12.43 o                         
  -8 -11   7        204.27        225.23        23.94 o                         
  -7 -11   7          5.18          9.58         7.57 o                         
  -6 -11   7        248.32        242.38        22.51 o                         
  -5 -11   7          6.98         15.05         6.11 o                         
  -4 -11   7        720.17        730.34        27.38 o                         
  -3 -11   7        208.88        202.30        14.67 o                         
  -2 -11   7        782.09        852.72        29.28 o                         
  -1 -11   7        979.26        948.16        29.71 o                         
   0 -11   7        484.54        425.75        26.18 o                         
   1 -11   7        116.71        128.58        11.19 o                         
   2 -11   7         15.66         18.42         6.94 o                         
   3 -11   7       1114.64       1100.62        40.31 o                         
   4 -11   7          1.67         17.11         7.73 o                         
   5 -11   7        440.19        502.62        93.29 o                         
   6 -11   7          0.38        -10.85        10.85 o                         
   7 -11   7        410.48        414.75       114.40 o                         
   8 -11   7        142.38        185.12        39.24 o                         
  -9 -10   7        117.09        141.37        20.29 o                         
  -8 -10   7         87.06         60.65        13.01 o                         
  -7 -10   7        109.64        131.40        15.57 o                         
  -6 -10   7        142.08        137.00        15.61 o                         
  -5 -10   7        204.55        171.90        16.16 o                         
  -4 -10   7       1453.60       1414.33        36.56 o                         
  -3 -10   7        268.95        260.88        22.58 o                         
  -2 -10   7        413.71        343.11        24.23 o                         
  -1 -10   7         37.51         26.00         5.89 o                         
   0 -10   7         16.46         20.37         5.86 o                         
   1 -10   7         10.71          7.07         4.93 o                         
   2 -10   7        985.69        973.43        55.34 o                         
   3 -10   7         43.13         33.21         9.85 o                         
   4 -10   7        219.93        207.68        17.67 o                         
   5 -10   7         41.57         49.06        11.06 o                         
   6 -10   7         86.31         79.64        16.60 o                         
   7 -10   7          9.78          0.17         9.86 o                         
   8 -10   7        105.70         93.94        28.06 o                         
 -10  -9   7        252.22        286.72        81.25 o                         
  -9  -9   7          3.36          3.92         9.53 o                         
  -8  -9   7         90.13         76.97        21.06 o                         
  -7  -9   7        675.46        646.84        31.32 o                         
  -6  -9   7        158.16        164.65        12.81 o                         
  -5  -9   7        423.04        426.60        19.63 o                         
  -4  -9   7       1746.31       1641.47        43.42 o                         
  -3  -9   7        961.32        961.56        30.89 o                         
  -2  -9   7       1834.61       1814.34        38.18 o                         
  -1  -9   7       1903.29       1902.44        50.79 o                         
   0  -9   7        348.17        356.63        16.64 o                         
   1  -9   7        846.07        792.83        24.17 o                         
   2  -9   7         43.46         34.51         5.63 o                         
   3  -9   7        114.01        121.05        13.00 o                         
   4  -9   7       1625.52       1670.49        64.38 o                         
   5  -9   7          0.29         -0.80         7.17 o                         
   6  -9   7         83.96        103.14        16.54 o                         
   7  -9   7         77.54         78.42        15.59 o                         
   8  -9   7       1453.89       1401.00        56.77 o                         
   9  -9   7         56.55         65.04        23.79 o                         
 -10  -8   7          5.87        -16.89        21.75 o                         
  -9  -8   7        228.21        276.60        23.94 o                         
  -8  -8   7        737.67        710.79        37.97 o                         
  -7  -8   7       1329.48       1273.13        42.46 o                         
  -6  -8   7        349.12        296.23        16.21 o                         
  -5  -8   7          5.11          2.69         4.04 o                         
  -4  -8   7         14.63         22.55         6.95 o                         
  -3  -8   7       2786.17       2932.83        47.22 o                         
  -2  -8   7        185.43        186.14        11.85 o                         
  -1  -8   7        260.66        229.95        13.22 o                         
   0  -8   7          9.24         11.48         4.78 o                         
   1  -8   7       1134.20       1104.56        34.62 o                         
   2  -8   7       1435.23       1441.89        29.78 o                         
   3  -8   7        549.93        491.05        15.01 o                         
   4  -8   7         56.59         37.47         8.32 o                         
   5  -8   7        273.15        217.74        17.82 o                         
   6  -8   7       1727.19       1722.75        50.74 o                         
   7  -8   7        706.78        797.17        59.28 o                         
   8  -8   7        865.15        852.13        44.89 o                         
   9  -8   7         51.49         42.28        25.29 o                         
 -11  -7   7        187.75        209.81        38.98 o                         
 -10  -7   7        244.35        278.89        30.72 o                         
  -9  -7   7        162.65        186.19        18.18 o                         
  -8  -7   7          2.89         -0.32         6.04 o                         
  -7  -7   7        206.80        223.45        17.56 o                         
  -6  -7   7       1907.69       1893.74        51.79 o                         
  -5  -7   7        132.19        108.81         9.43 o                         
  -4  -7   7        285.75        287.71        14.86 o                         
  -3  -7   7        226.53        246.28        16.59 o                         
  -2  -7   7        180.38        152.12        11.05 o                         
  -1  -7   7         39.24         38.04         5.52 o                         
   0  -7   7        200.43        222.29        19.48 o                         
   1  -7   7        169.95        170.86        12.43 o                         
   2  -7   7         71.58         88.14         6.11 o                         
   3  -7   7        416.74        371.14        24.74 o                         
   4  -7   7         26.17         47.01         8.67 o                         
   5  -7   7        574.79        541.07        26.47 o                         
   6  -7   7        342.61        359.91        22.76 o                         
   7  -7   7        277.04        258.31        20.14 o                         
   8  -7   7        368.48        377.61        25.48 o                         
   9  -7   7         32.06         65.72        18.80 o                         
  10  -7   7         28.59         29.14        21.77 o                         
 -11  -6   7        117.71        149.61        24.22 o                         
 -10  -6   7         31.60         70.02        24.33 o                         
  -9  -6   7        825.31        897.44        59.59 o                         
  -8  -6   7       1236.27       1239.50        41.25 o                         
  -7  -6   7       1246.88       1330.61        58.22 o                         
  -6  -6   7        211.98        244.58        14.84 o                         
  -5  -6   7        144.02        136.74        12.63 o                         
  -4  -6   7        376.88        353.32        15.38 o                         
  -3  -6   7        373.68        399.28        15.99 o                         
  -2  -6   7       5053.26       4994.10        88.64 o                         
  -1  -6   7         35.59         44.50         9.96 o                         
   0  -6   7         32.65         25.27         4.34 o                         
   1  -6   7        227.94        221.37        11.70 o                         
   2  -6   7       8922.84       8994.99        55.66 o                         
   3  -6   7       1619.67       1644.91        41.01 o                         
   4  -6   7         53.98         69.61         9.55 o                         
   5  -6   7         40.75         36.51        13.06 o                         
   6  -6   7        976.05        978.06        43.34 o                         
   7  -6   7        936.86        979.41        62.52 o                         
   8  -6   7        528.71        577.71        30.83 o                         
   9  -6   7        129.53        142.30        17.58 o                         
  10  -6   7         23.79         13.23        15.00 o                         
 -11  -5   7        277.67        309.87        62.26 o                         
 -10  -5   7         18.48          1.96        13.85 o                         
  -9  -5   7        815.08        877.73        47.80 o                         
  -8  -5   7       2021.23       1936.86        49.86 o                         
  -7  -5   7        451.96        417.23        22.38 o                         
  -6  -5   7        885.75        937.71        24.54 o                         
  -5  -5   7       3786.74       3846.77        67.74 o                         
  -4  -5   7          1.28          1.36         2.90 o                         
  -3  -5   7        140.15        146.27        11.07 o                         
  -2  -5   7       1519.62       1564.67        29.38 o                         
  -1  -5   7       1197.26       1282.88        26.40 o                         
   0  -5   7        707.57        663.09        16.48 o                         
   1  -5   7       3626.44       3501.62        39.02 o                         
   2  -5   7        407.43        427.98        17.19 o                         
   3  -5   7        609.55        593.26        23.87 o                         
   4  -5   7       1350.76       1283.05        36.72 o                         
   5  -5   7         36.45         36.97        11.92 o                         
   6  -5   7        754.88        793.17        31.72 o                         
   7  -5   7         69.46        104.38        13.13 o                         
   8  -5   7         66.56         68.46        11.19 o                         
   9  -5   7       1071.44       1065.66        41.87 o                         
  10  -5   7         77.73         79.62        19.28 o                         
  11  -5   7         13.56         25.68        20.58 o                         
 -11  -4   7         10.88         24.14        19.21 o                         
 -10  -4   7          1.42          6.89        13.62 o                         
  -9  -4   7        203.19        179.48        19.35 o                         
  -8  -4   7         16.64         14.92         6.48 o                         
  -7  -4   7        383.55        390.64        15.26 o                         
  -6  -4   7       1124.45       1107.27        25.51 o                         
  -5  -4   7       1185.98       1145.71        38.36 o                         
  -4  -4   7        164.05        175.93         8.54 o                         
  -3  -4   7       2081.75       2041.97        27.87 o                         
  -2  -4   7         89.95         95.30         6.27 o                         
  -1  -4   7         82.24         58.20         5.65 o                         
   0  -4   7        110.41        105.36         6.42 o                         
   1  -4   7         29.05         25.05         4.34 o                         
   2  -4   7       1524.74       1586.24        28.05 o                         
   3  -4   7       2163.43       2205.99        32.34 o                         
   4  -4   7         65.95         94.86        10.28 o                         
   5  -4   7        448.64        482.54        23.01 o                         
   6  -4   7        222.18        219.10        16.26 o                         
   7  -4   7        309.73        342.60        21.21 o                         
   8  -4   7         62.06         69.83        11.60 o                         
   9  -4   7         33.28         22.48         9.14 o                         
  10  -4   7          6.71         23.43        20.58 o                         
  11  -4   7          0.09          7.55        16.51 o                         
 -12  -3   7          6.98          7.30        15.73 o                         
 -11  -3   7         91.67         76.37        20.54 o                         
 -10  -3   7        125.61        145.22        51.23 o                         
  -9  -3   7          0.25          6.39         6.49 o                         
  -8  -3   7       1381.22       1370.45        39.62 o                         
  -7  -3   7          5.39         10.12         3.32 o                         
  -6  -3   7         98.68        110.04         8.87 o                         
  -5  -3   7        675.95        675.10        14.56 o                         
  -4  -3   7       2169.70       2108.00        29.07 o                         
  -3  -3   7         38.35         22.42         3.68 o                         
  -2  -3   7        886.22       1014.08        18.95 o                         
  -1  -3   7       3101.02       3225.68        32.59 o                         
   0  -3   7       1668.66       1543.55        20.95 o                         
   1  -3   7       9611.43       9266.80        66.61 o                         
   2  -3   7        419.05        424.92        13.45 o                         
   3  -3   7       1988.09       1955.32        29.26 o                         
   4  -3   7         11.18         10.50         3.95 o                         
   5  -3   7       1606.96       1642.31        40.58 o                         
   6  -3   7          1.42          5.21         6.68 o                         
   7  -3   7        487.91        464.45        24.29 o                         
   8  -3   7          1.00         -4.41         5.50 o                         
   9  -3   7         89.51        117.03        14.16 o                         
  10  -3   7       1489.32       1511.30        86.62 o                         
  11  -3   7        716.77        873.19        79.41 o                         
 -12  -2   7          3.72         34.01        22.16 o                         
 -11  -2   7        271.13        251.75        28.62 o                         
 -10  -2   7          7.26         13.64        14.77 o                         
  -9  -2   7         30.96         25.53         8.10 o                         
  -8  -2   7        610.44        598.74        25.55 o                         
  -7  -2   7        229.21        230.05        11.25 o                         
  -6  -2   7       1162.34       1175.28        21.26 o                         
  -5  -2   7        326.19        349.29        11.22 o                         
  -4  -2   7       1660.08       1603.78        19.99 o                         
  -3  -2   7        254.80        392.64        12.78 o                         
  -2  -2   7         30.21         12.53         2.26 o                         
  -1  -2   7        181.13        206.28         7.68 o                         
   0  -2   7        504.09        599.22        12.44 o                         
   1  -2   7        970.49        936.90        15.81 o                         
   2  -2   7         48.76         33.92         4.90 o                         
   3  -2   7       1128.98       1080.11        20.82 o                         
   4  -2   7         18.86         23.26         2.98 o                         
   5  -2   7        530.53        540.19        21.69 o                         
   6  -2   7        211.58        185.18        15.66 o                         
   7  -2   7       1926.15       1834.72        54.78 o                         
   8  -2   7          2.29          9.41         6.51 o                         
   9  -2   7         99.67         92.80        17.75 o                         
  10  -2   7        103.61         74.10        16.08 o                         
  11  -2   7        130.22        102.43        20.76 o                         
 -12  -1   7        122.98         98.74        27.77 o                         
 -11  -1   7        367.27        434.94        68.87 o                         
 -10  -1   7        111.91         64.39        13.97 o                         
  -9  -1   7       1288.01       1183.88       169.52 o                         
  -8  -1   7         24.67         49.14         8.98 o                         
  -7  -1   7         27.01         19.64         3.93 o                         
  -6  -1   7        302.97        321.31        11.69 o                         
  -5  -1   7       6495.77       6337.39        80.93 o                         
  -4  -1   7        699.04        774.68        12.56 o                         
  -3  -1   7       2446.71       2624.53        20.35 o                         
  -2  -1   7         63.31         56.24         3.31 o                         
  -1  -1   7        914.90        960.21        17.66 o                         
   0  -1   7       4258.45       4099.48        35.36 o                         
   1  -1   7       2197.47       2163.83        23.56 o                         
   2  -1   7        666.11        633.75        13.14 o                         
   3  -1   7         25.47         24.94         3.82 o                         
   4  -1   7        218.83        231.72        10.32 o                         
   5  -1   7         30.43         23.36         3.18 o                         
   6  -1   7       4103.88       4186.55        78.47 o                         
   7  -1   7        121.00        108.00         8.37 o                         
   8  -1   7        247.11        221.96        23.05 o                         
   9  -1   7          0.85         -8.61         8.61 o                         
  10  -1   7        791.82        910.58        53.46 o                         
  11  -1   7         15.98         38.87        24.18 o                         
 -12   0   7        191.54        131.41        32.12 o                         
 -11   0   7         17.62         18.30        14.27 o                         
 -10   0   7        899.89        967.78        99.72 o                         
  -9   0   7        882.61        859.07        57.13 o                         
  -8   0   7        534.60        543.19        23.59 o                         
  -7   0   7       1090.53       1071.27        26.46 o                         
  -6   0   7       1694.04       1663.62        26.53 o                         
  -5   0   7       7145.59       7322.49        97.43 o                         
  -4   0   7         40.65         38.11         3.78 o                         
  -3   0   7       1300.67       1214.61        28.27 o                         
  -2   0   7        649.76        737.58        21.37 o                         
  -1   0   7       4672.58       4430.88        57.35 o                         
   0   0   7          8.46         16.84         2.66 o                         
   1   0   7        158.58        163.10         6.51 o                         
   2   0   7       2069.50       1840.65        22.57 o                         
   3   0   7        147.58        150.37         9.10 o                         
   4   0   7         30.78         21.48         3.21 o                         
   5   0   7       2175.03       2089.60        36.95 o                         
   6   0   7       2639.29       2631.90        39.23 o                         
   7   0   7        899.15        928.45        24.59 o                         
   8   0   7         98.54         75.59         7.75 o                         
   9   0   7        171.22        149.74        19.88 o                         
  10   0   7        865.12        970.94        66.89 o                         
  11   0   7          1.96         30.25        19.05 o                         
 -11   1   7          0.37          2.21        12.50 o                         
 -10   1   7         61.37         83.37        15.74 o                         
  -9   1   7         20.50         23.76        23.32 o                         
  -8   1   7       1018.22       1054.90        36.94 o                         
  -7   1   7          1.59          1.47         3.15 o                         
  -6   1   7        438.20        476.70        19.10 o                         
  -5   1   7        427.80        427.50        10.45 o                         
  -4   1   7         97.38         94.26         9.99 o                         
  -3   1   7       1111.70       1091.58        34.04 o                         
  -2   1   7        442.07        461.44        20.45 o                         
  -1   1   7        662.27        642.56        11.03 o                         
   0   1   7        739.32        764.08        16.17 o                         
   1   1   7       2332.15       2206.26        23.72 o                         
   2   1   7         29.66         11.23         2.48 o                         
   3   1   7       1281.15       1211.15        23.69 o                         
   4   1   7        133.70        119.22         9.17 o                         
   5   1   7        960.62        912.55        20.04 o                         
   6   1   7        813.54        744.54        23.86 o                         
   7   1   7         74.67         93.48         8.52 o                         
   8   1   7         10.16         13.30         5.55 o                         
   9   1   7        188.11        151.27        19.84 o                         
  10   1   7        127.00        133.03        20.35 o                         
  11   1   7        314.43        328.98        33.04 o                         
 -12   2   7         50.85         40.57        24.33 o                         
 -11   2   7        122.33         93.73        22.86 o                         
 -10   2   7         33.07         31.69        11.13 o                         
  -9   2   7        206.15        214.77        22.51 o                         
  -8   2   7        538.48        584.66        30.34 o                         
  -7   2   7        280.58        263.78        12.82 o                         
  -6   2   7        734.85        723.93        27.02 o                         
  -5   2   7       2704.95       2724.01        26.91 o                         
  -4   2   7       4295.40       4222.38        37.85 o                         
  -3   2   7        888.68        909.36        24.82 o                         
  -2   2   7         39.71         68.95         6.01 o                         
  -1   2   7        572.98        640.24        16.75 o                         
   0   2   7       4218.72       4309.46        37.83 o                         
   1   2   7         98.79         51.82         4.40 o                         
   2   2   7       3652.72       4048.70        89.07 o                         
   3   2   7       4143.58       4291.24        73.46 o                         
   4   2   7       1467.49       1454.32        38.64 o                         
   5   2   7        129.92        131.22         9.25 o                         
   6   2   7       3536.56       3398.90        47.07 o                         
   7   2   7       3394.72       3436.59        49.12 o                         
   8   2   7        160.64        174.75        11.74 o                         
   9   2   7       1614.89       1477.92        72.62 o                         
  10   2   7        117.13        176.07        32.23 o                         
  11   2   7        471.31        533.32        41.59 o                         
 -12   3   7         24.21          9.32        19.81 o                         
 -11   3   7        503.96        644.09        61.93 o                         
 -10   3   7        266.48        289.32        31.71 o                         
  -9   3   7        285.72        268.76        24.40 o                         
  -8   3   7       1707.24       1655.08        41.27 o                         
  -7   3   7        843.02        761.09        31.50 o                         
  -6   3   7         63.67         71.90        12.21 o                         
  -5   3   7        220.95        180.20         7.59 o                         
  -4   3   7       1213.85       1120.25        16.42 o                         
  -3   3   7         27.66         22.58         2.18 o                         
  -2   3   7       1706.35       1699.36        17.08 o                         
  -1   3   7       1734.15       1922.62        19.25 o                         
   0   3   7       8760.20       9141.23        55.85 o                         
   1   3   7        200.96        263.53         8.51 o                         
   2   3   7         42.00         33.27         3.86 o                         
   3   3   7       9737.78      10259.45        74.54 o                         
   4   3   7       4217.49       4458.33        52.52 o                         
   5   3   7        425.47        366.95        15.18 o                         
   6   3   7       1279.95       1288.52        29.46 o                         
   7   3   7       2045.17       1982.94        38.03 o                         
   8   3   7         92.81         74.74         8.49 o                         
   9   3   7        459.61        419.36        24.53 o                         
  10   3   7         53.83         67.71        16.42 o                         
  11   3   7        532.64        578.10        43.05 o                         
 -11   4   7         73.74         67.69        25.04 o                         
 -10   4   7         18.21         27.13        13.81 o                         
  -9   4   7        180.26        220.54        33.41 o                         
  -8   4   7        126.82        126.89        16.60 o                         
  -7   4   7         55.18         43.87         6.73 o                         
  -6   4   7        388.23        350.02        22.15 o                         
  -5   4   7        211.54        193.93         8.46 o                         
  -4   4   7        132.65        113.13         6.03 o                         
  -3   4   7        800.20        806.24        13.58 o                         
  -2   4   7       3764.26       4287.53        35.08 o                         
  -1   4   7       5756.61       6406.50        74.67 o                         
   0   4   7         32.56         40.93         4.35 o                         
   1   4   7         45.58         46.52         3.88 o                         
   2   4   7        239.72        245.90         9.93 o                         
   3   4   7       2015.93       2004.09        33.03 o                         
   4   4   7       3049.39       3183.82        43.80 o                         
   5   4   7        913.72        935.59        27.52 o                         
   6   4   7         28.58         27.89         5.23 o                         
   7   4   7       1030.61       1008.61        36.33 o                         
   8   4   7        244.82        253.39        14.73 o                         
   9   4   7        348.49        359.88        23.30 o                         
  10   4   7        140.28        175.86        20.83 o                         
  11   4   7          4.43          4.89        11.95 o                         
  -9   5   7         63.85         85.80        15.25 o                         
  -8   5   7        198.09        181.59        18.65 o                         
  -7   5   7          4.60          6.43         3.72 o                         
  -6   5   7        411.84        420.18        16.19 o                         
  -5   5   7          4.81          4.60         3.42 o                         
  -4   5   7        747.68        662.08        15.50 o                         
  -3   5   7       6335.82       6250.13        85.53 o                         
  -2   5   7       1366.36       1408.91        21.12 o                         
  -1   5   7       2435.57       2681.56        25.80 o                         
   0   5   7       1786.77       1693.00        22.61 o                         
   1   5   7       1939.91       1855.89        37.87 o                         
   2   5   7          1.95          2.66         2.88 o                         
   3   5   7        360.91        340.89        18.27 o                         
   4   5   7        382.44        354.23        15.05 o                         
   5   5   7         20.38         14.44         5.90 o                         
   6   5   7       2755.39       2638.93        71.93 o                         
   7   5   7          4.51          6.61         4.56 o                         
   8   5   7        570.02        565.66        21.79 o                         
   9   5   7        290.04        303.57        22.16 o                         
  10   5   7        473.62        491.77        29.50 o                         
  11   5   7          5.87         25.78        22.60 o                         
  -9   6   7         65.54         50.03        18.88 o                         
  -8   6   7         20.58         28.48         7.35 o                         
  -7   6   7         44.32         48.92         8.29 o                         
  -6   6   7        695.16        648.98        25.00 o                         
  -5   6   7        877.17        831.49        29.62 o                         
  -4   6   7          3.48          4.25         2.82 o                         
  -3   6   7        142.15        128.40         6.28 o                         
  -2   6   7         46.15         54.03         6.15 o                         
  -1   6   7       2157.41       2280.68        30.17 o                         
   0   6   7        572.73        549.11        16.65 o                         
   1   6   7       2136.01       2094.03        27.72 o                         
   2   6   7          0.70          3.06         2.52 o                         
   3   6   7         33.69         31.08         4.97 o                         
   4   6   7        373.86        360.19        15.67 o                         
   5   6   7         16.25         10.08         3.74 o                         
   6   6   7       1445.15       1391.34        45.30 o                         
   7   6   7         15.05         22.37         5.57 o                         
   8   6   7         20.81         37.45        15.38 o                         
   9   6   7        589.12        591.67        31.29 o                         
  10   6   7        195.20        157.73        25.71 o                         
  11   6   7        142.68        164.52        31.57 o                         
  -8   7   7         22.77          9.43         7.55 o                         
  -7   7   7        276.13        218.57        26.47 o                         
  -6   7   7        142.44        125.20         9.71 o                         
  -5   7   7         78.68         66.80         8.87 o                         
  -4   7   7         80.84         91.36         9.07 o                         
  -3   7   7        195.38        208.20        10.76 o                         
  -2   7   7        362.46        376.71        15.05 o                         
  -1   7   7       2172.81       2159.42        26.77 o                         
   0   7   7       1508.21       1403.92        21.02 o                         
   1   7   7        182.51        224.05        10.41 o                         
   2   7   7        165.08        166.27        10.11 o                         
   3   7   7       3446.42       3290.80        46.88 o                         
   4   7   7        585.14        588.95        20.69 o                         
   5   7   7        276.89        277.96        14.83 o                         
   6   7   7        159.36        167.96        12.30 o                         
   7   7   7          3.34          8.76         4.75 o                         
   8   7   7        368.57        317.82        27.04 o                         
   9   7   7          3.76         -2.73        10.23 o                         
  10   7   7         26.37         57.12        12.58 o                         
  11   7   7        317.57        368.14        28.23 o                         
  -8   8   7         72.40         68.56        19.86 o                         
  -7   8   7        249.58        247.91        23.63 o                         
  -6   8   7         16.46         20.28         6.09 o                         
  -5   8   7       2235.06       2331.70        49.83 o                         
  -4   8   7       1062.18       1048.74        43.64 o                         
  -3   8   7       1130.02       1097.07        32.74 o                         
  -2   8   7         44.08         34.02         6.29 o                         
  -1   8   7       2568.17       2779.38        81.90 o                         
   0   8   7       3826.61       3780.12        65.44 o                         
   1   8   7        827.59        765.72        36.95 o                         
   2   8   7        527.91        533.92        18.23 o                         
   3   8   7        162.13        169.29        10.99 o                         
   4   8   7        503.01        502.86        19.70 o                         
   5   8   7         14.26         24.84         6.11 o                         
   6   8   7       1470.22       1477.35        35.89 o                         
   7   8   7        249.12        250.25        15.65 o                         
   8   8   7        756.83        694.05        33.67 o                         
   9   8   7          0.31         -4.00         7.56 o                         
  10   8   7       1945.05       1983.93        62.39 o                         
  11   8   7         87.31        125.95        21.78 o                         
  -8   9   7          5.24         -2.57        11.96 o                         
  -7   9   7         81.25         50.03        18.25 o                         
  -6   9   7         69.70         47.07        23.76 o                         
  -5   9   7        270.12        295.82        28.84 o                         
  -4   9   7        260.47        264.32        17.76 o                         
  -3   9   7        581.46        578.50        25.43 o                         
  -2   9   7        604.00        614.94        25.67 o                         
  -1   9   7        278.90        315.60        18.74 o                         
   0   9   7         76.49         75.53         9.55 o                         
   1   9   7        215.30        186.93        20.77 o                         
   2   9   7          1.93          8.89         3.80 o                         
   3   9   7        260.76        250.68        15.24 o                         
   4   9   7         61.38         77.62        13.19 o                         
   5   9   7        210.69        223.92        14.37 o                         
   6   9   7        254.25        268.53        16.35 o                         
   7   9   7          2.68          0.33         5.14 o                         
   8   9   7        318.55        299.94        30.57 o                         
   9   9   7        308.63        354.61        26.07 o                         
  10   9   7         46.27         97.30        16.43 o                         
  11   9   7          2.98         13.95        15.28 o                         
  -8  10   7        117.92        105.05        26.58 o                         
  -7  10   7       1082.18       1091.43        51.27 o                         
  -6  10   7         60.81         64.49        13.83 o                         
  -5  10   7        472.23        540.76        40.59 o                         
  -4  10   7        546.76        546.91        26.38 o                         
  -3  10   7        130.69        155.20        17.07 o                         
  -2  10   7        218.80        268.33        19.46 o                         
  -1  10   7         52.41         70.55         9.69 o                         
   0  10   7       1657.50       1510.64        50.25 o                         
   1  10   7        625.16        511.75        30.54 o                         
   2  10   7        970.54        965.03        34.42 o                         
   3  10   7        569.08        571.66        23.17 o                         
   4  10   7        131.43        139.19        11.28 o                         
   5  10   7       2387.63       2458.86        47.56 o                         
   6  10   7         29.60         23.93         8.06 o                         
   7  10   7        110.83         91.08        12.69 o                         
   8  10   7          9.66          6.75         7.69 o                         
   9  10   7        403.65        414.47        28.72 o                         
  10  10   7        121.48        197.44        26.57 o                         
  -8  11   7         66.52         94.65        25.68 o                         
  -7  11   7        418.08        433.12        50.14 o                         
  -6  11   7        344.61        334.09        29.48 o                         
  -5  11   7        156.98        132.44        19.40 o                         
  -4  11   7         48.74         49.19         9.38 o                         
  -3  11   7        273.35        280.84        20.03 o                         
  -2  11   7        594.53        627.08        28.89 o                         
  -1  11   7        445.26        469.78        33.69 o                         
   0  11   7       1203.53       1249.93        40.73 o                         
   1  11   7        117.91        137.33        19.68 o                         
   2  11   7        163.58        171.59        16.26 o                         
   3  11   7        389.67        415.74        26.09 o                         
   4  11   7       1784.46       1727.18        49.67 o                         
   5  11   7        493.92        420.18        20.68 o                         
   6  11   7         16.46         26.57         7.19 o                         
   7  11   7        489.95        526.79        25.04 o                         
   8  11   7        197.28        168.07        18.63 o                         
   9  11   7        757.38        799.84        40.74 o                         
  10  11   7         24.25         15.11        19.60 o                         
  -7  12   7          7.46         35.44        20.46 o                         
  -6  12   7        109.64        138.23        30.86 o                         
  -5  12   7          2.09         -8.22        13.11 o                         
  -4  12   7        115.13        117.75        14.22 o                         
  -3  12   7        355.89        350.98        25.44 o                         
  -2  12   7        119.75         88.16        16.04 o                         
  -1  12   7        143.62        133.39        15.57 o                         
   0  12   7        154.49        109.65        25.63 o                         
   1  12   7         24.76         29.10        10.35 o                         
   2  12   7        250.15        243.43        23.00 o                         
   3  12   7         27.98         43.31         9.84 o                         
   4  12   7        202.68        210.49        25.07 o                         
   5  12   7        105.65        105.58        21.83 o                         
   6  12   7         40.50         43.78        10.56 o                         
   7  12   7         33.33         47.00        23.44 o                         
   8  12   7         28.06         39.73        15.15 o                         
  -6  13   7        189.55        252.32        42.35 o                         
  -5  13   7        161.09        134.89        31.19 o                         
  -4  13   7         15.27         17.84        10.56 o                         
  -3  13   7         18.37          9.64         9.41 o                         
  -2  13   7         33.63         15.09         9.92 o                         
  -1  13   7       1517.57       1353.38        60.09 o                         
   0  13   7        126.05        134.13        19.88 o                         
   1  13   7          5.34          0.90         7.22 o                         
   2  13   7          0.41          5.04         7.48 o                         
   3  13   7       1385.38       1481.38        87.01 o                         
   4  13   7        250.17        284.10        23.16 o                         
   5  13   7         79.38         76.59        13.76 o                         
   6  13   7          2.34          9.01         8.07 o                         
   7  13   7         18.63          0.37        10.12 o                         
  -4  14   7         36.74         47.05        20.58 o                         
  -3  14   7         70.89         59.88        12.32 o                         
  -2  14   7        829.97        870.64        54.68 o                         
  -1  14   7        652.64        721.70        36.15 o                         
   0  14   7        196.63        224.74        22.26 o                         
   1  14   7        631.89        665.55        41.73 o                         
   2  14   7        304.64        332.65        25.59 o                         
   3  14   7        164.67        186.87        19.85 o                         
   4  14   7         17.17         12.04        12.11 o                         
   5  14   7        229.51        257.90        23.23 o                         
   6  14   7         28.92         31.02         9.51 o                         
  -3  15   7          3.09         12.15        18.34 o                         
  -2  15   7        777.20        759.39        46.48 o                         
  -1  15   7         91.31         96.52        15.47 o                         
   0  15   7        164.58        206.34        20.96 o                         
   1  15   7         92.50        118.46        33.82 o                         
   2  15   7          1.26          4.11        11.08 o                         
   3  15   7         12.95         10.57         8.61 o                         
   4  15   7         37.46         20.70        11.28 o                         
   5  15   7         27.66         30.71        21.06 o
[truncated: 379,486 more chars]
